# Supplementary material for: Residual tissue repositories as a resource for population-based cancer proteomic studies
Source: Clin Proteomics. 2018 Aug 3;15:26. doi: 10.1186/s12014-018-9202-4 (PMC6074037; doi:10.1186/s12014-018-9202-4)
Supplement: Supplementary file 1 — Additional file 1: Table S1. TMT labeling scheme for expression proteomics. [file 12014_2018_9202_MOESM1_ESM.xlsx]

## Sheet: TMT labeling_global proteomics
TMT-10 plex	TMT Channel	Sample
1	126	RTR3_13
1	127N	RTR1_16
1	127C	RTR1_08
1	128N	RTR2_387280
1	128C	RTR1_01
1	129N	RTR3_9
1	129C	RTR2_303714
1	130N	RTR2_270909
1	130C	RTR2_125107
1	131	Pooled Reference
2	126	RTR2_272323
2	127N	RTR1_09
2	127C	RTR1_10
2	128N	RTR3_10
2	128C	RTR1_14
2	129N	RTR2_292997
2	129C	RTR3_11
2	130N	RTR3_14
2	130C	RTR3_2
2	131	Pooled Reference
3	126	RTR1_11
3	127N	RTR2_412701
3	127C	RTR1_03
3	128N	RTR3_1
3	128C	RTR1_13
3	129N	RTR2_426337
3	129C	RTR2_264251
3	130N	RTR1_20
3	130C	RTR2_390636
3	131	Pooled Reference
4	126	RTR1_05
4	127N	RTR3_8
4	127C	RTR3_16
4	128N	RTR1_02
4	128C	RTR1_06
4	129N	RTR3_17
4	129C	RTR2_389450
4	130N	RTR2_118849
4	130C	RTR3_3
4	131	Pooled Reference
5	126	RTR2_505888
5	127N	RTR1_17
5	127C	RTR3_15
5	128N	RTR1_15
5	128C	RTR3_7
5	129N	RTR3_12
5	129C	RTR1_07
5	130N	RTR2_419099
5	130C	RTR3_6
5	131	Pooled Reference
6	126	RTR1_19
6	127N	RTR2_188096
6	127C	RTR1_18
6	128N	RTR3_18
6	128C	RTR2_399098
6	129N	RTR3_20
6	129C	RTR1_04
6	130N	RTR2_205308
6	130C	RTR2_78211
6	131	Pooled Reference
7	126	RTR2_396252
7	127N	RTR1_12
7	127C	RTR3_4
7	128N	RTR3_19
7	128C	RTR3_5
7	129N	RTR2_302999
7	129C	Pooled Reference
7	130N	Pooled Reference
7	130C	Pooled Reference
7	131	Pooled Reference
