# Supplementary material for: Residual tissue repositories as a resource for population-based cancer proteomic studies
Source: Clin Proteomics. 2018 Aug 3;15:26. doi: 10.1186/s12014-018-9202-4 (PMC6074037; doi:10.1186/s12014-018-9202-4)
Supplement: Supplementary file 2 — Additional file 2: Table S2. TMT labeling scheme for phosphoproteomics. [file 12014_2018_9202_MOESM2_ESM.xlsx]

## Sheet: TMT labeling_phosphoproteomics
TMT-10 plex	TMT Channel	Sample
1	126	RTR1_15
1	127N	RTR1_10
1	127C	RTR3_2
1	128N	RTR1_05
1	128C	RTR3_8
1	129N	RTR2_412701
1	129C	RTR2_292997
1	130N	RTR2_390636
1	130C	RTR1_01
1	131	Pooled Reference
2	126	RTR3_4
2	127N	RTR2_118849
2	127C	RTR2_264251
2	128N	RTR1_09
2	128C	RTR3_1
2	129N	RTR2_303714
2	129C	RTR3_6
2	130N	RTR1_16
2	130C	RTR3_15
2	131	Pooled Reference
