# Supplementary material for: Residual tissue repositories as a resource for population-based cancer proteomic studies
Source: Clin Proteomics. 2018 Aug 3;15:26. doi: 10.1186/s12014-018-9202-4 (PMC6074037; doi:10.1186/s12014-018-9202-4)
Supplement: Supplementary file 3 — Additional file 3: Table S3. Weighted spectral count table used for GSEA. [file 12014_2018_9202_MOESM3_ESM.xlsx]

## Sheet: SEER
gene	weighted_spectral_count
COL6A3	22362
PLEC	15822.2
ALB	10057
PKM	9157.16
FN1	7384
VIM	6643.9
ACTB	6509.55
HBB	6478.45
TUBA1B	4570.41
FLNA	4424.94
TUBA1C	4286.52
MYH9	4079.52
KRT8	3974.07
ENO1	3877.96
TUBB	3821.02
MYH11	3395.91
HIST2H4B	3374
AHNAK	3327.94
COL1A1	3163.29
TUBB4B	3158.61
TPM1	3091.16
KRT19	3058.17
HBD	3015.11
ACTA1	2958.48
ACTA2	2951.42
TUBB2A	2863.38
C3	2811
KRT7	2718.32
COL6A2	2618.78
TPM4	2512.16
HBA2	2503.51
COL12A1	2436.04
ANXA2	2420
TUBB4A	2408.13
COL1A2	2388.11
LMNA	2321.04
TPM2	2315.43
HNRNPA2B1	2289.69
COL14A1	2269
HSP90AB1	2200.54
TLN1	2185.82
COL6A1	2152.67
DYNC1H1	2085
HSPA1A	2040.67
APOA1	2021
TUBA4A	2020.16
TPM3	2019.25
FGG	2008
TUBA3C	2004.55
ATP5A1	2004
ACTN4	1996.55
HSPG2	1990
HSPA8	1950.45
KRT18	1923.64
GAPDH	1916.06
HSPA5	1893.1
FGA	1880
UBA1	1856
HIST2H2BF	1844.44
SPTBN1	1833.86
PGK1	1821.21
POSTN	1783
ATP5B	1766
PDIA3	1754
ACTN1	1727.79
UBA52	1707
HIST1H2BJ	1700.34
HSP90B1	1692.61
CLTC	1653.03
VCL	1647
TPI1	1607
HSP90AA1	1566.85
SPTAN1	1563
GSN	1558
TF	1552.73
DES	1523.15
ANXA1	1522
MYH10	1519.52
POTEF	1516.71
ALDOA	1514.03
PRKDC	1507
C4A	1496.41
FLNB	1484.42
C4B_2	1479.51
ANXA5	1474
EEF2	1472.15
YWHAZ	1442.77
C4B	1441.08
IQGAP1	1407.74
VCP	1375
SERPINA1	1373
SERPINA3	1360
DSP	1326.31
FBN1	1296.65
HSPB1	1288
HIST3H2BB	1277.14
PPIA	1238.51
MYH14	1223.31
EPPK1	1207.3
HSPD1	1201
PRDX1	1195.15
APOB	1169
NUMA1	1164
HNRNPA1	1163.95
HIST1H2AJ	1162.06
TUBB3	1154.46
MDH2	1110
NCL	1099.75
MSN	1094.78
SERPINH1	1094
HIST1H2AB	1085.09
PRDX2	1082.75
HLA-A	1071.74
TKT	1063.41
HNRNPK	1061
HPX	1048
EIF4G1	1027.63
TNXB	1027
ANXA6	1025
PDIA6	1025
XRCC6	1022
PRDX5	1005
FASN	1000
EEF1A1	977
HSPA2	974.411
KRT17	970.188
HIST2H2AA4	968.145
RPN1	938
EMILIN1	935
PML	916
CALD1	914
DDX17	910.226
CKAP4	907
ATP2A2	900.867
MYL6	889.478
MVP	881
HSPA9	871.833
GSTP1	861
FGB	860
PDIA4	850
H2AFX	849.214
P4HB	845
CFL1	838.113
PHB	834
RAB1A	829.786
LDHA	825.938
H3F3A	824.128
LAMB2	823
TUBB6	819.877
KRT5	818.83
DHX9	804
A2M	795.667
LDHB	777.062
RAB1B	772.151
TRAP1	771
GDI2	769.625
DPYSL2	768.522
SFPQ	766.576
SRSF1	765.2
CAND1	764.667
KRT6A	763.071
DPYSL3	752.051
HSPA6	749.499
TNC	736
HSPA1L	726.035
PPL	721
HIST1H1E	720.981
HIST2H2AB	720.08
TUFM	720
HNRNPA3	718.959
PFN1	716
LTF	710.156
SND1	706
HP	704.438
SYNCRIP	704.338
HIST1H2BA	695.079
CANX	688
CCT2	687
HNRNPU	683.26
HNRNPR	680.662
LUM	677
SLC25A6	674.908
LRPPRC	667
TGFBI	665
GCN1	662
RPS3	662
ACTBL2	659.23
RPLP0	655
MACF1	652.466
SLC25A5	651.959
ITIH4	650
RBMX	642.319
TYMP	641
HIST1H1C	638.575
LMNB2	636.463
LMNB1	632.5
GANAB	631
HNRNPH1	629.224
ACTR3	627.005
MX1	625.143
HNRNPM	622
ENO2	616.081
NPEPPS	614
MSLN	613
FLNC	612.641
DDX5	612.163
HIST1H1D	610.643
ENO3	606.955
YWHAE	606.869
TUBB8	605.262
LGALS3BP	603
CAD	602.519
EZR	597.257
AP1B1	591.036
VTN	591
HNRNPC	588.786
ATP1A1	579.608
YWHAQ	578.837
LAMA5	577
SNRNP200	574
THBS1	570.37
ILF3	569.349
TRIM28	567
ANXA4	566
RPS3A	565
EIF4A2	563.889
PRDX6	563
GNB2	561.734
CBR1	557.448
YWHAB	556.788
HK1	548.317
PRDX4	547.099
KCTD12	547
CCT8	544
MYOF	539.901
COPA	539
EIF4A1	538.889
KRT6B	537.776
HYOU1	537
CAPN1	531.103
CNDP2	530
HADHA	530
DNM2	529.72
MAP4	527
TMPO	523
TAGLN2	514
ESYT1	510
HSPE1	507
DPP3	506
CTNNA1	504.552
CALR	504
CP	504
RUVBL2	503
TPR	503
CCT3	502
CFB	500.444
ASS1	500
MOGS	500
VARS	500
PHB2	496
PDCD6IP	494
CCT6A	493
RRBP1	493
TAGLN	492.385
CAPN2	490.897
PARP1	488
PGD	482
PHGDH	482
MYO1C	479.464
ACADVL	476
MATR3	476
BCAM	475
HUWE1	472
OGN	472
SELENBP1	472
PGM1	471
HNRNPF	468.971
PYGB	468.234
ALDOC	467.503
RAB7A	467
GPI	466
PCBP1	465.802
SRSF7	463.495
ELN	463
ATIC	459
PTBP1	457.913
CTSD	457
RACK1	457
PEBP1	456
PGLS	455
KRT14	454.972
TJP1	454
EIF3A	453
RPL18	452
WDR1	452
RBMXL1	451.774
IDH2	451.036
CAP1	450.279
MIF	449
STAT1	449
PFKP	448.642
LAMC1	448.526
DDX3X	446.611
CAPS	446
PPIB	445.182
ANXA3	442
PSME1	442
EEF1D	441
H2AFY	440.681
SF3B3	440
ACO2	437
MDH1	435
CLIC1	434
SPTBN2	431.4
EEF1G	431
SLC4A1	431
NONO	430.424
COL3A1	429.475
LCP1	429.023
DDAH2	425
MTHFD1	425
JUP	424.392
FSCN1	423
PRPF8	423
RPS9	422
PABPC1	420.522
TCP1	420
XRCC5	420
SRSF3	419.305
LRP1	419
COPG1	418
CDC42	416.977
USP5	416.72
COL18A1	416
SLC25A4	414.133
SET	413.7
MPO	412.6
CCT4	409
DARS	409
SHMT2	404.769
RPS2	404
RDX	403.967
ANXA11	402.97
PARK7	402
RPL4	402
PSMC2	401
RPN2	401
DDX1	397
NME1-NME2	396.56
PCBP2	395.437
RAB10	393.368
TGM2	393.048
SLC25A13	389.667
BGN	389.617
HADHB	387
RARS	387
HLA-B	382.471
RPS7	382
XPO1	382
ALDH2	381.208
YWHAG	381.055
CA1	380
ILF2	380
LAP3	379
VPS35	379
SCRIB	376.982
MYLK	376
CS	375
HNRNPD	374.288
IDH1	373.964
GNB1	373.913
SERPINC1	373
RAB8A	372.247
PSAP	372
2017-09-02	371.385
LGALS1	371
DEFA1B	370
AKR1A1	369
CORO1A	368
ITIH1	362
DDOST	360
GTF2I	360
HP1BP3	360
SERPINF1	359
CAT	358
GLUD1	358
CKB	357.462
DDB1	357
UBR4	356
FBLN1	354
FUBP1	351.382
CSTB	350
GPX1	350
PRELP	350
SSB	349
DCN	348.383
RPS16	347
SERPING1	347
CTTN	346
HIST1H3A	345.872
RPLP2	344
VDAC1	343.222
IGLL5	343.135
TALDO1	343
PPP2R1A	342.615
FTL	342
SAMHD1	342
KRT16	341.852
AP2A1	341.31
KRT1	341.069
CSE1L	340
GFPT1	339.571
CTNND1	339
SERBP1	339
AGRN	338
PA2G4	338
SPON1	338
RAB11B	337.024
GPD2	336
HRG	336
DHX15	335
RANBP2	334.334
RPL6	333
HLA-C	332.851
IMPDH2	332.72
PPP1CA	332.474
TOP2B	330.684
CALM2	330
C9	329
HSD17B10	328
HNRNPH3	327.241
ARF4	327.167
GNAI2	326.314
ETFB	326
RNPEP	323
GART	321
RPS4X	320.154
CCT7	320
RPL12	320
SF3B1	320
HDLBP	319
SPTB	318.745
VDAC2	318.111
PKP3	318
STOML2	318
IARS	317
CYFIP1	316
TXN	315
YWHAH	314.855
HNRNPH2	314.564
KRT2	314.194
DCTN2	314
CCT5	313
NDUFS1	313
HSPA4	310.147
RAB8B	309.685
EFTUD2	308.854
AHCY	308
DDX39B	307.378
HPR	306.562
WARS	306
HNRNPDL	305.794
APRT	305
SUCLG2	305
ALDH1A1	304.995
KPNB1	304
PRDX3	304
ATP2B4	303.358
APOE	303
LRBA	303
RPS6	301
NNT	300
PSMC4	299.32
MAPK14	299
IPO5	298.364
AIFM1	298
RAN	298
UGGT1	297.105
GOT2	296
TUBB1	295.617
KHSRP	294.886
CIRBP	294.381
SLC25A12	294.333
RUVBL1	294
USO1	294
ARF1	293.909
F2	293
IL4I1	292
RBM14	292
NID1	291
SRRM2	291
UTRN	290.783
NARS	290
PCK2	289.182
KRT15	289.137
ITIH2	288
TCOF1	288
PKP2	287
IMMT	286
KTN1	286
QARS	286
HSPH1	285.905
RPS10	285.547
PPP1CB	284.613
ERP44	284
NUP210	284
ECHS1	283
PSME2	283
FAM120A	282.176
PSMD2	282
HIST1H1B	281.652
EIF5A	281.412
G6PD	281
ARPC2	280
POR	279
RPS26	279
TNS1	278.343
AARS	277
RPL7	277
PGRMC1	276.952
OGDH	275.471
COPB1	275
NAPRT	275
NUCB1	275
TFRC	275
IPO4	272
CFH	271.182
CYB5R3	271
2017-09-09	271
SPTA1	271
PALLD	270.647
PABPC4	270.478
CNOT1	270
H2AFZ	269.225
APCS	269
ANXA7	268
RAD50	268
RPS14	268
MX2	267.857
KIF5B	267.667
LTBP2	267.036
TLN2	266.183
LARS	266
TNKS1BP1	265
DSG2	263
EPHX1	263
NID2	263
RAB11A	262.944
DNAJC13	262
RPS8	262
SEC31A	262
HARS	261.71
CTSG	261
EVPL	261
A1BG	260
ATAD3A	260
UQCRC1	260
MYL12B	259.4
HNRNPL	259
LONP1	259
RPS5	259
API5	257
PLIN3	257
RNH1	257
ZNF185	257
GDI1	256.375
SYNE2	256.349
ACY1	255
APEH	255
FARSB	255
HSD17B4	255
RPL10A	255
SOD2	255
VPS13C	253.353
ATP5O	253
GC	253
RPS11	253
GNA13	252.336
OPLAH	252
PSMD3	251
SLC25A24	250.889
SFN	250.823
GNB4	250.353
S100A1	250
S100A6	250
AP2B1	249.964
DLAT	249
RPL7A	249
PPA1	248.077
ABHD11	248
RSL1D1	248
SLC9A3R1	248
CPNE1	247.976
PLG	247.571
HLA-DRB1	247.18
APEX1	246
RPL13	246
ALDH7A1	245
SARS	245
STIP1	245
RPS19	244
UFL1	243.778
HNRNPAB	243.554
RAC1	243.304
ITGB4	243
OPA1	243
EPRS	242
GBP1	241.529
TNPO1	241.429
TARS	241.286
CTSB	241
EIF4H	241
LTA4H	241
TRA2B	240.176
DDX21	240.167
KNG1	240
DDX39A	239.622
FUS	239.176
GNAS	239
PSMB1	239
ARF5	238.924
VDAC3	238.667
KRT10	238.252
COPB2	238
EHD2	237.5
KRT20	237.216
ARHGAP1	237
CROCC	237
NOP56	236
RPS13	236
NME1	235.44
PPP1CC	234.913
ACTN2	234.657
ERO1A	234.2
MARS	234
VCAN	234
VWF	234
RAB35	233.744
PUF60	233.353
PSMC1	233.32
C5	233
CMPK1	233
DCTN1	233
CUL4B	232.857
PTRF	232
LAMB1	231
LASP1	231
SF3A1	231
SSRP1	231
PLS3	230.784
STAU1	230.636
ALDH9A1	230
CC2D1A	230
U2AF2	230
ARCN1	228
NAMPT	228
APOA4	227
ATP6V1B2	227
PPP3CB	227
PTK7	226
PSMA7	225
RPL11	225
ACLY	224
NSF	224
SMC3	224
PFKL	223.509
COL4A2	223
GLOD4	223
GOT1	223
ISYNA1	223
UPF1	223
ITGB1	222
MUC5B	221.672
HLA-DRA	221.471
ACO1	221.13
DLST	221
ST13	221
RAB6A	220.75
CTNNB1	220.608
EIF4A3	220.222
CAPG	220
ETFA	220
LRRC47	220
MAP1S	220
MSH2	220
OLA1	220
ANP32A	219.733
TRIM25	219
PTPRF	218.968
CPNE3	218.837
PDHA1	218
H2AFY2	217.503
ARHGEF2	217
ESYT2	217
PSMA4	217
TSN	216
AFDN	215
APOA2	215
ATP6V1A	214
EIF4B	214
MTDH	214
RAB3D	213.871
SMARCA5	213.831
CCAR2	213
EIF3L	213
RAB14	212.083
TTLL12	212
RBM39	211.8
ELAVL1	211
RPL23A	211
FKBP9	209
H6PD	209
SERPINB1	208.565
EHD4	208.25
PYGL	207.463
ERLIN2	207.222
CKAP5	207
KIAA1217	207
NPM1	207
RPL8	207
CKMT1A	206.664
ORM1	206.333
DHX30	205
EFEMP1	205
P4HA1	205
RPL14	205
TNFAIP2	205
RAC2	204.719
AEBP1	204.667
EIF3C	204
PSPC1	204
SRRT	204
AKR7A2	203.077
UCHL1	203
APMAP	202
EPB41L2	200.774
FH	200
KIAA0368	200
UGDH	200
RAB2A	199.293
CA2	199
DDX46	199
GAA	199
GALK1	199
GSTM3	199
KANK2	199
ADSS	197
ANPEP	197
ITGB2	197
CHD4	196.955
GNAI3	196.2
SDHA	196
LEMD2	195
RPL23	195
RALY	194.7
RPL5	194
SI	193.828
HK2	192.617
PLOD3	192.217
F13A1	192
MCM6	192
SRPRB	192
PLOD1	191.87
AP2A2	191.69
RAB13	191.608
AFG3L2	191
ALDH18A1	191
LGALS3	191
MYBBP1A	191
PSMC3	191
PTPN23	191
SAFB	191
UBA7	191
UQCRFS1	191
FXR1	190.831
ACADM	190
AOC3	190
ATP5C1	190
PSMC6	190
SRSF2	189.2
SEC23A	189.057
ALDH6A1	189
NAGK	189
RPL30	189
UGP2	189
IPO7	188.71
EHD1	188.12
CRYZ	188
INF2	188
SRP68	188
SSR1	188
ADH5	187
CCDC6	187
FKBP4	187
MYO6	187
SSBP1	187
HBG2	186.07
AGT	186
DDX23	186
ERAP1	186
SEC24C	185.31
ACAT1	185
GARS	185
NUP93	185
TPD52L2	185
DNAJB1	184.2
EIF2B4	184
LAMA4	184
NACA	184
PGAM1	184
RPS25	184
USP7	184
PRKAR1A	183.261
EIF3F	183
HCFC1	183
AKAP12	182
PRKACA	182
CAPZB	181
FDXR	181
GSS	181
PSMD11	181
SQRDL	181
NOP2	180
PRKAR2A	179.364
C14orf166	179
CCDC124	179
COL7A1	179
CORO1C	179
ECH1	179
UNC45A	179
KARS	178
NDUFS3	178
NSFL1C	178
PDXDC1	178
S100A9	178
SH3BGRL	178
SMC1A	178
CLASP1	177.931
FLII	177
LAMB3	177
OTUB1	177
PBXIP1	177
PDLIM1	177
FMR1	176.186
BLVRB	176
MRE11A	176
PRMT1	176
STMN1	176
STT3A	175.8
SNX2	175.538
AHNAK2	175.057
PNPT1	175
PTGIS	175
PPA2	174.923
ANK1	174.379
RAD23B	174.062
PSMD13	174
UQCRC2	174
ZYX	174
USP9X	173.217
ATP6V1B1	173
CD14	173
COX7A2	173
DDX27	173
EML4	173
GOLGB1	173
MSH6	173
CORO1B	172
GSTO1	172
S100A4	172
PFKM	171.849
CBR3	171.552
ACIN1	171
HNRNPA0	171
S100A11	171
SRI	171
MYO1D	170
NUP205	170
RPL9	170
TPP1	170
HBG1	169.369
ANP32B	169.267
NAT10	169
PRKACB	169
CPT2	168
FBL	168
RPS18	168
SLC2A1	168
AP3B1	167
DNM1L	167
GMPS	167
OAS3	167
YARS	167
TBC1D9B	166.909
SMARCC2	166.774
MAPK3	166.022
PSMA1	166
YES1	165.539
NAP1L1	165.2
MCM3	165
MCM7	165
NCKAP1	165
SEC22B	165
TOR1AIP1	165
CTBP1	164
HDGF	164
PSMB6	164
RPL22	164
SON	164
AGR2	163.818
ALDH1B1	163.052
AK2	163
ARPC4	163
FLOT1	163
HNRNPUL2	163
PAICS	163
PDLIM7	163
PRPF6	163
CPSF6	162
CRABP2	162
EEA1	162
OXSR1	162
PREP	162
PRKCSH	162
ALYREF	161
H1F0	161
PDCD4	161
PTPN6	161
BZW2	160
CGN	160
PGM2	160
TJP2	160
TKFC	160
UMPS	160
HMGB1	159.857
MYO1B	159.818
IARS2	159
LAMA3	159
LAMP1	159
MPST	159
PFAS	159
XPNPEP1	159
MTA2	158.242
IPO9	158
MUC1	158
NES	158
PGLYRP2	158
PSMA2	158
HNRNPUL1	157.74
CAMK2D	157.696
MAPK1	157.662
ITGAM	157.152
ATP13A1	157
FAM129B	157
NSUN2	157
RAB5C	157
RPS20	157
CLTCL1	156.974
KRT75	156.888
PAFAH1B3	156.556
CDC42BPB	156.525
CSDE1	156
SARNP	156
SORL1	156
LTBP4	155.964
SNX1	155.462
TMOD3	155.085
BAG6	155
CNPY2	155
MCM2	155
PCCB	155
DDX42	154
NIT2	154
PPP3CA	154
AARS2	153
FERMT3	153
IGF2BP3	152.906
CAPNS1	152.714
PSMC5	152.6
BLVRA	152
COL4A1	152
GNL1	152
PHLDB1	152
RPL31	152
SLC25A11	152
TXNDC5	152
DIAPH1	151.619
C4BPA	151
CD9	151
COPG2	151
SEC24A	151
PPP2R2A	150.545
RAB15	150.196
CDH1	150
MUC16	150
PSAT1	150
IQGAP2	149.976
KRAS	149.594
CDK2	149.299
AHSA1	149
AK1	149
DEK	149
ERP29	149
RPL27A	149
RTCB	149
SNRPA1	149
SOD1	149
SMARCA4	148.331
SYNPO	148.154
NUP155	148
RPS28	148
GNAI1	147.2
AHCYL1	147
ASPH	147
IFI16	147
NUP98	147
PDHB	147
TOMM70	147
IGF2BP2	146.906
ARHGAP4	146
EIF2S1	146
PSMD5	146
ABCE1	145
CTBP2	145
GFM1	145
SNRPD1	145
APOH	144
DPT	144
EIF3G	144
MAPK13	144
NDUFA9	144
PRPF19	144
TARS2	144
FUBP3	143.732
ACTR1A	143.588
ACTR2	143
COPS4	143
CUTA	143
DMBT1	143
MOV10	143
RCC2	143
SCRN1	143
SORBS1	143
SORD	143
DECR1	142
DLD	142
LMAN1	142
OLFML3	142
PSMA6	142
RAB5B	142
SLC3A2	142
TST	142
RCN1	141.786
ACAA2	141
ERMP1	141
MATN2	141
PSMA5	141
STOM	141
TAP2	140.714
ME2	140.316
CALU	140.214
EDC4	140
RPL13A	140
SNRPD2	140
SRP14	140
TBCB	140
TMED10	140
XPO7	140
2017-09-11	139.137
AKR1B1	139
C6	139
PITRM1	139
SAFB2	139
SUCLA2	139
THBS2	138.63
CPSF1	138
EIF3B	138
EPS8L1	138
FBLN5	138
FLOT2	138
INTS1	138
IVD	138
STK24	137.783
MAP1B	137.357
PAK2	137.182
CD74	137
GRHPR	137
MCM5	137
RPA1	137
TMEM43	137
2017-09-07	136.615
HTT	136
RTN4	136
SF3B2	136
SFXN3	135.778
HSPA12A	135.5
ADH1B	135.448
EIF2S3	135
EPS8L2	135
PCYOX1	135
SH3GLB2	134.5
COLGALT1	134
S100A10	134
MYO1F	133.444
TWF2	133.143
ABCF3	133
CDC5L	133
CRK	133
CUX1	133
DCPS	133
GALM	133
NOP58	133
NUDT21	133
PTGS1	133
TBCD	133
TMEM109	133
CAPZA1	132.2
ACAD9	132
MCCC2	132
MUT	132
PMVK	132
RSU1	132
MAOB	131.4
CLASP2	131.069
IRF2BP2	131.006
DDT	131
DNPEP	131
GAPVD1	131
OAT	131
RAB5A	131
SART3	131
SLC25A3	131
RPS6KA3	130.868
DBN1	130
EIF3E	130
SH3BGRL3	130
CSTF2	129.778
ADAR	129
BIRC6	129
BUB3	129
CRABP1	129
DARS2	129
DCXR	129
RHOG	129
UBXN7	129
XPOT	129
ZC3HAV1	129
ANK3	128.888
HK3	128.506
ALAD	128
ARAP1	128
CRYAB	128
G3BP1	128
MTAP	128
RPL24	128
UBA6	128
SLC1A5	127.818
KRT13	127.383
ERBB2	127.049
FYCO1	127
PDCD6	127
SMCHD1	127
TPP2	127
SH3GLB1	126.5
BANF1	126
C1QBP	126
DUT	126
EMC1	126
GMDS	126
GTPBP4	126
ROCK1	126
SNRNP70	126
THRAP3	126
UFM1	126
ARFIP1	125
CAST	125
MAPRE1	125
ARL6IP5	124
CD2AP	124
PNPLA6	124
SCARB2	124
SMU1	124
TP53BP1	124
VAT1	124
PGK2	123.791
SERPINB9	123.783
BZW1	123
CLUH	123
ETHE1	123
IGF2R	123
OLFML1	123
RAI14	123
RPL35	123
ATP1A3	122.346
ALDH4A1	122
CARS	122
CSRP1	122
GORASP2	122
INPPL1	122
LRG1	122
RANGAP1	122
SKIV2L	122
SUN1	122
TCERG1	122
SFXN1	121.222
ATP6V1E1	121
CUL5	121
IRGQ	121
PARP10	121
ROCK2	121
RPL27	121
SERPINF2	121
ACTR3B	120.984
EFHD2	120.8
ORM2	120.667
FAM49B	120.526
DSTN	120.358
DMD	120.217
AHSG	120
DNMT1	120
EPS15	120
LIMA1	120
PPP1R7	120
RBP1	120
RPL18A	120
RPRD1B	120
SUPT16H	120
RBBP4	119.933
AGL	119
ASNA1	119
ATP5J2-PTCD1	119
COTL1	119
NDUFV1	119
NUP214	119
PARP4	119
PCMT1	119
PTGR1	119
RRP12	119
SRPRA	119
SRSF11	119
VAPA	119
XRN2	119
GNAQ	118.432
SMARCC1	118.226
MSI2	118.013
MTA1	118.005
GOLGA3	118
ITPA	118
LSS	118
MAN2B1	118
NUDT5	118
PAPSS1	118
PKP4	118
USP24	118
HLA-E	117.771
SRC	117.748
HPRT1	117.5
RAP1A	117.1
BOP1	117
CNN2	117
EIF5	117
MXRA5	117
PDCD5	117
PLCB3	117
XPO5	117
TOP2A	116.316
RAB6B	116.25
AMBP	116
CPT1A	116
DDRGK1	116
MCM4	116
MDN1	116
NUP153	116
PARP9	116
PGM2L1	116
PIGR	116
SERPIND1	116
TAF15	115.824
CLDN3	115.6
HARS2	115.29
FERMT2	115.222
ARHGDIA	115
ATP5I	115
CRIP2	115
EIF2AK2	115
GSTK1	115
IKBIP	115
LMAN2	115
MKI67	115
PCNA	115
PDXK	115
TEX10	115
EPB41L1	114.857
SRSF6	114.456
GNA11	114.204
ASL	114
COX6B1	114
DAD1	114
HM13	114
LETM1	114
MZB1	114
TNPO3	114
TTR	114
RAD23A	113.938
CAPZA2	113.8
ITPR3	113.308
GSTM2	113.138
ACSL5	113.078
ACOT9	113
ARHGEF1	113
CASP1	113
CPSF7	113
LAMC2	113
LRRC59	113
PLXNB2	113
PTGFRN	113
ADD1	112.474
RNF40	112.467
GSTM1	112.257
CUL4A	112.143
ADD3	112
COPE	112
HEATR1	112
HMGCL	112
SPR	112
TCIRG1	112
LYN	111.976
TNS3	111.285
SMARCA2	111.25
ALDH5A1	111
COL15A1	111
EEF1B2	111
EIF5B	111
GRIPAP1	111
RAB18	111
RPS12	111
SEC24B	111
SNCG	111
SURF4	111
PPP2R5D	110.437
ANKHD1	110.158
HIST1H1A	110.149
AP3D1	110
ATL3	110
DDX58	110
EML3	110
RECQL	110
RPL15	110
SRM	110
STAB1	110
ABCF1	109
ATP5H	109
DTYMK	109
LLGL2	109
MTOR	109
PELP1	109
RMDN3	109
RPL35A	109
SRP9	109
SYNPO2	109
TSTA3	109
UBE2L3	109
RHOC	108.164
ASRGL1	108
C14orf159	108
COX5A	108
CYC1	108
DDX6	108
HINT2	108
ISG15	108
MMP9	108
ALDH3A2	107.56
CCDC22	107
CNP	107
COX5B	107
FBLN2	107
LSM2	107
NDUFA13	107
RPS15A	107
SSR4	107
SUPT5H	107
SRSF5	106.789
SLFN5	106.231
C9orf142	106
DPP7	106
EIF3D	106
GRB2	106
MECP2	106
NADK2	106
NME3	106
PMPCB	106
RPL10	106
SPTLC1	106
TOP1	106
EML2	105.526
SAA2-SAA4	105.333
ACSL1	105.316
PGRMC2	105.048
AIP	105
C7	105
NUP107	105
PCBD1	105
PDLIM5	105
PRRC2C	105
SLC44A2	105
UBA3	105
UBAP2L	105
UROD	105
PPP2CA	104.014
ATAD3B	104
ATP6V0D1	104
CYB5R1	104
DDAH1	104
ICAM1	104
PDS5A	104
PSMB8	104
RPL38	104
IRF2BPL	103.812
RUFY1	103.368
ACAA1	103
EIF4G2	103
IGFALS	103
PGM5	103
PSMB10	103
S100A13	103
SORBS2	103
UBA2	103
UBE2M	103
USP14	103
CHMP4B	102.667
C2	102.556
DOCK6	102.532
ATP5D	102
CHCHD3	102
EPS15L1	102
FMOD	102
ISOC1	102
LMO7	102
PPP1R12A	102
PSMD1	102
PUS1	102
2017-09-08	101.758
DOCK7	101.182
IRF2BP1	101.182
BCLAF1	101
C1S	101
CDC37	101
COPZ1	101
MANF	101
PDAP1	101
S100A8	101
TBCA	101
VWA5A	101
GSPT1	100.923
AKAP9	100
DNAJA2	100
GSR	100
PARP14	100
PLD3	100
PNP	100
PSMB5	100
PXDN	100
RABGGTA	100
SPP1	100
TIMM44	100
TRIOBP	100
NAP1L4	99.8
ACACA	99
C8B	99
C8G	99
C9orf64	99
CD47	99
G3BP2	99
ITGA6	99
PDLIM4	99
RCN3	99
RPLP1	99
SNW1	99
STXBP2	99
SUB1	99
TMX1	99
PURA	98.8889
PRPF40A	98.4444
ADPRHL2	98
ADSL	98
AP2M1	98
CMAS	98
DPP4	98
FLAD1	98
HADH	98
MIA3	98
SH3GL1	98
SNX6	98
CDK1	97.9091
MAGED2	97.8842
P3H1	97.3333
ADAM10	97
DKC1	97
ERGIC1	97
FIS1	97
HACD3	97
P3H3	97
PABPN1	97
PRMT5	97
RHPN2	97
SUMO3	97
UBR5	97
SEC23B	96.9429
SAR1A	96.6667
CTPS2	96.4
BPNT1	96
DDI2	96
IDE	96
LBP	96
LRRC40	96
MAT2A	96
NOMO2	96
PPM1G	96
SCFD1	96
THSD4	96
TIMM50	96
TRIP12	96
VWA8	96
ANKRD17	95.8421
PPP2CB	95.546
CFI	95
DCTPP1	95
ECI1	95
ELANE	95
LSM8	95
PDLIM3	95
PLCD1	95
POLD1	95
POLR2A	95
PON1	95
PRPF4	95
RPS17	95
SCAMP3	95
UBE2V2	95
WASF2	95
WDR18	95
FXR2	94.9825
RBM10	94.9
SRSF10	94.6667
CNN1	94.36
AGO1	94.1684
AHCTF1	94
AIMP1	94
AMPD2	94
GLO1	94
LAMP2	94
MTCH2	94
PDS5B	94
PMPCA	94
PWP2	94
TPPP3	94
CARM1	93
IDH3A	93
NAXE	93
PC	93
SACM1L	93
SKIV2L2	93
TBL3	93
VAPB	93
RHOA	92.9975
SNRPA	92.6667
PRKCD	92.65
HIP1	92.6296
AP3M1	92.4
HLA-DRB3	92.288
ARHGEF12	92
CCAR1	92
EHHADH	92
ESRP1	92
HEXB	92
NELFB	92
NUDT19	92
PRAF2	92
RPL34	92
SNX3	92
UBXN1	92
WNK1	92
C1R	91.1765
BAIAP2	91
BSG	91
COX2	91
DHRS4	91
LMCD1	91
NDRG1	91
PFDN6	91
PSMB4	91
RRAS	91
SAMM50	91
SEC16A	91
TRIP11	91
TSTD1	91
UBE2N	91
RNF20	90.5333
ACSL3	90.4545
ARMC8	90
CASK	90
DNAAF5	90
DRG1	90
GAR1	90
GOLGA2	90
HIBCH	90
KIAA0196	90
NUP133	90
PDCD11	90
SERPINA4	90
RBM3	89.8824
HLA-DRB5	89.653
HTRA2	89.6154
RPS6KA1	89.4396
KIF5C	89.3333
YBX3	89.3333
CUL7	89.0741
AZU1	89
CILP	89
EIF2S2	89
GCA	89
GRB7	89
HEXA	89
HS1BP3	89
ITGA3	89
MTHFD1L	89
PGM3	89
RPS23	89
TTC37	89
MAOA	88.6
HIBADH	88
MROH1	88
NDUFS2	88
PSMB3	88
PTPA	88
SIN3A	88
STAT3	88
SRRM1	87.1915
ARPC1B	87.1667
ACTR3C	87.0101
AK4	87
ASNS	87
CTSZ	87
FAM213A	87
KIF2A	87
LIG3	87
NNMT	87
SYNGR2	87
VPS52	87
PRPSAP2	86.7778
SERPINB6	86.7291
SLK	86.6
SMARCA1	86.5881
ARFGEF2	86.2121
GMPPB	86
HECTD1	86
LYZ	86
NCSTN	86
NDUFV2	86
NEK9	86
NSDHL	86
PDK1	86
PPCS	86
PPIF	86
RBM12B	86
SNX12	86
SVIL	86
TXNRD1	86
ZNF638	86
COL5A1	85.75
CAB39	85.5714
MYL6B	85.5217
STT3B	85.2
RBBP7	85.0667
CIB1	85
CRYL1	85
CYCS	85
ENOPH1	85
PDPR	85
PIK3R4	85
PROS1	85
RBM4	85
RPL36	85
RPRD2	85
SUN2	85
ZW10	85
CDK9	84.9091
DHX57	84.8832
CHD5	84.755
CNN3	84.64
MYO1E	84.5556
DAZAP1	84.1176
CARMIL1	84
COASY	84
EXOC3	84
GMPPA	84
GOLGA5	84
LAMTOR1	84
LYPLA1	84
MRI1	84
MYLK4	84
NLRP2	84
PPAT	84
RBM15	84
RCN2	84
RELA	84
SMC2	84
RAB4B	83.8929
AGO2	83.6167
YBX1	83.1667
LUC7L2	83.1429
ATP6V1H	83
DBNL	83
FAM83H	83
GSTA1	83
SART1	83
SCYL1	83
SNTB2	83
TMLHE	83
TPD52	83
VWA1	83
TMOD1	82.6923
FMNL2	82.585
CTNNA2	82.4483
2017-09-06	82.0281
ACOT1	82
BAG2	82
C12orf10	82
CORO7-PAM16	82
CRKL	82
H1FX	82
LAS1L	82
LRPAP1	82
NXN	82
PCOLCE	82
PDE12	82
PICALM	82
PROSC	82
SERPINA5	82
THEM6	82
UBE2V1	82
UCHL5	82
UFD1L	82
CLIP1	81.8421
CTPS1	81.6
KLC4	81.5273
TAP1	81.2857
ALPPL2	81
BCAT1	81
CD163	81
CDK5RAP3	81
CLTB	81
GBF1	81
GNPDA1	81
ITGAV	81
MRC2	81
PLTP	81
PSMD12	81
PTGES2	81
SIAE	81
SRSF9	81
SUGP2	81
TOMM34	81
USP39	81
PAK1	80.8182
MAP2K1	80.7647
RBM47	80.6471
HKDC1	80.5601
ITPR1	80.3365
ARFGAP2	80
ATP5F1	80
C11orf54	80
ELP3	80
ERC1	80
KDM1A	80
MAP7D1	80
MPP6	80
NCEH1	80
NCLN	80
NLRX1	80
PACS1	80
PRTN3	80
PSMD6	80
PSMD9	80
RAB3GAP2	80
SCCPDH	80
TIMP1	80
TROVE2	80
UBE3A	80
VPS33B	80
HCK	79.9788
ATP2B1	79.9704
TMSB4X	79.4286
NAA15	79.4
EPX	79.4
DIP2B	79.1004
ESD	79
KLKB1	79
MYO18A	79
NANS	79
NBAS	79
PYCARD	79
QSOX1	79
RFC4	79
TBL2	79
TRNT1	79
YARS2	79
RAB4A	78.8929
STAT5A	78.4
ALOX5	78
AP1G1	78
BCS1L	78
DBT	78
EXOC4	78
GBE1	78
GPS1	78
MRPL12	78
NPLOC4	78
RANBP1	78
SCP2	78
SGPL1	78
STX7	78
MYL9	77.6
CPS1	77.481
COL2A1	77.3525
KLC1	77.1455
PURB	77.1111
CDV3	77
EIF3I	77
NUP160	77
NXF1	77
PSMA3	77
RALGAPB	77
SELENOH	77
TGM1	77
TPT1	77
COL10A1	76.9506
MAP2K3	76.8889
KRT79	76.8622
MYO9B	76.6667
MAP1A	76.6429
PKN2	76.3846
EPB41	76.1429
ACP1	76
CDH6	76
CMPK2	76
FKBP1A	76
GLG1	76
GLRX3	76
IST1	76
MICAL3	76
MIPEP	76
NOP9	76
PLCH1	76
RAP1GDS1	76
RCC1	76
SNRPD3	76
TM9SF4	76
UACA	76
VPS25	76
ZPR1	76
TMED9	75.6667
KIF1A	75.6413
KRT85	75.4894
UAP1L1	75.3333
PLS1	75.193
ANKFY1	75
ANP32E	75
ASCC3	75
ATXN10	75
CAPRIN1	75
CHST14	75
CLEC3B	75
CSK	75
ECM1	75
ENDOD1	75
HEBP2	75
LBR	75
MMS19	75
NDUFA5	75
NQO1	75
NUP188	75
OSBP	75
PPP1R13L	75
PRKRA	75
RAB33B	75
SF3A3	75
SH3BP1	75
SRP72	75
TRAPPC3	75
FRYL	74.7619
SAA1	74.6667
CLIC5	74.6364
PPP2R5A	74.44
NUDT16L1	74.3333
ABCC1	74
ATG7	74
ATP1B1	74
CALB2	74
DIS3	74
DNTTIP2	74
LANCL1	74
MTPN	74
PRUNE1	74
RAB3GAP1	74
RBM17	74
SLC25A1	74
TOM1	74
PARVA	73.9091
MAP2K2	73.2353
STK26	73.0924
ARHGDIB	73
BDH2	73
CDK11B	73
CHID1	73
COMT	73
COQ8A	73
DFFA	73
DYNC1LI2	73
ETF1	73
EXOSC6	73
GLUL	73
KPNA4	73
LSM3	73
PES1	73
PFDN2	73
PLEKHO2	73
POLDIP2	73
RPL26	73
SAE1	73
SNRPE	73
STAT6	73
SYMPK	73
TFAM	73
USP10	73
PLOD2	72.913
KRT80	72.5628
KHDRBS1	72.5263
IKBKB	72.2
COPS7A	72
EIF3H	72
EMD	72
GMIP	72
GTF3C1	72
HSPB6	72
NASP	72
PAPSS2	72
PDIA5	72
PNN	72
PSMB9	72
RBM12	72
RPS24	72
SPATA20	72
STRAP	72
SUGT1	72
TXNDC17	72
UBE2K	72
ZFR	72
ATP2A1	71.836
ARPC1A	71.8333
OGDHL	71.5294
CFL2	71.5283
ATL2	71.5
PZP	71.3333
NRAS	71.0362
AGTRAP	71
ASAH1	71
AZGP1	71
C1QA	71
CARHSP1	71
COG5	71
CPSF2	71
CSNK2A1	71
CSPG4	71
DNAJC11	71
DNAJC9	71
DUSP23	71
FAHD2A	71
FDPS	71
FKBP2	71
GLYR1	71
IFI35	71
IFIT1	71
IGFBP7	71
IGSF8	71
LAD1	71
MCCC1	71
NIPBL	71
P4HA2	71
POLR2B	71
PPIG	71
RPL3	71
SKP1	71
SLC25A10	71
TCEB2	71
CDK5	70.9091
DDX50	70.8333
SRSF8	70.8
PDGFRB	70.6316
[truncated: 6,513 more rows]

## Sheet: PNNL_TCGA
gene	weighted_spectral_count
PLEC	112025
ALB	101863
SERPINA1	99323.2
HIST1H4L	83439.7
FN1	69781
PKM	59523.7
COL6A3	56993
ACTG1	46205.5
ACTB	44825.9
HBA2	37778
CTNND1	35620
GSN	30367
FLNB	27099.2
HIST2H2BF	26287.2
HIST1H2BD	26261.2
HIST1H2BN	26259.2
ACTA2	25588.7
FLNA	25563
HIST2H2BE	24665.3
HIST3H2BB	23080.7
ALDOA	22896.9
AHNAK	22640.9
HBB	22031.1
ACTN1	21268.9
HIST1H3A	20991.8
ACTA1	20848
SPTAN1	20071
HIST2H2AA4	18801
MYH9	18154.1
ANXA2	18012
HSPD1	17174
TUBA1A	16609
PRKDC	16281
YWHAZ	16193.6
TUBB	15240.1
MYH11	15118.8
LMNA	14872
H2AFY	14769.4
TUBB4B	14715.4
EIF4G1	14347.9
FGB	14305
TUBA1C	14108.8
LDHA	14036.7
ILF3	13636.1
HSP90AA1	13456.2
POSTN	12904.8
ENO1	12544.4
DSP	12287
TPM1	12284
FGG	11950
TUBB2B	11935.2
COL12A1	11915
TUBB4A	11870.9
VIM	11858.6
FGA	11845
ACTG2	11827.9
PCBP2	11797.6
TUBA4A	11782.6
HIST2H3A	11684.3
RNH1	11656
UBA1	11628.9
GAPDH	11484.7
TUBB2A	11322.5
SYNCRIP	11138.5
CALD1	11014
PPIA	10921.8
GTF2I	10763
NONO	10756.3
FBN1	10724.7
EEF1A1	10575
PML	10529
KRT8	10494.5
OPA1	10428
HSPA1A	10397.6
HNRNPA2B1	10377.8
HSPA8	10336.4
KTN1	10297.1
C3	10270.1
VCL	10186
KRT18	10163.8
H3F3A	9921.67
HNRNPK	9582
HNRNPA1	9517.62
HBD	9383.34
HP	9346.39
SPTBN1	9126.76
MATR3	9040
HNRNPC	9010.49
HNRNPM	8961
HK1	8943.66
TLN1	8804.96
CTSB	8690
HNRNPU	8672.15
PRDX1	8658.1
NME1-NME2	8639.44
TF	8561.89
HSP90AB1	8471.53
HNRNPR	8328.48
RPL17	8224
MYH10	8218.85
PTBP1	8218.14
TPM3	8143.47
DYNC1H1	8105.65
GC	8025
CLTC	7976.48
COL6A2	7936
TPI1	7898
EEF1D	7841.09
ACTN4	7800.48
SEC31A	7799
DCTN1	7713
HIST2H2AB	7645.42
ATP5A1	7602
ATP1A1	7555.37
2017-09-09	7536.77
HIST1H2AC	7387.12
CCT7	7235
MYH14	7154.02
HNRNPF	7146.82
HNRNPD	7082.19
MYOF	7076.53
TUBA3E	6972.25
MUC1	6943
H2AFX	6756.65
CYB5R3	6753.72
COPB1	6687
ADAR	6671
TPM4	6645.99
TUBB3	6597.9
HSPG2	6549
GANAB	6453.66
ANXA6	6431
HSP90B1	6415.28
IQGAP1	6351.93
CALU	6349
WARS	6254
DDX3X	6253.65
SCP2	6230
MAP4	6226.57
ACTBL2	6219.76
EEF2	6218.47
C4B_2	6190.33
CANX	6152.27
SHMT2	6126.29
C4B	6112.85
C4A	6089.56
DCN	6004.83
GPI	5999
KRT19	5982.49
AIFM1	5949
DPYSL3	5944.19
MX1	5943.35
HIST1H2AB	5936.37
RPS27A	5841.64
PSAP	5758
EPB41L2	5718.74
PGK1	5712.22
TPM2	5662.57
NDUFS1	5635
CAP1	5616.27
LDHB	5581.26
HSPA5	5565.02
GART	5564
TKT	5522.99
2017-09-02	5520.86
CA1	5515
TAGLN	5512.31
AP1B1	5500.24
ATP2A2	5471.45
DNM2	5456.49
AGL	5452
PDHA1	5396
NPM1	5354
IMMT	5346.75
FBLN1	5340
MSN	5326.99
CAPN1	5319
RRBP1	5306.73
EIF5A	5303.83
GDI2	5290.34
SERPINH1	5278
HYOU1	5272
POTEF	5227.68
RPS10	5194.41
ASS1	5182
PDIA3	5173
AKR1A1	5132
CFH	5105.66
VCAN	5100.8
EZR	5080.1
COPA	5061
COL14A1	5023
BCAT1	5007
H2AFZ	4933.44
KRT7	4921.19
YWHAB	4903.82
CCT2	4903
SERBP1	4897.82
VDAC2	4895
ATP5B	4889
CPNE1	4851
LIMS1	4823.15
TCOF1	4817
TUBA8	4806.07
MYL12B	4802.79
HNRNPL	4787
STAT1	4774.08
CTNNB1	4677.1
A2M	4643.11
LMNB1	4620.56
CFL1	4615.8
PGM1	4608
COL1A1	4597.7
HLA-C	4594.66
TUBB6	4583.52
PITRM1	4545
COL6A1	4542
NUMA1	4530.21
DBI	4529
MVP	4526
SMARCA4	4520.76
APOB	4518
PABPC4	4504.6
SLC25A3	4414
TUBB8	4378.94
HDLBP	4358
DAG1	4342
AK2	4338
MDH1	4337
YWHAE	4315.29
AHCYL1	4306.95
PLS3	4305.58
APOA1	4296
FHL1	4291
ALDH7A1	4264
CSDE1	4257
MYL6	4253.71
RPL3	4225.46
SF1	4221
YWHAQ	4129.11
DNM1L	4100
ITGB1	4089
OGDH	4079.44
TJP2	4078.99
LRPPRC	4051
FUS	4045.14
APEX1	4008
MYO1C	4003.82
RANBP2	3943.36
PARP9	3936
JUP	3932.9
KNG1	3930
HMGB2	3912.34
DDX17	3902.28
CCT3	3901
AP2B1	3892.76
SRRT	3876
VCP	3869.41
PARK7	3856
PFKM	3851.25
TXNRD1	3826.36
GPD2	3820
CALR	3812
ADD1	3811.47
PDIA4	3799.09
EIF3C	3779
DLG1	3776.91
PDCD6IP	3774
HLA-A	3767.19
DPYSL2	3765.21
GLG1	3754
LCP1	3748.92
AHCY	3741
ITIH1	3735
PFKP	3734.31
P4HA1	3728
ATP2C1	3704
TAGLN2	3701.24
HMGB1	3696.99
HSPA9	3689.35
GSTP1	3680
ATP2B4	3658.25
FASN	3654
TPD52L2	3638.85
MYLK	3604
CAPZB	3582
TROVE2	3554
RAI14	3510
SYNE2	3505.27
EPPK1	3504.61
CP	3498
CCT6A	3479.13
CSRP1	3478
CTTN	3471
CTNNA1	3468.54
MACF1	3467.29
PRDX5	3466
TGFBI	3454.21
TYMP	3453
PUF60	3447
NCL	3437
WDR1	3424
STMN1	3409.62
SNRPB	3381
GSR	3372
SEC23B	3362.54
DDX39B	3360.8
PALLD	3357
TCEB1	3347
RBM39	3322.49
P4HB	3318.48
CAND1	3311.25
EIF4A1	3307.96
PABPC1	3299.28
SFPQ	3293.97
HDGF	3293.51
PRKCSH	3292
MDH2	3274
XRCC6	3269
MYL9	3261.21
CAST	3260
PGAM1	3240.93
DHX9	3234
PCBP1	3227.94
IARS	3222
2017-09-07	3213
CAMK2D	3212.93
ANXA11	3212
ACIN1	3207
COL1A2	3206.02
GNAS	3202.96
HADHA	3192
GSTK1	3172
IFI16	3172
RPS24	3168
SRSF10	3155.9
CNDP2	3150
SUPT5H	3138
LPP	3136.69
ABI1	3116.97
TMPO	3110
NNT	3096
PRELP	3088
ITGAV	3087
XRCC5	3078
YWHAG	3073.52
FHL2	3072
UBA52	3058.36
BCAM	3058
VPS13C	3050.62
PSMA5	3046
FLNC	3027.72
ACLY	3024
STAT3	3023
HSPA2	3019.78
EFTUD2	3008.44
PPP2R1A	3007.15
ESYT1	3003
CD59	3000
TNC	2987
GCN1	2986
KIAA1217	2980
HNRNPH1	2975.93
NME1	2959.56
EEF1B2	2958.91
SNRNP200	2956
PSME1	2944
PSMD1	2942
PLIN3	2927
RPN2	2926
PARD3	2923.5
ZYX	2922.31
HUWE1	2922
HSD17B4	2914
PAICS	2913
DIAPH1	2911.3
HPX	2910
HSPA4	2907.18
OCIAD1	2905
PARP1	2897.46
GAA	2892
PPP1CB	2891.96
HIST1H2BA	2891.41
STIP1	2889
SMARCC2	2874.2
TP53BP1	2871
RPL28	2870
BCAP31	2862
ANXA5	2846
SCRN1	2832.8
HSPB1	2808
ACADVL	2804
PPP1CA	2792.41
ZNF185	2787
AP2A1	2786.06
VAPA	2781.54
PSIP1	2779.2
RPLP0	2766
CYFIP1	2753.19
UGDH	2751
CDC42	2750.05
ITIH4	2736
USP5	2725.24
HADH	2718
EPRS	2711.53
BZW1	2710.54
CRYZ	2681
ACTR2	2678
CKAP5	2674
HNRNPUL1	2667.85
CAPN2	2665
ESRP1	2643.67
ARF3	2634.51
ALDH2	2633.77
CUL2	2624
TGM2	2623
UGP2	2611
SF3B1	2608
STAU1	2605.49
USP9X	2603.9
ARCN1	2603
COMT	2593
THBS1	2589.77
HSD17B10	2589
HSPA1L	2585.85
CDK11B	2581
PTK7	2581
NASP	2580
EIF4G2	2579
PRPF8	2579
TCP1	2573
PRKAR1A	2551.83
ARPC2	2548
MYBBP1A	2540
ERAP1	2537.37
HNRNPH2	2534.2
RBP1	2530
HNRNPA3	2519.29
CORO7-PAM16	2519
APP	2517
GSPT1	2511.4
GSTO1	2504
SRSF1	2502.8
CHD4	2496.9
FAM129B	2492
PRDX6	2478
API5	2472
FBLN2	2472
ATXN2L	2471.92
SUCLG2	2465
AKAP12	2443
PYGL	2441.88
PRKACA	2440.77
ANK1	2435.52
PAK1	2432
IDH2	2430.08
PPA2	2429.37
PPFIBP1	2429.1
CALM2	2425.54
PSMA1	2423
RPS14	2418
RPL6	2410
LUM	2397
PHB2	2396
SAFB	2371.74
ACTR3	2371.62
LRRFIP1	2371.23
RTN4	2371
NDRG1	2368
ALDOC	2366.11
CNBP	2366
RAP1GDS1	2366
PTGR1	2364
GNAI2	2358.96
ARF1	2356.01
CORO1A	2355.65
C14orf159	2355
CFB	2348
NUP93	2343
ANXA1	2341
CCT5	2337.15
LTBP1	2335
LAMC1	2329.49
RHOC	2326.63
BAG6	2321
PFN1	2320
ACY1	2319
RCC1	2316
TUFM	2311
HIST1H1C	2299.43
SCRIB	2296.41
PRDX3	2288.42
XPO1	2287
BIN1	2286.38
TPR	2282
DPP3	2280
HNRNPAB	2274.24
FERMT2	2271.62
RPN1	2268
TXNDC5	2266.47
PKP2	2265
CAMK2G	2262.69
ILK	2262
RDX	2258.81
LTF	2248.11
PPA1	2247.63
CNN2	2244.76
ANK3	2242.91
PCNA	2242
YWHAH	2240.93
RPS4X	2240.26
ATAD3A	2229.93
PLG	2219.03
PICALM	2212
BGN	2211.17
UBTF	2210
HLA-B	2202.07
SERPING1	2198
MSLN	2192
NUP98	2190
DSTN	2188.76
FOLR1	2185.2
TFG	2184
RBM12	2180
PDLIM5	2177.18
EIF3B	2176
SET	2173.8
PPP6R3	2172
IDH1	2169.92
LAMA4	2168
PYGB	2166.91
AP2A2	2163.94
TRIM28	2162
EIF2AK2	2160
NCKAP1	2152
CAPNS1	2149.86
RBM14	2135
KIF5B	2134.53
CELF1	2133.65
RBBP4	2133.64
CARS	2133.07
SND1	2131
LRP1	2129.82
KARS	2126
PAK2	2123
UTRN	2119.12
HIST3H3	2116.12
PTPN6	2110
RPL4	2109
PDCD4	2100
DBNL	2096
CCT8	2095
SOD2	2091
ACO2	2089
RPL32	2088
ALDH18A1	2086
TJP1	2080.01
CAD	2078.19
SF3A1	2078
2017-09-11	2077.46
RPL9	2076
ENSA	2074.51
P4HA2	2073
PSMA4	2072
SLC25A24	2071
RCC2	2070
KLC1	2064.49
ATIC	2063
PSMD2	2063
USP14	2062
CHID1	2060
RBMX	2058.67
IMPDH2	2058.13
C6	2056
CSE1L	2056
ETFA	2054
STAT6	2048.08
MBNL1	2048.02
ARHGDIA	2042.59
BAIAP2	2042
KPNB1	2041
FMR1	2040.98
DDX5	2037.65
PPP1CC	2034.62
PDHB	2030
NOMO2	2028.8
ISYNA1	2022
ADK	2011
EEF1G	2008
MTHFD1	2007.5
LRBA	2007.43
HIST1H1E	2006.49
RPL8	2004
PPL	2001
SLC25A13	1988.39
ITGB4	1988
PTPRF	1988
EIF3A	1987
CRABP2	1986.41
TES	1977
TOMM40	1977
DYSF	1971.47
AK4	1968
SLC25A6	1954.47
HNRNPA1L2	1954.26
COPG1	1952.62
SAMHD1	1949
AHCYL2	1947.05
CTSD	1947
HADHB	1945
ASPH	1935
MAPK1	1934.69
ATP5J	1930
POGZ	1930
MYO1B	1926.95
FDPS	1924
S100A13	1920
2017-09-06	1918.15
RHOA	1917.85
NSUN2	1917
NOMO1	1908.2
EPHX1	1904
MAGED2	1903
SLC25A5	1901.85
ASNS	1899
SERPINB6	1894.96
LAMA5	1894.55
ACTL6A	1891.64
TNPO1	1890.04
AFDN	1883
PSMC5	1880.1
UBE2I	1872
TNPO2	1870.96
CKAP4	1864
SP100	1863.89
FKBP5	1861
EIF4A2	1858.92
PGM3	1858
GLUD1	1850.74
PGD	1849
PPP1R12A	1847.28
SON	1837
PSMC4	1836.27
AIMP1	1836
UGGT1	1834.5
VDAC1	1830.91
RBM10	1828.36
EWSR1	1828
RAC1	1825.78
CCT4	1822.85
AARS	1817
RPS3A	1816
LAMA3	1814
PTGS1	1809
TLN2	1799.04
COPE	1792
GDI1	1791.66
CSNK2A1	1790
LAP3	1789
PBRM1	1789
HNRNPUL2	1787
TFRC	1786
ARHGEF2	1782
BCLAF1	1781
IL4I1	1780
SMC3	1778
HIST1H1D	1776.46
ASAH1	1776
GBF1	1776
NDRG2	1776
LIMA1	1773.29
OLA1	1771
GBP1	1770.69
FKBP4	1767
SEC24C	1764.39
SIN3A	1764
U2AF2	1764
SERPINA3	1762.92
IGLL5	1762
MCM4	1760
PDIA6	1759.12
CD44	1757
COASY	1757
ATP2B1	1755.83
TOP2B	1750.55
MBD1	1746
CUTA	1745
SAE1	1743
EIF4G3	1740.15
RPS17	1740
UBR4	1740
LMNB2	1734.49
PRKACB	1725.53
PPIAL4C	1724.45
KRT6A	1724.31
NACA	1722.17
DDX1	1717.09
GOLGB1	1711.96
RAP1B	1706.6
PFKL	1702.44
HNRNPH3	1702.05
PRDX2	1699.51
CKB	1694.66
PPP2R5C	1690.64
NPEPPS	1688
DKC1	1686
VDAC3	1683.08
VARS	1683
HNRNPDL	1680.56
IPO5	1679.08
HPR	1677.92
CD14	1676
GMPR2	1673.28
RBBP7	1672.36
LGALS1	1672
SUPT16H	1672
G3BP1	1668.5
DDB1	1668
LARS	1668
PTPA	1668
NSFL1C	1667
SORBS1	1666.73
CASP8	1664
ALDH5A1	1654
EIF3L	1654
UBE2D3	1652.97
HMGN2	1652.7
ECHS1	1649
WNK1	1647.3
EML4	1646
EFEMP1	1642
G6PD	1642
EIF4H	1641
CS	1629
HMOX2	1628
MFAP2	1628
NOP56	1626.76
DDX39A	1626.11
ME2	1624.67
NAT10	1624
IARS2	1623
SPATS2L	1623
FXR1	1621.43
HIBCH	1620
NAP1L1	1619.43
TNXB	1616
LAMB2	1614.95
ARMC10	1612
ATP6V1A	1612
PTK2	1607.06
PHGDH	1599
ABHD11	1597
KRT17	1595.39
ANP32A	1592.45
ISOC2	1592
SPTB	1589.14
GIT2	1588.45
SERPINC1	1581
DEK	1576
CORO1B	1574.98
RAD50	1573
SSB	1573
INF2	1570
SLC3A2	1568
FH	1565
APOH	1564
CNN3	1560.75
NCAM1	1557
NUP155	1555
SELENBP1	1546
RPL5	1544
U2AF1	1543.53
F13A1	1542.96
RPL31	1542
PRMT1	1541
SLC25A4	1540.69
PSAT1	1540
KRT5	1537.64
RAB1A	1536.22
TOM1	1533
CBX5	1530.54
FUBP1	1529.1
CD109	1524
SEPHS1	1524
YAP1	1522
ACAT1	1521
SPTBN2	1520.22
SDCBP	1520
VPS35	1515
RUFY1	1512.34
DBN1	1511
UBAP2L	1511
ATP2A3	1510.03
MOGS	1510
RBMXL1	1509.28
NSF	1507.07
APOA2	1506
RPL13	1506
HMGA1	1502
COPB2	1501
PA2G4	1501
STAG2	1499.64
SAR1A	1499.32
ATP6V1E1	1498
ARHGEF1	1495
DDX42	1492
SMARCA2	1491.81
ATP5C1	1490
SLC34A2	1489
PLS1	1487.5
GMPS	1487
IVD	1486
DSG2	1485
PC	1485
SPON1	1485
SDHA	1478
ABLIM1	1470
MROH1	1469
RPL7A	1469
TRAP1	1468
HSPH1	1467.23
KHSRP	1463.6
ADD3	1460.76
PSMC2	1458.15
EIF6	1458
HSPE1	1455
CD46	1453
EIF5A2	1452.17
ANXA7	1452
MECOM	1452
HP1BP3	1451
MCM7	1448
SFN	1446.76
PPP2R5D	1446.48
EPB41	1442.2
PPIB	1441.4
LASP1	1441.25
SRSF7	1440.94
MRE11A	1440
C2	1439
PEBP1	1438
RPL10	1436
RTCB	1434
FSCN1	1433
SMC1A	1432.95
AP1G1	1432.47
2017-09-08	1432.25
ILF2	1430
IMPDH1	1429.87
EMILIN1	1429
CBX3	1428.46
SF3B3	1428
PPP2R2A	1427.53
NUP62	1425
CD74	1422
HIST1H1B	1420.38
RARS	1418
ABCF1	1417
ABCE1	1412
PDLIM7	1402
RPS5	1397
EXOC7	1395
DHX15	1392.14
CAT	1388
S100A4	1388
DDAH1	1386.09
TPD52	1383
ORM1	1382.06
AGRN	1382
ATP5H	1382
NARS	1381
ARHGEF7	1371.91
CPT1A	1370.57
DDT	1368
DAP3	1367
LTA4H	1366
XPNPEP1	1366
HMGN3	1365.46
ZC3H14	1365
NIF3L1	1363
NDUFS2	1361
CASK	1358
PSMA7	1357.06
CLINT1	1354
BDH1	1353
POR	1353
PRKCD	1351.58
CLTA	1349
SRPRA	1348
ETFB	1344
IGF2BP2	1343.4
RRP12	1343
CHD3	1340.93
RAB2A	1340.2
SRI	1340
PIP4K2C	1339
UQCRC1	1338
PHB	1337
MAPK3	1336.71
ALDH4A1	1336
RACK1	1336
RPL14	1328
RAP1A	1326.35
CNOT1	1326
ACADM	1325
RECQL	1324
TARS	1323.52
LONP1	1323
CAPG	1316
ITGB2	1314.87
UNC45A	1314
ACACA	1311.5
MUC16	1309
LAMB1	1308
OGN	1308
ENO2	1307.72
C21orf33	1307
SCFD1	1306
THBS2	1304.43
EIF5	1304
USP7	1304
H2AFY2	1303.57
MARK2	1303.11
COL18A1	1302
SMARCA5	1300.43
RPS2	1290
AP2M1	1288
FAM98B	1287.16
DMD	1285.88
KRT15	1284.48
TOP1	1283
EEF1A2	1282.96
EIF4A3	1271.12
PSMB2	1271
ENO3	1268.89
F2	1266
CYC1	1263
RBFOX2	1263
C5	1260
GALE	1260
PCCA	1260
SORBS2	1258.27
GSTM2	1258.02
ACO1	1258
SYK	1253.36
MAPK14	1252.09
UPF1	1251
PAFAH1B2	1250
CLASP1	1249.06
CACYBP	1248
SLC16A3	1248
RPL11	1246
CTBP2	1245.49
CASP1	1242.11
ALDH1A1	1242.02
MKI67	1242
ALDH9A1	1238
ECH1	1238
FLAD1	1238
VTN	1238
RPS7	1237
FKBP2	1236
RUVBL2	1236
GIGYF2	1235.38
DES	1230.96
DSC2	1229.78
KHDRBS1	1229.6
PAFAH1B3	1227
TCERG1	1227
PSME2	1226
RUVBL1	1225
SUN2	1224.77
HCK	1224.38
SNX6	1222.28
TMED7	1222
GFPT1	1220.67
AGO2	1219.95
CUL4B	1219.42
SEC23A	1218.46
CTBP1	1216.51
MPST	1216.43
NIPSNAP1	1216
OPTN	1216
TALDO1	1216
ATP6V1B2	1215.18
GNL3	1215
ZNF638	1214
RALY	1213
SCARB2	1213
TSFM	1213
SRP54	1212
CAPRIN1	1210
LAMB3	1209
UQCRC2	1209
LMAN1	1208
NRDC	1206
PSMD13	1204
DARS	1203
CORO1C	1202.37
FERMT3	1200
LYN	1198.37
PPP5C	1198
CAB39	1197.18
GPX1	1196
SNU13	1194
IDH3B	1193
ITIH2	1193
GIPC1	1192
SF3B2	1191
QARS	1188.47
ARPC4	1188
ERP29	1188
LUC7L3	1186
ZMYM3	1184.3
PTPRC	1182
UBA6	1181
PPP3CA	1179.53
ERC1	1179
PRMT5	1179
OAS2	1178
TPT1	1176
RPL7	1175
COL3A1	1172.9
ACP1	1169
ALPL	1169
SVIL	1165
AFG3L2	1164.19
SERPINF2	1164
SLC25A11	1163
SSR4	1161
USO1	1160
DYNLL1	1158.5
ENAH	1158
TMSB4X	1157.33
RAB1B	1156.83
RSU1	1156
C1S	1155.53
SMC2	1155
PAK4	1154
SUMF2	1150
DLD	1149
RPS3	1146
TBL1XR1	1145.54
RNPEP	1145
UBE3A	1145
FKBP1A	1144
PXN	1144
SSRP1	1143
LSP1	1142
CFL2	1141.44
BANF1	1140
PUS1	1140
ACOT9	1139
SUN1	1138.23
CUX1	1138
RAB6A	1136.58
CLIC1	1132
GUK1	1131
EPB41L1	1130.43
KRT14	1129.73
G3BP2	1127.5
STXBP2	1127.16
MXRA5	1127
CKMT1A	1126.25
ARF4	1125.96
RAB7A	1125.22
NDUFV1	1124
ACOX1	1122
PTMA	1120.84
ASRGL1	1118
RBM4	1117.22
GNB1	1115.64
BLVRB	1113
ANXA4	1112
HNRNPLL	1112
CMPK1	1111
MBOAT7	1111
STAU2	1109.51
MEIS1	1108.67
NAMPT	1108
GARS	1102
UCHL5	1102
ACAA2	1100
S100A11	1100
AEBP1	1098.9
PSMC1	1098.49
PALM2-AKAP2	1098.23
ZC3HAV1	1096.17
ADNP	1096
AMPD2	1095.27
CTPS2	1093.03
AHSG	1092
SNX5	1090.12
PRKRA	1090
FDXR	1088
THYN1	1088
IPO7	1087.06
DDX46	1086
EEA1	1086
PSMC3	1086
SARS2	1086
YARS	1086
IFIT3	1085.6
COL4A2	1084.06
ATP6V1H	1083
MYO6	1082
PDS5A	1080.14
LGALS3BP	1080
DDOST	1079
PLOD2	1079
TNKS1BP1	1079
PPP2R1B	1078.85
CD163	1078
ARHGAP1	1077
ANP32E	1076.98
MYL1	1076
LUC7L2	1075.44
GOT2	1075
NAE1	1075
ELAVL1	1074
CBR1	1069.9
OAS3	1069
PQBP1	1067
BUB3	1066
GGCT	1066
NQO1	1065
SNRPD2	1065
PPFIA1	1061
RAN	1061
COL5A1	1060.24
GLUL	1059
RPL10A	1059
SH3GL1	1059
ATP1A2	1058.7
KIAA0368	1058
SAR1B	1057.37
KRAS	1055.16
TOMM70	1055
VWF	1054
LAS1L	1053
SKP1	1046
PSMD12	1045
MCM3	1044
NOP58	1043.24
MARS	1043
TMEM189-UBE2V1	1040.91
ATL3	1040.34
ECI2	1038
STRBP	1037.87
PEPD	1035
PCCB	1034
PSMA3	1034
PDLIM3	1032
SNX1	1031.27
HM13	1030
HCFC1	1028.21
SCCPDH	1028
EML2	1026
HDGFRP2	1025.46
LTBP4	1022.93
CBX1	1022
DDX19B	1021
CCAR2	1021
PRDX4	1019.96
DDX21	1019.13
RAE1	1018
LGALS3	1016
RPL38	1016
PACSIN2	1015.68
ERP44	1015
FBL	1013
GSTM1	1012.99
GLB1	1012
CPT2	1009
SLC4A1	1009
THRAP3	1009
FARSB	1008
RPS15A	1008
FAM120A	1007.34
NANS	1006
PNPLA6	1005
EHD2	1004.3
APRT	1004
AKAP9	1003
CPNE3	1000.73
BRE	1000
CDV3	999
AP3B1	998
ATP5O	997
TRIM25	997
CDK1	996.635
ABAT	996
EIF5B	996
NCEH1	990
RAB5C	989.356
EHD1	989.345
CCDC6	988
ACAA1	987
CPSF7	987
UBA2	987
RPS15	985
AP3D1	984
MYO18A	984
UBA3	984
HK2	982.726
ELN	982
HLA-DRA	981.8
STAT2	980
NUP205	978
RCN1	978
DHX30	976
DIDO1	976
DLAT	975
PPT1	974
SAFB2	972.263
NLN	972
C9	970.587
LANCL1	969
YES1	967.97
OGDHL	966.565
SOD1	966
ADSL	964
VWA5A	964
ADH5	963
KCTD12	962.629
PGLS	961
RPL36AL	959.059
ATPIF1	959
POLR2A	959
NAXE	958
GLUD2	956.261
PLTP	955
ARF5	954.526
A1BG	953
ALCAM	953
EXOC1	953
PFN2	953
TAPBP	953
PRPS2	951.235
TSTD1	951
PTBP3	950.881
MSH6	950
ACSL3	949.316
MAP1B	945.993
ALDH6A1	943
SEC61A1	942.043
RPL23A	942
SERPINB1	941.661
HTATSF1	938
TPP2	937
CAV1	934
PRPF19	934
GNB2	933.019
CYCS	933
INA	932.103
DAZAP1	932
DNAJC13	930
MAT2B	930
TNS1	928.217
TGFB1I1	927
ELMO1	921.607
UBQLN1	920.715
RIF1	920
UACA	920
RGPD3	919.512
ALDH1B1	915.254
ASL	915
SLC4A2	914
MGEA5	913
PSMA6	913
SH3GLB1	913
NID2	912.034
CSK	912
MAGOH	912
NSDHL	912
PPM1B	911
EHD4	910.125
MX2	909.655
RPS19	909
ARAP1	908
LMAN2	908
DUT	907
ANP32B	906.115
HSPA6	906.009
HIBADH	906
MSH2	905
HNRNPA0	904
NOP2	904
RANGAP1	903
RPS8	903
SRSF2	900.357
FBN2	899.322
TCEA1	898.205
MCCC2	898
NR3C1	898
BSG	897
OGT	897
NT5C3A	894
LMO7	893
S100A10	891
SMARCC1	890.803
HSDL2	890
GOLGA4	888.978
OAT	887
NUP210	886
ANO6	885
PSMD3	885
EIF3E	884
MAP7	883
NAPRT	883
PCK2	882.269
STOML2	881
MARK3	880.887
DNPEP	880
SQSTM1	880
UBE2N	880
UCHL1	880
ALDH3A2	877.909
DDX58	877
HTATIP2	876
MOV10	876
OSBPL9	876
SARS	876
LETM1	875
DCXR	874
MAPRE1	873.898
APOE	872
C4BPA	872
PSMD11	872
IDH3A	871
IPO4	871
XRN2	871
C1R	870.714
PAIP1	870
SRRM2	870
GOLGA3	869
MCM6	869
HMGCL	868
KDM1A	868
MYO9B	866.895
TAP2	866.143
APMAP	865
PSMB1	865
SYNJ2BP-COX16	865
GNAI3	864.969
CAPZA1	864.245
GLOD4	864
TEX10	864
CUL4A	863.6
COPS2	862
RPA1	862
LRRC47	861
SPTA1	861
ANXA3	859
PDLIM1	859
BCAR1	858
DDX19A	857.997
RAD23B	857.508
PSMC6	855.854
DDR1	855
SUGT1	855
LSS	854
SART3	854
CLIC4	853
FABP5	853
ITGA6	853
PDXK	853
SQRDL	852
TMED10	852
ATAD3B	851.866
ATP6V1B1	850.824
SEC24B	850.55
SAMD9	849.81
GSPT2	848.6
TBRG4	848
AGFG1	843.625
PTGR2	843
HLA-DRB1	842.539
HBG2	841.442
ATXN3	840
GRHPR	840
TMED2	840
UFL1	836.929
GLRX3	836
PNP	836
FAM49B	835.965
ACTN2	835.734
SNX2	835.732
MAP4K4	835.575
DNAJA1	833.745
NUDC	833
RTCA	833
PRKAR1B	832.174
HRG	831
PDS5B	830.861
KLC4	830.72
CLTCL1	830.522
TOP2A	830.452
SERPINF1	829
NUCB1	828.782
MPRIP	827.815
BAX	827
GRIPAP1	827
TBXAS1	826
KANK2	825.846
MYO1D	825.422
CTSA	825
DRG1	824.25
ATP5J2-PTCD1	824
NPTN	824
COPG2	823.385
RSL1D1	822
PBX1	821.382
NT5E	821
CAPS	820
BZW2	819.459
PRKAR2A	818.182
CD55	818
GAR1	818
RAB10	817.045
SHTN1	817
DLST	815
HLA-DRB3	814.883
GOT1	814
SPECC1	814
GBA	813
SDHB	813
RAB11B	811.448
DECR1	811
ESD	811
VAT1	811
PON2	810
RPL34	810
LIG3	809
PRKAA1	808.691
ASMTL	807
HDAC1	804.022
PSMB8	804
COL11A1	803.798
DDAH2	801.91
GBP2	801.884
C7	801
IDE	801
STT3A	800.125
FNBP1L	799.615
NIT1	799
PGM2	799
STOM	799
FKBP10	798.19
ENTPD1	798
RPL12	798
RPLP2	797.647
AKT1	797
ITPA	797
OTUB1	797
RAB34	797
RPL27	797
DDX18	796.8
GRB2	796
PPM1G	796
PREP	795
ORM2	794.943
LTBP2	794.067
ATP13A1	794
COPS3	794
EIF4B	794
PUM1	793.699
MCM2	793
ERLIN2	792.667
STK24	791.411
CDC37	791
NIPBL	787
PPM1A	787
BRD4	786.76
MTHFD1L	786.504
PREPL	786
PSMF1	786
ARFIP1	785
NPNT	785
ARHGDIB	783.412
FIP1L1	783
NAA15	783
COL4A1	782.067
FAM21C	781.252
DNAJC7	781
NUTF2	781
RPS11	781
ALDH1A2	780.743
PLXNB2	779.748
C14orf166	779
PNPT1	778
EIF2S3	777
SHC1	777
RNF40	776.753
ATG7	776
FAHD1	775
IGF2R	775
RAB3GAP1	775
ATP6V0A1	774.787
IQGAP2	774.771
NT5C2	774
RCN2	774
ATXN10	773
MCTS1	773
ITGAM	772.25
PAPSS1	771.976
ROCK2	771.027
SF3A3	771
MPO	770.769
ZNF845	770.577
ABCC1	770.342
SLC25A22	770
EPN1	769.438
SHMT1	768.715
RPL18A	768
TXN	768
ALYREF	767
OPLAH	767
RPL18	766
RPS6	766
ZMYM2	765.6
NAT1	765
OXCT1	764
TTLL12	764
BTF3	763
HIST1H1A	762.275
GSDMD	762
PCMT1	762
RPL23	762
RPS6KA3	761.794
TATDN1	761
P3H1	760.718
BAG5	760
GRB7	760
HARS	759.732
RPS9	758
ITPR3	757.885
XPO5	757
NIT2	756
ACTR3B	755.385
ATP5F1	755
GLO1	754
ITGA3	754
SMARCA1	753.57
NUP153	753
TNS3	752.193
ATP2A1	751.516
BCKDHA	751
MTDH	750
SEC22B	749
ADH1B	748.997
HAGH	747
SMCHD1	746
DCTN2	745
LEPR	744
EIF3I	743
MIA2	742.383
ANKRD17	741.575
AKR1B1	741.509
ARPC1B	741.421
MAD1L1	741
MCFD2	741
RPS13	741
TUBB1	739.64
PLOD1	739
TP53I3	739
EXD2	736
IFI30	736
MTA1	735.594
SRP72	735
TWF2	735
C1QBP	734
NID1	732.966
SLC25A12	732.611
ECI1	732
UBE4A	732
CAPZA2	731.755
APEH	731
NFKB1	731
NPC2	731
PSMA2	731
ACSL4	730.684
MIF	730
PRPF6	728
TMOD1	728
AFM	727
RPL15	727
RPS12	727
ABHD14B	726
EIF2B4	726
ZMYND8	726
U2SURP	725
CNN1	724.495
PSPC1	724.351
HERC4	724
ILVBL	724
MDK	724
NAGK	724
CRK	723
DCTN4	723
SYNPO2	723
GCDH	722
PHF6	722
PTRF	722
SEC24D	721.607
ACOT7	720
MAP1S	720
RAB11A	718.813
CRIP2	718.045
KLC2	717.664
GORASP2	717.4
CBS	717
FLOT1	717
EIF3D	716
NAXD	716
TMOD3	715.75
DNMT1	715
PPIF	714.829
RPS6KA1	714.073
GPX4	714
SYNPO	714
CD151	712
EIF2S1	712
ARID1A	711.657
SULT1A1	711.118
CYB5R1	710.276
APOA4	710
ANKFY1	709
LAMC2	709
PPP1R21	709
SKIV2L2	709
2017-09-10	708.144
ECM1	708
UBE2K	708
MAPK9	707.815
PRKAG1	706.909
HBG1	706.353
AMBP	706
NOLC1	706
OSBPL10	705.793
DNAJB1	705.554
NUDCD1	705
PSMD10	705
TWF1	705
SPG20	704
EPS8L1	703
PTPRS	703
CHAMP1	702
MCM5	702
PDIA5	702
RPS16	702
PDXDC1	701
SMPD4	700
TNPO3	699
ATP5D	698
EBNA1BP2	698
SGPL1	697
GNAI1	696.89
STRAP	696
CENPF	695
CUL3	694.975
SH3KBP1	694
FBP1	693.333
IKBIP	692
GNB4	691.985
CA2	691
GMPPB	691
LMCD1	691
NUP214	691
PNN	690
SUCLG1	690
NCALD	689.25
EXOC4	689
H6PD	689
RBM4B	688.782
MECP2	686
BAZ1B	685
PSMD5	685
NUMB	684
RAB14	683.854
GMPR	683.724
ARFGEF1	683.497
DHX36	683.452
POLR2B	682
SSBP1	682
HEATR1	681
CPSF6	680
RPS4Y1	679.739
PAX8	679.476
ST13	679
OAS1	678
YBX3	677.858
PARP14	677
BASP1	676
EIF2S2	676
GYG1	676
RPS20	676
XPO7	675
TAF15	674.861
AKR7A2	674.462
CARMIL1	674
NUDT5	674
PPP2CA	674
RPAP3	674
CTPS1	673.973
GSTM4	673.212
DBT	671
TSNAX	671
PSME3	670
NDUFAB1	669
TNIK	668
TPP1	668
FAM21A	667.99
ADGRE5	666.36
SUGP2	666
WASF2	664.25
EFL1	664
PFAS	664
DDX23	659
TBCD	659
IRF2BP2	658.03
CHMP2A	658
H1FX	658
PTGES3	658
SIRPA	658
SRP68	658
TBC1D9B	657.333
PYCR1	657.188
RPL13A	657
RPS18	657
ANKHD1-EIF4EBP3	656.425
FUBP3	656.299
COL4A3BP	656
CPVL	656
HPCAL1	655.75
TFCP2	655.529
ERO1A	655.526
SORD	655
LRRFIP2	654.769
RGPD6	654.624
CDC42BPB	654.392
CCDC47	654
CNP	654
MAVS	654
TIA1	652.907
ME3	651.333
CSTF1	651
IMPA1	651
IPO9	651
SRSF3	650.062
AGT	650
HMBS	650
PAFAH1B1	650
SAA2-SAA4	649.143
FLII	649
RPS23	648
PRRC2C	646.04
SLTM	646
PPP2CB	645
LARP7	644
LLGL2	644
CGN	643.584
RAVER1	643
PKP4	642.98
DNAJA2	641
OXR1	641
CCAR1	640
CEP170	640
LRRC59	640
SUB1	640
MAN2B1	639
RTN3	639
SNRPG	638
SRP14	638
CECR5	637
DARS2	637
ECE1	637
SLC44A2	637
TIAL1	636.093
CCDC124	636
ESYT2	636
NFS1	636
EPS15	635
TXNL1	635
NCBP1	633
NDUFA9	633
MTOR	632
MAT2A	631.105
PKP3	631
CDC5L	630
WT1	630
PCYT1A	629.273
CES1	628.947
CTNNA2	628.459
OS9	628
CT45A1	627.571
PGAM2	627.072
APPL1	626.256
ACAD9	626
TNFAIP2	626
DYNC1LI2	625.449
ALDH16A1	625
DTX3L	625
MCCC1	625
TBC1D15	625
ATP6V1C1	624
CHERP	624
SNCA	624
PGRMC1	623.949
ANPEP	623
CNPY2	623
GBAS	623
NFIA	622.966
CRABP1	622.592
CASP7	622
PPHLN1	622
ACSS2	621
ASNA1	621
NNMT	621
PDCD10	621
SEC13	621
RNASE1	620
SCYL1	620
RFC4	618
DOCK9	617.893
PLCB3	617
HMGB3	616.671
DTYMK	616
RBM28	615
MTA2	614.47
RTKN	613
LBR	612
PUDP	612
SMC4	612
VPS26A	612
APOL1	611.875
GIT1	611.545
FLOT2	611
HDAC2	610.196
ARL8B	610
LGALS9	609.76
EPCAM	609
LAMP2	609
PTPN12	609
ORC4	608
ZNF778	608
CXADR	607
SPINT1	607
AHNAK2	606.072
LSR	606
NUP133	606
USP19	606
GFM1	605
PCDH11X	605
QKI	605
SMS	605
YBX1	604.923
VAPB	604.456
ACAT2	604
FARSA	604
PRCP	604
THOC5	604
TMED9	603.864
CLIP1	602.783
RPL26	602.306
RAB35	601.776
DIS3	600
SEC23IP	599.818
TRA2B	599.366
ARHGAP25	598
IRF3	598
H3F3C	597.081
AHSA1	597
FARP1	596.215
HSD17B12	596
MATN2	596
ZMYND11	596
CD9	595
MYADM	595
NLRP2	595
ARPC1A	594.579
SPAG9	594.4
PLAA	594
ACSL1	593.865
MFN2	593.247
CFI	593
DDX6	593
GRSF1	593
PIGT	593
RPL30	592
SCAMP3	592
AKAP13	591
AMY1B	591
DNAJA3	591
NPEPL1	591
MINK1	590.425
FBLIM1	590
SYNRG	590
TARDBP	590
UBXN6	590
DYNC1I2	589.5
CHTOP	588
MANF	588
SMARCB1	588
SNX18	588
TMEM43	588
SLK	587.427
BIRC6	587
EVPL	587
IKBKG	587
SLC9A3R1	587
AK1	586.333
GGA1	586
SNRPB2	585.786
ERLIN1	585.333
BCKDHB	584
EIF3H	584
HLA-DRB5	582.581
PSMB4	582
IRF2BPL	581.825
ARSA	581
C17orf62	581
EIF4E	581
METTL13	581
VPS29	581
CREB1	580.091
AZGP1	580
CRMP1	579.089
YLPM1	579
BID	578
RELA	578
KPNA6	577.099
CRYAB	577
PDCD11	577
PMPCA	577
RBM47	577
NFKB2	576.889
NUP160	576
PELP1	576
RAB5A	575.847
CHORDC1	575
SNRNP70	575
MAP2K3	574.2
PRKCI	573.462
CASP4	573
ACTR1A	572
BLVRA	572
COPS4	572
FAM3C	572
LARP1	572
MTAP	572
PSMD14	572
RBMS1	571.681
NEDD4L	571.391
COX4I1	571
RAD23A	570.492
SRGAP2	570.143
EDF1	570
GGH	570
SMN1	570
TINAGL1	569
RPL19	568
ZNF207	567
IGF2BP3	566.352
ARHGAP4	566
CADM1	566
RFC5	566
SIRT5	566
PTBP2	565.981
CDH1	565.333
TMEM214	565
ROCK1	564.19
CD2AP	563
DHRS4	563
NAP1L4	562.565
SUMO2	562.429
PCOLCE	560
PPOX	560
PTPN23	560
UBE2V2	559.586
GYS1	559.412
CLIC5	559.105
CSTB	559
PXDN	559
TKFC	559
RAB8A	558.621
SMAD2	558.212
ADRM1	558
OSBPL3	558
PCID2	558
STAMBP	558
CELF2	557.35
RPL21	557
SNCG	557
FKBP9	556.81
CTSC	556
ITPR2	555.794
MT1X	555.755
ANK2	555.384
[truncated: 8,214 more rows]

## Sheet: JHU_TCGA
gene	weighted_spectral_count
ALB	339285
SERPINA1	291824
PLEC	272879
HIST2H4B	268955
ACTG1	254830
PKM	209587
FN1	170251
HIST2H2BF	157192
COL6A3	120924
ACTG2	117619
GSN	104430
HBA2	103493
ACTA1	102058
HIST3H2BB	94128.9
CTNND1	93948
FLNA	88127.5
HBB	74138.9
ALDOA	73390
YWHAZ	72574.8
FLNB	70723.5
TUBA1B	62342.1
MYH9	60866
AHNAK	60356.4
ANXA2	55864
ACTN1	55639.5
SPTAN1	53351
TUBA1C	52583.4
ENO1	49189.8
LMNA	48964.9
HSP90AA1	48473.4
MYH11	47261.9
TUBB	46603.3
HSPD1	45704
TUBA4A	44231.9
TUBB4B	43960.6
LDHA	43948.5
ILF3	43253.3
PRKDC	43071
PCDH15	42648
EIF4G1	41386.6
GAPDH	39376.8
RPS27A	39316.2
VIM	38777
FGB	38517
TUBA3E	38243.2
HSPA8	37227
COL12A1	36785.9
HIST1H2AC	36387.7
HIST1H2AB	36091.9
NME1-NME2	35734.5
FGG	35486
HSP90AB1	35121.2
DSP	34212
UBA1	34077.2
SYNCRIP	33738
TUBB4A	33486.1
POSTN	32709.6
KRT8	32658.6
TUBB2B	32079.8
C4B	31808.4
TPI1	31596
CTSB	31400
HIST2H3A	31289
HSPA1A	31272.6
C4A	31131.6
KRT18	30790.8
HIST1H3A	30625.4
HBD	30587.5
RPL17	30414
TUBB2A	30360.5
FGA	30288.6
PCBP2	29686
C3	29293
CLTC	29261.1
HNRNPA1	29127.9
OPA1	29076
MYH14	28965.5
HNRNPR	28524
HNRNPC	28281.5
H3F3A	28047.9
PRDX1	27740.3
PPIA	27608.4
ACTN4	27098.9
KTN1	27034
HNRNPF	26926.1
SPTBN1	26836.4
TPM1	26444.4
CALD1	25836
CALM2	25780.5
HNRNPK	25704
GTF2I	25225
CA1	25150
PGK1	24916.5
EEF1A1	24912.4
ATP5A1	24704
VCL	24676
UBA52	24089.8
TF	23797.2
MYOF	23727
SEC31A	23726
HP	23486.3
HNRNPU	22984.3
DYNC1H1	22798
MYH10	22545.6
HIST1H2BA	22484.5
CALU	22470
H2AFY	22468.9
GPI	22257
DPYSL3	22118.8
GANAB	21754
HSP90B1	21695.4
TAGLN	21514.6
EEF1D	21469
ATP1A1	21461.3
HIST2H2AB	21425.2
PML	21282
H2AFX	21231.4
YWHAB	20818.6
POTEF	20791.7
2017-09-09	20659.6
MATR3	20619
GC	20538
ATP2A2	20441.1
HNRNPA2B1	20296.5
HNRNPD	20085.8
VDAC2	20081
COL6A2	20077
SERPINH1	20010
HSPA5	19993.8
TLN1	19911.4
MX1	19840.1
MUC1	19737
RNH1	19640
ACTBL2	19566.1
WARS	19544
DCTN1	19234
HK1	19217.4
IQGAP1	19184
CAPN1	19102.8
NPM1	19066
ADAR	19056
EPB41L2	18716.3
LDHB	18593.4
SHMT2	18568.8
FBN1	18529.3
TPM3	18525.5
KRT19	18466.2
SCP2	18040
PSAP	17719
HDGF	17674.7
TUBB3	17623.3
TPM4	17554.8
DNM2	17438.9
AIFM1	17309
TUBA8	17245.1
GDI2	17059.6
DDX3X	17019.9
TKT	16977.6
SERBP1	16945.9
HNRNPM	16846.4
CAP1	16775.4
PDIA3	16597.2
AKR1A1	16548
PTBP1	16410.4
KRT7	16268.3
IMMT	16233
GART	16225
MYL9	16218
ANXA6	16194
COPB1	16179
SMARCA4	16150.3
COPA	15971
MAP4	15922
ASS1	15838
YWHAE	15654
VPS13C	15559.7
ATP5B	15218
CSRP1	15200
HYOU1	15126
CANX	15086.6
AHCYL1	14963.6
AGL	14766
CSDE1	14760
EEF2	14745.7
CFL1	14733.5
2017-09-02	14593.7
NONO	14556.7
TCOF1	14536
RANBP2	14526.7
CTNNB1	14268.6
AP1B1	14229.8
TPM2	14091.4
EZR	14056.2
MYL12B	13976.7
NDUFS1	13960
CCT7	13938
DAG1	13754
DPYSL2	13690.9
PLS3	13676.9
HSPG2	13675
YWHAQ	13580.2
NCL	13545
TUBB6	13479.3
COL1A1	13289.3
ALDH7A1	13280
HNRNPL	13223.7
JUP	13166.4
MSN	13135.9
HSPA1L	13135.9
CCT2	13100
CNDP2	13087
RRBP1	13068.8
SYNE2	13033.7
AK2	12958
TJP2	12896.6
GSTK1	12762
HNRNPH1	12745.2
DCN	12681.9
NME1	12540.5
MVP	12387.6
COL6A1	12356
CALR	12266.4
FBLN1	12250
PDIA4	12184.8
STAT1	12164
PSMA5	12120
BCAT1	12114
APOA1	12067
HDLBP	12018
CYB5R3	11969
RPL3	11922
A2M	11902.1
LMNB1	11875.2
VCP	11850.4
ARF1	11738.1
DDX39B	11736.5
MYL6	11707.5
FLNC	11670
NUMA1	11663
ZNF185	11592
MACF1	11536.9
ACIN1	11536
RPN2	11525
DYSF	11513
FHL1	11483
APEX1	11454
PFKM	11352.8
GSTP1	11333
ATP2B4	11330.8
WDR1	11221
ARF3	11218.6
EIF4A1	11197.9
SET	11187.5
MYO1C	11175.9
PABPC1	11125.4
P4HB	11109
P4HA1	11076
LRPPRC	11057
APOB	11040
SRRT	11012
COL14A1	10930.1
IFI16	10844.3
OGDH	10775.6
NNT	10698
HSPA9	10675.6
PABPC4	10624.6
SNRPB	10619
HLA-A	10616.1
MDH2	10541
PITRM1	10530
EIF3C	10439
MDH1	10411
CTTN	10395
TP53BP1	10359
HSD17B4	10203
MYLK	10191
TXNRD1	10167.8
PRKCSH	10117
PRDX5	10103
SMARCC2	10095.4
ENO3	10065.3
HPX	10063
YWHAG	9994.49
CAPZB	9990
DBI	9975
PFKP	9964.83
SEC23B	9954.51
AHCY	9939
EIF5A	9901.64
CFH	9894.17
DDX17	9873.53
ANXA11	9868.78
ITGB1	9852
AP2B1	9813.21
VCAN	9808
PGM1	9784
SLC25A3	9763
XRCC6	9723
TCEB1	9692
TUBB8	9688.05
CAMK2D	9662.08
EPPK1	9602.24
HIST1H1E	9599.31
DHX9	9573
TROVE2	9515
RAI14	9503
CCT6A	9490.5
GPD2	9474
CCT3	9446
PSME1	9421
PRKACB	9411.37
RPS24	9390
GNAI2	9364.25
KIAA1217	9361
TGM2	9353.8
AKAP12	9335
PDCD6IP	9289
PTK7	9208
STAU1	9201.66
PPP6R3	9187
HADHA	9165
PAICS	9121
NASP	9109
TPD52L2	9042.28
IARS	9034
HMGB1	9032.12
PARP1	9026
SUPT5H	9026
ASPH	9014
BCAM	9008
PUF60	8997
PCBP1	8963.2
PRDX6	8950
ERAP1	8902.58
DNM1L	8898
ARF5	8876.86
CTNNA1	8872.47
ACADVL	8809
PDHA1	8809
S100A13	8805
CAND1	8762.73
2017-09-07	8728.41
DLG1	8720.58
EPRS	8701.79
PHB2	8690
ITGAV	8686
HIST1H1C	8685.85
EFTUD2	8673.76
HLA-C	8625.71
EEF1B2	8609.96
UGP2	8597
TMPO	8575
SNRNP200	8571
PARP9	8569
PPFIBP1	8558.42
CAPN2	8542.15
VDAC3	8410.72
LGALS1	8399
FASN	8376
CP	8357.47
BIN1	8329.09
VDAC1	8313.33
GSR	8312
HMGB2	8279.88
PFN1	8255
STMN1	8248.06
ACLY	8232
CYFIP1	8225.39
PPA2	8218
HNRNPH2	8214.13
PSIP1	8213.47
PLIN3	8191
SAFB	8179.31
CKAP5	8160
ALDH2	8120.88
OCIAD1	8119
PYGL	8069.9
ACTR3	8031
PPP1CB	8023.88
COL1A2	8019.32
XPO1	8016
RPN1	7999
XRCC5	7980
PALLD	7965
GAA	7926
RPLP0	7894
PGAM1	7889.5
S100A4	7886
CDC42	7883.83
TAGLN2	7879.71
PRPF8	7872
CD59	7856
CPNE1	7840
LUM	7819
IDH2	7767.4
H2AFZ	7749.14
HSPA4	7732.26
ARF4	7703.87
NUP98	7656
LCP1	7645.22
KNG1	7638
HNRNPAB	7620.88
PPP1CA	7615.51
PKP2	7601
RAB1A	7577.88
GNAS	7571.71
IDH1	7571.6
EIF3B	7550
HIST3H3	7536.65
FDPS	7534
HSPE1	7515
RPS10	7494.8
ANXA5	7484
STAT3	7482
2017-09-06	7474.09
RCC1	7468
PPP1R12A	7464.61
HSPA2	7457.63
CARS	7450
SERPINA3	7431.53
RPS14	7428
SRSF10	7423.2
HSPB1	7423
PRELP	7418
ITIH4	7352
ABI1	7339.55
CRYZ	7324
SOD2	7308
PSMD1	7303
TJP1	7256.42
BCAP31	7251
LRRFIP1	7200.27
CUL2	7184
SND1	7174
TRIM28	7170
RBMX	7168.77
EPHX1	7132
BGN	7128.07
UGDH	7125
RBBP4	7122.1
YWHAH	7119.96
PSMA1	7114.95
ARPC2	7100
FUS	7094.43
PDCD4	7059
TCP1	7058
HIST1H1D	7052.24
LIMS1	7047.33
TFRC	7046.38
USP5	7039.8
UTRN	7031.29
ARHGDIA	7026.82
RAB11B	7025.79
2017-09-11	7002.15
SCRN1	7001.27
CTSD	7000
GLUD1	6996.77
HSD17B10	6990
TNC	6989
ANXA1	6986
LAMA4	6943
PPA1	6896
BZW1	6874.25
SUCLG2	6871
SFPQ	6854.13
HNRNPUL1	6850.66
RCC2	6848
2017-09-08	6835.55
C14orf159	6830
IGLL5	6828
GLG1	6806
SLC25A5	6805.34
PARK7	6786
APP	6766.11
ITIH1	6759.96
API5	6758
PPP2R1A	6754.79
CUTA	6725
GSTO1	6723
SORBS1	6693
DIAPH1	6685.32
CAST	6676
RAB6A	6671.99
HUWE1	6664
NACA	6643
USP9X	6639.68
SLC25A24	6634
NUP93	6629
PTGR1	6621
ANK1	6609.24
TPR	6597
KPNB1	6593
LAP3	6592
ILK	6558
LRBA	6539.11
STIP1	6539
FMR1	6521.77
RPS10-NUDT3	6507.59
ESYT1	6497
GOLGB1	6493.76
TYMP	6492
TFG	6484
FHL2	6480
GSPT1	6461
RAB1B	6451.34
HADH	6444
EIF4G2	6441
GCN1	6428
ACTR2	6422
RAP1GDS1	6422
CHD4	6421.81
FERMT2	6415.18
USP14	6411
PRKACA	6410.06
PRMT1	6396.71
MYO1B	6390.12
RACK1	6389
PEBP1	6382
KLC1	6379.49
THBS1	6374.34
ORM1	6350.07
PPL	6345
SERPING1	6344
TGFBI	6331.39
RECQL	6322
MARK2	6291.89
SLC25A6	6289.37
PARD3	6288.31
PCNA	6266
AP2A1	6262.02
HNRNPDL	6255.32
ANK3	6216.99
PRKAR1A	6203.51
SAMHD1	6203
SF3B1	6175
LAMA3	6166.58
FAM129B	6164
ATIC	6159
ACO2	6158
DPP3	6158
KIF5B	6155.04
RPL6	6140
SELENBP1	6136
SAE1	6106
STAG2	6105.34
COMT	6092
SORBS2	6084
SRSF1	6081.29
SLC25A13	6053.88
MSLN	6052
ASAH1	6051
CAMK2G	6042.04
TUFM	6037
MAPK1	6030.02
TOP2B	6028.7
FKBP4	5986
ADD1	5979.86
NCKAP1	5976
POGZ	5970
LIMA1	5967.5
CCT8	5966
SF1	5966
PICALM	5954.32
PYGB	5948.54
RPS17	5936
HADHB	5916
MYBBP1A	5902
ATP2C1	5867
PSMA7	5856.05
RTN4	5849
SSB	5843
DYNLL1	5827
MKI67	5826
ATXN2L	5813.57
BCLAF1	5801.17
RPL4	5791
PPP1CC	5784.61
EIF2AK2	5776
TXNDC5	5772
ATP5H	5771
PPP2R2A	5760.67
PSMC5	5756.58
AFDN	5747
PTPRF	5743.21
KRT5	5730.12
SPTB	5713.38
DBNL	5711
ALDOC	5705.04
BAG6	5685
RBP1	5683
AK4	5681.09
BAIAP2	5676
RPL28	5673
PFKL	5667.32
G3BP1	5624.14
TNPO1	5620.07
LTF	5613.11
ENO2	5603.89
FOLR1	5603.43
PDLIM5	5593
COPE	5585
ISYNA1	5566
FKBP5	5565
OLA1	5556
MCM4	5552
RPS3	5525
AP2A2	5524.98
EIF4G3	5519.44
UBTF	5487
HNRNPUL2	5486
OXR1	5483.05
AKAP9	5474
EEF1G	5468
KRT6A	5465.03
AHCYL2	5460.36
U2AF2	5458
NCALD	5449.5
RBM39	5445.44
ESRP1	5440.37
CSE1L	5437
SCRIB	5435.96
ATP5C1	5426
SF3A1	5416
CAD	5413.47
AARS	5410
COPB2	5399
PSMA4	5393
PRDX2	5387.3
HPR	5385.35
FXR1	5384.84
ARCN1	5383
NUP62	5380
CKAP4	5354
ATAD3A	5337.59
EPB41	5328.44
ADK	5328
RIF1	5328
GDI1	5320.39
SYK	5318
DSTN	5314.47
EIF4A2	5310.7
G6PD	5304
EIF3A	5280
HNRNPA3	5273.59
VAPA	5268.89
RDX	5261.82
CUX1	5259
DDX39A	5257.91
CHID1	5251
PRDX3	5247.48
OAS2	5237.79
S100A11	5228
HIST1H1B	5227.64
ZYX	5222
ETFA	5213
RHOA	5200.68
ACY1	5173
NSUN2	5162
EXOC7	5155
HNRNPH3	5153.55
SMC1A	5152.93
RBMXL1	5151.57
P4HA2	5135
CCT5	5133
SLC25A4	5130.3
MAPK3	5105.42
SP100	5101.65
PSAT1	5091
RBM10	5090.49
RPL9	5090
NAP1L1	5089.42
EWSR1	5085
HLA-DRA	5080.84
CSNK2A1	5073.45
SDHA	5061
PQBP1	5059
ECHS1	5045
PTPN6	5042
ARHGEF7	5041.21
DDB1	5039
ADD3	5032
IMPDH1	5017.34
SFN	5013.04
LAMC1	5005.36
GOLGA4	5002.44
CBX3	4997.19
PDHB	4990
PSMD2	4972
PTGS1	4969
SIN3A	4968.06
TOMM40	4965
ITGB4	4957
RBM12	4932
COPG1	4927.25
PBRM1	4909
RUVBL1	4889
ASNS	4884
AIMP1	4878
UBR4	4870
CFB	4862
SMARCA2	4852.71
ENSA	4846
ACTL6A	4840.22
SLC3A2	4836
PLS1	4835.86
MAGED2	4829.81
PLG	4826.49
DDX1	4815.45
NCAM1	4813
RAB2A	4812.95
CORO7-PAM16	4811
RPS15A	4806
RPL32	4803
EML4	4799
RAP1B	4798.9
CRABP2	4797.3
MAP7	4797
ZNF638	4796
UGGT1	4795.48
MTHFD1	4787.55
CLASP1	4778.63
CLIC1	4769.56
CAPNS1	4768
SSR4	4749
SAR1A	4742.46
DAP3	4742
LTBP1	4735.38
NSFL1C	4735
RPL5	4734
SMC3	4728
ALDH18A1	4724
FBLN2	4712
CLINT1	4709
PRDX4	4692.89
RAN	4688
ANP32A	4685.58
C21orf33	4683
PGM3	4680
ARHGEF2	4677
LRP1	4671.27
CBX5	4668.68
UQCRC1	4643
DKC1	4637
NDRG1	4634
SF3B3	4628
LPP	4627
KARS	4617
SNRPD2	4614
PAK1	4605.19
CUL4B	4588.22
EIF3L	4586
CD44	4585
CD109	4579
SPATS2L	4579
NAT10	4576
PDIA6	4573
TPD52	4550.72
GBF1	4540
OPTN	4540
RPS4X	4536.33
COL18A1	4528
SERPINB6	4518.71
LAMA5	4518.42
ATP2A3	4500.89
LTA4H	4494
RPS3A	4492
H2AFY2	4488.77
CORO1A	4486.56
PA2G4	4477
TES	4477
TMED7-TICAM2	4477
PPIB	4458.86
ACACA	4458.42
ILF2	4456
RPL31	4434
NOP56	4431.5
PHB	4429
PSMC4	4426.42
TARS	4420.24
NUP155	4420
UBAP2L	4419
EIF4A3	4417.52
CELF1	4403.15
SCFD1	4400
RAP1A	4382.9
RRP12	4379
MIA2	4378
CASK	4375
MOGS	4367
IPO5	4366.02
DIDO1	4364
DARS	4360
RARS	4355
HMOX2	4328
LMNB2	4312.81
SEC24C	4310.91
NPEPPS	4303
RUFY1	4297.35
PSMD13	4293
RAB5C	4292.58
DHX15	4289.77
CAPZA1	4288.16
SLC25A11	4285
RBBP7	4278.9
PGD	4278
DDX42	4276
DES	4271.62
NAMPT	4251
PAK2	4244.56
CKB	4226.31
HSPH1	4218.66
LGALS3BP	4214
CAT	4213
TALDO1	4213
MTHFD1L	4208.45
FH	4206
DSG2	4202
IVD	4202
PSMD12	4198
ZC3H14	4197
GNB1	4194.95
MECOM	4193
RHOC	4192.45
MAP1B	4186.24
GIPC1	4186
HMGA1	4182
EIF5AL1	4179.08
SMC2	4170
DMD	4165.71
EIF6	4162
BSG	4152
DBN1	4141
CCT4	4139
UBE2D2	4133
ATP2B1	4126.02
CNN2	4124.48
USP7	4104
CTPS2	4103.65
NSF	4100.34
STAU2	4084.34
TBL1XR1	4076
HTATSF1	4072
AGFG1	4069.41
DDX5	4067.56
SNX6	4055.29
NAE1	4054
GNAI3	4043.16
RPL8	4028
ZMYM3	4026.39
SPTBN2	4022.3
FSCN1	4020
WNK1	4010.2
U2AF1	4008.84
SUPT16H	4005
PSMA3	4000
CS	3993
RNPEP	3972.67
ASL	3966
IMPDH2	3965.66
ABCE1	3956
EMILIN1	3954
RAD50	3952
AP1G1	3940.14
ANXA7	3922
MCM7	3922
TRAP1	3913
PAFAH1B2	3910.13
GSTM2	3905.94
RTCB	3890
MYO6	3889.62
UBE2I	3884
YAP1	3884
PRMT5	3882
TLN2	3880.59
IL4I1	3880
PRKRA	3880
PEPD	3873
CDK11A	3857.95
PACSIN2	3857.83
CHD3	3855.46
SVIL	3855
C2	3845
RPS2	3838
CASP8	3830
MCFD2	3828
HP1BP3	3827
GSTM1	3825.76
SNX5	3824.71
NIF3L1	3816
NRDC	3814
PTPA	3813
NOMO2	3809.43
CPT1A	3808.19
NOMO3	3794.43
EIF5	3788
STAT6	3784.77
GFPT1	3759.65
TOP1	3758.83
LARS	3757
GMPS	3749
TNKS1BP1	3736
SHMT1	3734.18
STRBP	3730.7
HLA-B	3729.4
SRP54	3729
COL11A1	3727.54
ABHD11	3727
VPS35	3725
LAMB2	3712.04
EEF1A2	3710.61
HIST1H1A	3709.3
CAPG	3707
ATP6V1A	3703
PRKCD	3691.31
NDRG2	3688
IARS2	3681
GBP1	3676.95
OSBPL9	3674.41
EPB41L1	3671.17
UQCRC2	3661
RALY	3660
SIRPA	3660
NOP58	3656.5
CFL2	3654.98
ETFB	3637
NOMO1	3635.14
ABLIM1	3634
VARS	3634
PCCA	3632
NLN	3630
LMO7	3628
DDAH1	3618.1
CLIP1	3616.77
UPF1	3616
FAM120A	3611.73
PTMA	3610
SPON1	3607
EEA1	3603
FKBP1A	3600
NARS	3592
ALDH4A1	3583
CBR1	3573
CNBP	3572
ME2	3565.39
FERMT3	3564.08
TNPO2	3558.93
YBX1	3556.65
CNOT1	3555
EXOC1	3553
CAV1	3547
PHGDH	3542
KHSRP	3541.43
GBA	3538
IDH3B	3535
HLA-DRB1	3524.6
CORO1B	3514
AKAP13	3511
ISOC2	3507
RBM14	3498
TCERG1	3489.18
SERPINB1	3479.47
PREPL	3478
GUK1	3475
RPL10	3468.88
BANF1	3466
GNB2	3460.44
ARPC1B	3458.1
ADH5	3455
PPP5C	3438
ARPC1A	3436.9
CD46	3431
DDX19B	3430.12
CACYBP	3429
SON	3429
PTPRC	3428
CES1	3427.22
SEC23A	3425.49
AHNAK2	3424.61
XPNPEP1	3419
ASRGL1	3414
PSMC2	3411.37
ADH1B	3410.38
LSP1	3407
ERC1	3404.12
RAB34	3400.82
CNN3	3398.53
HPCAL1	3395.5
QARS	3393.21
TMED10	3390
DDT	3388.33
UBE3A	3386
AMPD2	3384
KHDRBS1	3383.26
ATP6V1H	3380
ABCF1	3378
RPA1	3373
UBA6	3367
RUVBL2	3365
HIBCH	3364
MBD1	3364
F13A1	3362
FBL	3361
PPP2R5C	3355.07
TNXB	3354
ATP5J	3350
SUN2	3344
ACADM	3343
RPS6KA1	3339.97
RAB14	3339.06
DDX21	3338.75
ADNP	3338
SRPRA	3338
GOT2	3335
CAPRIN1	3334
ACSL3	3333.22
PIP4K2C	3331
CTBP2	3330
SAFB2	3327.69
DEK	3326
RPS6KA3	3324.97
PXN	3324.46
KLC4	3321.53
PTK2	3317.87
C5	3309
C1QBP	3305
NLRP2	3301.44
GLB1	3301
RAB7A	3296.86
SEPHS1	3295.38
MIER1	3292
BDH1	3288
CAB39	3267.11
LANCL1	3267
SNX1	3266.55
PPP2R5D	3266.43
RPL7A	3265
CTBP1	3264
EIF4H	3264
SLC34A2	3264
RGPD3	3255.9
G3BP2	3255.86
SYNRG	3253
GLUL	3252
MYO9B	3251.76
MPST	3237
LONP1	3235
PDS5A	3230.95
OGN	3222
BZW2	3221.75
F2	3219
HTATIP2	3215
MSH6	3215
DDX19A	3214.42
TWF1	3213.97
ACOX1	3213
ARMC10	3212
THYN1	3209
MRE11A	3201
GNL3	3195
GMPR2	3192.5
ATP6V1E1	3191
MECP2	3190
COL3A1	3189.3
ATP1A3	3186.83
ZC3HAV1	3186.15
RAC1	3184.2
UNC45A	3181
ABHD14B	3180
FUBP1	3180
RPLP2	3179.73
CBX1	3176.13
DUT	3173
YBX3	3166.59
DMAP1	3159
SMARCA5	3157.96
WDR44	3151
RAB35	3149.83
HDGFRP2	3149.75
S100A6	3149
OGDHL	3144.41
ABCC1	3141
CD74	3136
CAPZA2	3131.84
PALM2-AKAP2	3125.61
CYC1	3124
ALDH5A1	3120
SUMF2	3103
RPL11	3100
MROH1	3098
DLD	3097
AP2M1	3096
C6	3096
NAT1	3096
SULT1A1	3088.78
EIF5A2	3086.29
SERPINC1	3086
RPL10A	3085
SUN1	3081
ST13	3064
LMAN1	3063
CLTA	3060
ITIH2	3055
RCN1	3050
LAMB1	3045.43
KIAA0368	3031
CLTCL1	3030.89
ARHGEF1	3029
SAR1B	3024.68
THBS2	3024.4
SQRDL	3013
NUDCD1	3012
MX2	3006.91
GLUD2	3002.23
LMAN2	3002
ERP29	3001
PC	3000
PLOD2	3000
CHAMP1	2997
NIPSNAP1	2996.93
EML2	2995.08
GIGYF2	2994
NDUFV1	2990
GNAI1	2989.26
PRKAG1	2988.82
KRT17	2987.29
HM13	2987
CUL4A	2986.78
IGF2BP2	2983.18
UACA	2982
ALDH1A1	2981.61
INF2	2981
PSMA6	2981
SCARB2	2976
LUC7L2	2974.13
EIF5B	2974
ALDH9A1	2971
SPTA1	2969
AKT1	2967.34
PPP3CA	2965.71
ACAT1	2964
GIT2	2955.25
PPFIA1	2950.19
USO1	2948
DHX30	2946
PTGES3	2946
FARSB	2945
PDLIM3	2945
AGRN	2943
VTN	2943
MAGOH	2940
AFG3L2	2938.37
MUC16	2930
NDUFS2	2926
ANXA4	2925
PSMD11	2924
ITGB2	2921.52
MYO18A	2918
CASP1	2915.74
ORM2	2914.93
MYO1D	2913.84
EXOC4	2912
SKP1	2912
DNMT1	2908
PSMC1	2907.63
MAT2B	2905
ANP32B	2898.04
ACSL4	2892.78
PSMB8	2890
PDS5B	2882.05
PRPS2	2874.77
LYN	2874.76
SRI	2874
POR	2867
PREP	2866
ECI2	2859
EFEMP1	2854
PCCB	2854
EIF4E	2851
KDM1A	2850
MXRA5	2849
CD163	2848
TOP2A	2842.3
PDLIM7	2840
DNAJC13	2838
GPX4	2835
LIG3	2835
SQSTM1	2834
PTBP3	2833.63
ATL3	2828
RPL13	2826
ELP2	2825
PSMC3	2817.91
LAS1L	2817
RPS5	2810
RPL7	2809
HSDL2	2807
HNRNPLL	2801.3
ITPR3	2800.13
ESD	2799
PTPRS	2797.17
FLAD1	2797
PDCD11	2797
RAB10	2795.25
RAB8A	2791.42
YARS	2791
DSC2	2788.33
TSFM	2788
GGCT	2786
CLIC4	2785.73
RBM47	2785
ACOT9	2783
RGPD6	2780.6
NID2	2775.45
THRAP3	2774.83
GOT1	2774
TRIM25	2765
STXBP2	2763.88
LGALS3	2763.73
CASP10	2763
GALE	2763
NQO1	2763
AGO2	2760.4
UBA2	2760
SRGAP2	2758.87
SPECC1	2756.58
MEIS1	2755
ANKHD1	2752.12
UCHL5	2748
SEC13	2742
PPP1R21	2741
CTSA	2736
ACO1	2731
SHTN1	2731
ARPC4	2730
MOV10	2728
TPT1	2726
ARAP1	2724
STAT2	2724
GPX1	2721
NOP2	2720
EIF2S2	2719
KRAS	2718.78
LSS	2716
CD14	2712
GOLGA3	2711
SMARCC1	2705.83
BRE	2705
NUDC	2704
VPS26A	2692
ALDH1B1	2690.73
DOCK9	2690.1
SARS	2690
UBA3	2687
TPP2	2684
IQGAP2	2683.56
EXD2	2679
BAZ1B	2675
SDCBP	2675
COPS2	2674
TNPO3	2674
SPAG9	2672.02
RPL23	2672
SUGT1	2672
2017-09-10	2671.52
FBN2	2671.51
OSBPL3	2670.31
RANBP3	2666
GLOD4	2664
EPS15	2657
ACAA2	2656
ATG7	2656
MPRIP	2654.68
MCM6	2654
IPO7	2650
ZMYND8	2648
BUB3	2646
SCYL1	2644
IRF2BP2	2635.92
TNS1	2635.25
PRPF19	2634
C1S	2632
PLTP	2632
FKBP10	2628.57
DDX58	2628
RBM4	2624.69
SART3	2624
AEBP1	2622.64
TTR	2617
ERLIN2	2616.71
FAM21A	2616.13
BAG5	2616
LASP1	2615.29
TBC1D15	2612
FAM21C	2610.2
UCHL1	2608.24
IMPA1	2607
LAMB3	2607
CCDC6	2602
SNCG	2600.79
CD36	2600
PSME2	2600
RPL34	2598
FNBP1L	2595.77
CPSF7	2595
ACOT7	2593
RPAP3	2583
RNF40	2581.69
MCCC1	2572
RTN3	2572
CDK1	2567.66
DDX46	2559
DECR1	2558
MID1	2556
RPS8	2551
OS9	2546
EHD4	2541.16
SHC1	2541
TAF15	2536.57
SNX2	2529.45
CRIP2	2529
ACAA1	2523
CPT2	2522
PSMD3	2522
BLVRB	2521
APMAP	2520
MGEA5	2519
FDXR	2517
VPS29	2514
DAZAP1	2508
ECH1	2505
MARK3	2504.11
PSMB1	2498
PAFAH1B3	2496.87
GYS1	2496.25
RPL23A	2495
MAPK14	2493.99
COASY	2489
GRHPR	2487
STK24	2483.73
RPL14	2482
RPS12	2479
SMCHD1	2476
ECI1	2475
CYCS	2474
MGST3	2458
ASMTL	2457
PUM1	2448.5
LETM1	2446
VPS13A	2444.31
KLC2	2444
SLC25A12	2443.12
UBE2N	2441
FKBP9	2439.43
PCK2	2431.2
PARP14	2428
ABAT	2427
PDLIM1	2424.17
ANP32E	2423.37
PSMC6	2422.74
GARS	2419
ARID1A	2418.1
SH3KBP1	2415
NUP210	2414
BRD4	2413.93
PKP4	2409
PGM2	2408
B2M	2405
LARP7	2404
GLRX3	2402
TPP1	2402
HNRNPCL1	2400.81
VWF	2398
NAXD	2397
DDOST	2393
FKBP2	2391
NIPBL	2387
MBNL1	2386.68
NUTF2	2385
DRG1	2383.27
EHD2	2382.32
TWF2	2381.03
HNRNPA0	2381
NUMB	2379.63
TATDN1	2377
ATP6V1B2	2376.35
PRPS1	2375.31
RSU1	2374
CDV3	2373
NR3C1	2370
PPM1A	2366.42
TOMM70	2365
TP53I3	2365
SNRPB2	2363.86
NANS	2362
SAMD9	2359.93
CSTB	2359
HSPA6	2357.47
ECHDC1	2357
TGOLN2	2353
ITGA6	2351.77
SMC4	2346
ACP1	2344
FLII	2343
H1F0	2343
PRRC2C	2342.89
CPNE3	2342
ALDH3A2	2341.18
MCM3	2341
IDE	2340
ARFIP1	2338
HCFC1	2336.19
MTDH	2332
ATP13A1	2324
RPL38	2324
PNPT1	2323
MCM2	2320
HK2	2318.97
ALDH1A2	2313.95
ACTN2	2310.08
EHD1	2308.37
SF3B2	2305
ERP44	2304
NT5C3A	2303
SCAF4	2299.51
PTPN12	2298
OAS3	2297.51
PUS1	2295
NF2	2293
TXNL1	2293
SEH1L	2290
RAB43	2289.58
RFC5	2288.85
ENAH	2288
SERPINF1	2288
MARS	2287
NAGK	2287
POLR2A	2287
IFIT1	2285.62
SSRP1	2285
OAT	2284
PLOD1	2284
XRN2	2283
A1BG	2280
KIF21A	2278.02
ITGA3	2278
HBG2	2276.94
FABP4	2275
PGK2	2272.47
PSMB5	2271
STRAP	2267
AP3D1	2266.89
ANO6	2266
HMGCL	2262
NUP205	2262
RAB2B	2261.05
IFIT3	2260
ACTR1A	2254.97
XPO7	2253.5
PRPF6	2251
IKBIP	2249
TAPBP	2246
AHSG	2244
EIF3I	2244
DIS3	2243
PLXNB2	2239.51
AHSA1	2238
TMEM205	2235
EIF2S1	2229
PIGT	2229
ARFGEF1	2228.44
COL4A2	2226.36
NUP153	2226
STT3A	2225.36
CGN	2224.55
EIF2S3	2220
RAD23B	2219.97
MSH2	2216
PPM1B	2211.58
VWA5A	2211
PBX1	2210.45
EIF4B	2209
HCK	2208.29
ROCK2	2205.92
ANKFY1	2202
HEATR1	2202
CARMIL1	2200
RPS20	2200
FAHD1	2196
LYAR	2196
BCAT2	2194
MAP4K4	2192.69
ATP5F1	2192
IGF2R	2191
AKR1B1	2190.42
PAFAH1B1	2190
UFL1	2189.36
EIF3D	2188
NIT1	2187
NAA15	2186.9
MIF	2186
CORO1C	2184.09
ENTPD1	2184
FBP1	2184
RBM28	2184
TXN	2184
COL4A1	2180.29
GRB7	2180
ACSS2	2179
PPM1G	2179
TFCP2	2176.09
CAPS	2175
DDR1	2174
MCTS1	2174
NPTN	2172
PTPN23	2171
CLIC5	2169.84
ELAVL1	2169
SUB1	2169
USP19	2168.85
ROCK1	2168.08
PPHLN1	2168
SNU13	2168
HLA-DRB3	2167.42
FAM49B	2166.53
ZMYND11	2166
ALDH6A1	2164
HMGN3	2161.23
COL5A1	2159.75
ATP1A2	2158.88
SF3A3	2155
TBRG4	2155
SRRM2	2154
ATP6V0A1	2152.29
TMOD3	2148.63
CSK	2148
SH3GL1	2144.6
VAT1	2144
NFKB1	2143
SLC4A2	2142
NAXE	2140
PDXDC1	2139
UQCRB	2136
NCEH1	2129
WDR5	2128
TEX10	2126
AGO1	2123.84
APOA2	2122
PSMA2	2122
RBM19	2121
DTNB	2118.29
ZRANB2	2118
DIP2A	2117.85
NIT2	2115
TBC1D9B	2114
C9	2113.04
PSMD6	2111
PAX8	2108.54
CHORDC1	2108
OGT	2108
EIF2B4	2107
ATRX	2106
DNAJB1	2104.23
ADGRG1	2104
AP1M1	2103.28
SPG20	2100
C14orf166	2099
ERO1A	2098.81
SRSF7	2098.38
PTPRA	2098.16
LNPEP	2094.42
MAT2A	2094.12
ACAD9	2093
NPEPL1	2088
COPG2	2087.75
MIA3	2085
SPINT1	2085
FLOT1	2083
RPS6	2083
LAMC2	2081
ERBIN	2080.55
TCEA1	2080
EXOSC10	2079
LRRC59	2079
RPLP1	2073.27
COG5	2073
PTGR2	2073
CRK	2072
EIF3E	2071
HLA-DPA1	2071
TTC37	2070
AGO3	2067.52
PNPLA6	2067
ELMO1	2066.67
ITPR2	2066.4
ZMYM2	2066.31
PTRF	2066
C17orf62	2065
VAPB	2063.11
RPS11	2063
MAN2B1	2061
CRMP1	2060.44
PKP3	2060
GLO1	2059
PPIE	2058.68
SARS2	2058
RCN2	2057
CD151	2056
RBM17	2056
GRSF1	2052
XPO5	2048
TMSB4X	2047.31
RPS13	2046
CKMT1A	2042.64
ORC4	2042
HBG1	2041.05
AFM	2040
STAG1	2038.66
FIP1L1	2038
APOH	2036
CUL3	2036
MFGE8	2036
ALPL	2035
PCYT1A	2033.62
PNN	2033
ECE1	2031
OTUB1	2030
RPL12	2030
SERPINF2	2030
ADD2	2029.14
NNMT	2028
UTP14A	2027
RAB5A	2024.25
LY75-CD302	2024
DYNC1I2	2018
GRB2	2018
ERAP2	2016
BTF3L4	2014.58
TNS3	2011.73
AP3B1	2008.48
COPS3	2007
HLA-DRB5	2006.66
APEH	2006
RAB5B	2005.17
ANXA3	2005
TSTA3	2005
PPP1R9A	2003.5
ATP5O	2001
NUP133	2001
RAE1	1998
STAMBP	1998
DOCK7	1996.85
THOC5	1996
MYL3	1995.33
RPL27	1994
SRP9	1993
P3H1	1991.03
TMED2	1991
RAB3GAP1	1990
MINK1	1989.22
GSPT2	1988
CDC42BPB	1987.35
SGPL1	1986
BTF3	1985.42
KCTD12	1982
ALCAM	1981
CDC5L	1981
TARDBP	1981
CSTF1	1980
NT5C2	1980
PLCB3	1979
ARHGAP1	1977
PEA15	1977
SYNPO2	1976
LRRC47	1975
RPS19	1975
DLAT	1973
VANGL1	1972
CTSC	1969
GFM1	1969
TMOD1	1967.37
PLAA	1967
FLOT2	1966
PGLS	1965
CDH1	1958.03
EPS8L1	1957
TSN	1957
CEP170	1956.68
GAR1	1956
RSL1D1	1956
ABCF2	1954
PRKAR2A	1953.6
HSD17B12	1953
HBS1L	1949
TKFC	1947
RBM4B	1944.31
NAP1L4	1942.58
MCCC2	1940
PDE4DIP	1940
LUC7L3	1938
SH3GLB1	1937.69
ASNA1	1936
HDAC1	1935.96
PCYOX1	1935
WIPI2	1935
MAP1S	1934
SSBP1	1934
SYNE1	1932.33
COL8A1	1932
UPF2	1928
SMS	1927
CCAR2	1926
LEMD2	1926
CD2AP	1925
SEC22B	1920
PPP2CA	1919.54
SOD1	1919
DDAH2	1917.9
PRKAR1B	1917.49
DNM3	1916.42
PSME3	1916
EPCAM	1915
DARS2	1914
OPLAH	1914
NT5E	1913
MTAP	1912
CENPF	1911.25
SAMM50	1911
PON2	1910
NUCB1	1909
GSS	1907
USP4	1906.9
DLST	1906
PDXK	1906
APOA4	1901
DDX23	1900
KANK2	1899.9
AMPD3	1898
ITGAM	1895.94
ATP6V1B1	1894.65
CXADR	1893
AP3M1	1891.65
POLR2B	1891
CBS	1890
PPP2R2D	1886.33
RAB8B	1883.17
BCKDHB	1880
DNPEP	1878
PAK3	1877.24
CDC37	1877
CMPK1	1877
RPS16	1877
PLRG1	1875
BCL2L2-PABPN1	1873
NADK2	1873
COL4A3BP	1872
SNAP23	1872
APAF1	1870
ETF1	1870
PAK4	1870
PDCD10	1869
PLIN4	1869
ZNF207	1869
PHIP	1867.75
SEC63	1867
EIF2A	1865
CLASP2	1863.37
GBAS	1863.07
RPL24	1862
RAB6B	1861.71
BCCIP	1861
SLC16A3	1860
LACTB	1859
NSDHL	1858
DBT	1856
GPS1	1856
RGPD1	1854.74
HARS	1853.06
PGAM2	1850.5
TOM1	1848.8
TRRAP	1848
SUMO2	1846
DYNLL2	1845
LLGL2	1844
LARP1	1839.4
MORF4L2	1838.4
SLFN5	1836.95
PRKCI	1836.44
RFC1	1834
SYNPO	1834
SMPD4	1832
GORASP2	1830
GCDH	1828
S100A1	1828
TRMT10C	1825
U2SURP	1824
DCTN4	1823
EVPL	1823
KRT14	1822.31
YTHDF2	1819.1
PCID2	1818
SORD	1818
GSTM4	1816.78
MGAT1	1815
UBQLN1	1813.5
OBSL1	1811
TPD52L1	1810
NUDT5	1809
PGAM5	1809
POU2F1	1808.14
SMARCA1	1808.04
CCAR1	1807
DDX18	1807
C1R	1805.42
NUP214	1805
UBE2D1	1802
SRSF11	1800
MBOAT7	1796
OXCT1	1796
RBM25	1796
PPP2CB	1795.54
ITSN1	1795.16
NIPSNAP3A	1794.64
LSR	1794
TIAL1	1794
SRP72	1793
KPNA4	1790.77
MCM5	1787
SLC4A1	1787
MEN1	1785
NCOR2	1784.72
FNDC3B	1784
NCK1	1783.35
MPP1	1783
EPN1	1780
GCLC	1778
NFS1	1778
CMAS	1777
UBE2L3	1775
MAPRE1	1773.95
TBL1X	1772
ARHGDIB	1771.18
SEC23IP	1769.86
CNP	1769
MTOR	1768
TRIM33	1766.8
LSM14A	1764.76
ARID4B	1764.57
ODF2	1764
NFIA	1762.7
ANKRD17	1760.88
SUGP2	1758
UBE4B	1758
DNAJA1	1757
BCS1L	1755.61
SNRPA	1754.14
KYAT3	1752
ADRM1	1750
SART1	1750
APOE	1749
PAIP1	1746
PSMB2	1745
APPL1	1744.56
C1orf27	1744
L1CAM	1743
ARFGAP2	1742.36
UBE4A	1742
SLK	1740.22
CUL1	1740
CA2	1739.14
FECH	1738
DTYMK	1737
ARHGAP25	1736
ITPA	1736
TIMM44	1736
KIF5C	1734.43
IDH3A	1734
PLEKHA5	1733
RSF1	1733
SEC61A1	1732.22
KRT15	1730.58
SAA1	1729.32
ACOT1	1729
PDIA5	1729
YLPM1	1729
C4BPA	1728
EIF3G	1728
MDK	1728
FABP5	1726
METTL13	1724
CDC42BPA	1721.57
DNAJC7	1720
RAB3D	1719.58
MTA1	1717.1
ESYT2	1717
GYG1	1716
DHX36	1713.92
DDX6	1713
MARCKS	1713
TOR1AIP1	1711.83
TM9SF2	1710
PRPF40A	1709
MAPK9	1707.68
KDM3B	1706.75
NAPA	1706.65
TRIP11	1706
FAM208A	1705
GPNMB	1702
TMEM43	1701
COTL1	1700
BAX	1699
CYB5A	1698
YES1	1697.23
RPL30	1697
OSBP	1694.21
PODXL	1694
TMSB10	1693.69
UBE2K	1693
SNCA	1692.92
DCXR	1692
RPS7	1692
ALYREF	1689.27
PTK2B	1689.13
RPL18A	1689
DCTN2	1688
CCDC47	1686
EIF3F	1686
SLTM	1686
SCAMP3	1685
SKIV2L2	1685
RPRD1B	1684.24
DFFA	1684
RANGAP1	1682
DNAJA2	1680
M6PR	1680
MFAP2	1680
NPNT	1680
C7	1679
CSNK1A1	1674.27
HRG	1673
DTX3L	1671
SIRT5	1671
PRKD2	1670.12
CD47	1670
SERPINB9	1669.3
GTPBP4	1669
ACTR1B	1668.03
MATN2	1667
PPT1	1667
PSMB4	1666
APRT	1664
ATXN10	1663
BIRC6	1663
EFL1	1663
FUBP3	1662.57
RBM15	1660.2
CCDC124	1656
CUL5	1656
PSMB3	1656
HEXB	1655
DIAPH2	1654.68
ACSL5	1652.24
STXBP1	1652.12
NPC2	1651
FAM3C	1650
GNPDA1	1649
RPL13A	1649
SH3BGRL	1649
NCOA7	1648.95
EPB41L5	1647.69
POP1	1647
NUP160	1646
CNN1	1645.99
STK26	1645.35
NMT1	1644.24
CFI	1644
OSBPL8	1643.57
AZGP1	1643
RBBP6	1641
VAV2	1640
PTPN11	1638
SORL1	1638
CD55	1637
ARHGAP4	1636
CNPY2	1636
NCF2	1636
NRP2	1636
PARN	1636
PARP4	1635
PNP	1633
PSMD5	1633
PEX19	1632
MYO5A	1630.85
TAP2	1630.05
RTCA	1630
GRIPAP1	1629.57
CD9	1629
NUDT21	1628
ASH2L	1626
DNM1	1624.7
[truncated: 8,903 more rows]
