# Supplementary material for: Residual tissue repositories as a resource for population-based cancer proteomic studies
Source: Clin Proteomics. 2018 Aug 3;15:26. doi: 10.1186/s12014-018-9202-4 (PMC6074037; doi:10.1186/s12014-018-9202-4)
Supplement: Supplementary file 4 — Additional file 4: Table S4. Table of specimen age and RTR. [file 12014_2018_9202_MOESM4_ESM.xlsx]

## Sheet: Sheet2
Sample	Specimen age*	Included in WES?	Included in proteomics?
RTR1_ 01	9	Yes	Yes			Specimen Time in Storage
RTR1_ 02	9	Yes	Yes			3-12 years	13-22 years	23-32 years	Age not known	total
RTR1_ 03	9	Yes	Yes		RTR 1	8	9	3	0	20
RTR1_ 04	9	Yes	Yes		RTR 2	4	11	5	0	20
RTR1_ 05	9	Yes	Yes		RTR 3	1	11	7	1	20
RTR1_ 06	10	Yes	Yes		Total	13	31	15	1	60
RTR1_ 07	18	Yes	Yes
RTR1_ 08	18	Yes	Yes
RTR1_ 09	17	Yes	Yes		*Specimen age as calculated from year of diagnosis to the year the tissue was cut for analysis
RTR1_ 10	15	Yes	Yes
RTR1_ 11	14	Yes	Yes
RTR1_ 12	13	Yes	Yes
RTR1_ 13	12	Yes	Yes
RTR1_ 14	24	Yes	Yes
RTR1_ 15	24	Yes	Yes
RTR1_ 16	23	Yes	Yes
RTR1_ 17	22	Yes	Yes
RTR1_ 18	21	Yes	Yes
RTR1_ 19	21	Yes	Yes
RTR1_ 20	10	Yes	Yes
RTR2_118849	29	Yes	Yes
RTR2_125107	27	Yes	Yes
RTR2_188096	25	Yes	Yes
RTR2_205308	24	Yes	Yes
RTR2_264251	19	Yes	Yes
RTR2_270909	18	Yes	Yes
RTR2_272323	18	Yes	Yes
RTR2_292997	17	Yes	Yes
RTR2_302999	16	Yes	Yes
RTR2_303714	16	Yes	Yes
RTR2_387280	13	Yes	Yes
RTR2_389450	13	Yes	Yes
RTR2_390636	13	Yes	Yes
RTR2_396252	12	Yes	Yes
RTR2_399098	12	Yes	Yes
RTR2_412701	14	Yes	Yes
RTR2_419099	13	Yes	Yes
RTR2_426337	12	Yes	Yes
RTR2_505888	7	Yes	Yes
RTR2_78211	31	Yes	Yes
RTR3_1	12	Yes	Yes
RTR3_10	25	Yes	Yes
RTR3_11		No	Yes
RTR3_12	22	Yes	Yes
RTR3_13	22	Yes	Yes
RTR3_14	21	Yes	Yes
RTR3_15	23	Yes	Yes
RTR3_16	23	Yes	Yes
RTR3_17	23	Yes	Yes
RTR3_18	13	Yes	Yes
RTR3_19	25	Yes	Yes
RTR3_2	13	Yes	Yes
RTR3_20	23	Yes	Yes
RTR3_3	20	Yes	Yes
RTR3_4	18	Yes	Yes
RTR3_5	18	Yes	Yes
RTR3_6	16	Yes	Yes
RTR3_7	20	Yes	Yes
RTR3_8	15	Yes	Yes
RTR3_9	25	Yes	Yes
