# Supplementary material for: Residual tissue repositories as a resource for population-based cancer proteomic studies
Source: Clin Proteomics. 2018 Aug 3;15:26. doi: 10.1186/s12014-018-9202-4 (PMC6074037; doi:10.1186/s12014-018-9202-4)
Supplement: Supplementary file 5 — Additional file 5: Table S5. Identified peptides, proteins, and phosphopeptides. [file 12014_2018_9202_MOESM5_ESM.xlsx]

## Sheet: GlobalPeptideList
Gene	RefSeq	Peptide
COL6A3	NP_004360	RDVVFLIDGSQSAGPEFQYVR
COL6A3	NP_004360	DVVFLIDGSQSAGPEFQYVR
COL6A3	NP_004360	LNLLDLDYELAEQLDNIAEK
COL6A3	NP_004360	EVYTFASEPNDVFFK
COL6A3	NP_004360	IAVAQYSDDVKVESR
COL6A3	NP_004360	LVDYLDVGFDTTR
COL6A3	NP_004360	GDSIDQCALIQSIK
COL6A3	NP_004360	DVVFLLDGSEGVR
COL6A3	NP_004360	TLSGTPEVHSNK
COL6A3	NP_004360	GYPGDEGGPGER
COL6A3	NP_004360	VAVFFSNTPTR
COL6A3	NP_004360	SSGIVSLGVGDR
COL6A3	NP_004360	QLGTVQQVISER
COL6A3	NP_004360	SQAPVLDAIRR
COL6A3	NP_004360	IEEGVPQFLVL
COL6A3	NP_004360	DQNVFVAQK
COL6A3	NP_004360	VAVVQYSDR
COL6A3	NP_004360	YLDVGFDTTR
COL6A3	NP_004360	VAVIQFSDD
COL6A3	NP_004360	VDGPASNLK
COL6A3	NP_004360	SFGDLQEK
COL6A3	NP_004360	ACNLDVILGFDG
COL6A3	NP_004360	DIVFLVDGSSAL
COL6A3	NP_004360	ACNLDVILGFDGSR
COL6A3	NP_004360	IAVAQYSDDVK
COL6A3	NP_004360	GNRGDSIDQCALIQSIK
COL6A3	NP_004360	LNLLDLDYELAE
COL6A3	NP_004360	CVGASQANK
COL6A3	NP_004360	ITEGVPQLL
COL6A3	NP_004360	VGVVQFSD
COL6A3	NP_004360	GGAVPIGIGIGNADIT
COL6A3	NP_004360	ELPSLEQK
COL6A3	NP_004360	SVLLDKIK
COL6A3	NP_004360	FAVAIPTFR
COL6A3	NP_004360	ALGSAIEYTIENVFE
COL6A3	NP_004360	VEEGVPQVLVLISAGPSSDEIR
COL6A3	NP_004360	IIDELNVKPEGTR
COL6A3	NP_004360	TYRSQAPVLDAIR
COL6A3	NP_004360	DEVQNAVQR
COL6A3	NP_004360	ACCGVPCK
COL6A3	NP_004360	RGDSIDQCALIQSIK
COL6A3	NP_004360	IASNSATAFR
COL6A3	NP_004360	DLTDFLENVL
COL6A3	NP_004360	VGNALEYVSR
COL6A3	NP_004360	VAVVTYNN
COL6A3	NP_004360	LIGEQGISGPR
COL6A3	NP_004360	ALGFAGGELAN
COL6A3	NP_004360	VAVVTYN
COL6A3	NP_004360	DVVLSIVN
COL6A3	NP_004360	TLSGTPEVHSNKR
COL6A3	NP_004360	GLIGEQGISGPR
COL6A3	NP_004360	VNHFVPEAGSR
COL6A3	NP_004360	NADPAELEQIVLSPAFILAAESLPK
COL6A3	NP_004360	DLTDFLENVLT
COL6A3	NP_004360	NADPAELEQIVLSPAFILAA
COL6A3	NP_004360	TGSALDFVR
COL6A3	NP_004360	LNLLDLDYELAEQLDNIAEKA
COL6A3	NP_004360	IEDGVLQFL
COL6A3	NP_004360	AAPLQGMLPGLLAPLR
COL6A3	NP_004360	SSIMAFAIGNK
COL6A3	NP_004360	SGVVPFIFQAK
COL6A3	NP_004360	VAVVQYS
COL6A3	NP_004360	GADGDLADLHR
COL6A3	NP_004360	QINVGNALEYVSR
COL6A3	NP_004360	NEVTTEIR
COL6A3	NP_004360	VAVFFSNTPTRA
COL6A3	NP_004360	GDSIDQCALIQSIKDK
COL6A3	NP_004360	VGLVQFSDTPVTEF
COL6A3	NP_004360	VPQIAFVITGGK
COL6A3	NP_004360	GGSPLNTGK
COL6A3	NP_004360	RGGAVPIGIGIGN
COL6A3	NP_004360	KVAVFFSN
COL6A3	NP_004360	LVDYLDVGF
COL6A3	NP_004360	QQSLETAMSFVAR
COL6A3	NP_004360	GDRGPIGSIGPK
COL6A3	NP_004360	SGIVSLGVGDR
COL6A3	NP_004360	ALGSAIEYTIENVFESAPN
COL6A3	NP_004360	DVVLSIVNDLTIAESNCPR
COL6A3	NP_004360	KVAVFFSNTPTR
COL6A3	NP_004360	ALGSAIEYTIENVFESAPNPR
COL6A3	NP_004360	VEFSLTDYGSK
COL6A3	NP_004360	QFGVAPFTIARNADQEELVK
COL6A3	NP_004360	LLPYIVGVAQR
COL6A3	NP_004360	GGAVPIGIGIGN
COL6A3	NP_004360	GGAVPIGIGIGNA
COL6A3	NP_004360	LNLLDLDYELA
COL6A3	NP_004360	VAVIQFSD
COL6A3	NP_004360	SDILGHLR
COL6A3	NP_004360	ISLSPEYVFSVSTFR
COL6A3	NP_004360	VFAVGVRNIDSEEVGK
COL6A3	NP_004360	ITEGVPQLLIVLT
COL6A3	NP_004360	ALILVGLER
COL6A3	NP_004360	LLVLITGGKSLDEISQPAQELK
COL6A3	NP_004360	IEDGVLQFLVLLVAGR
COL6A3	NP_004360	EELSRLQPVLQPLPSPGVGGK
COL6A3	NP_004360	DIIFLLDGSAN
COL6A3	NP_004360	IEEGVPQFLVLI
COL6A3	NP_004360	QIIDAINK
COL6A3	NP_004360	DVVFLIDGSQSAGPEFQYVRT
COL6A3	NP_004360	ALEFVARNLFVK
COL6A3	NP_004360	KVAVFFSNTPT
COL6A3	NP_004360	GGAVPIGIGIG
COL6A3	NP_004360	IAFVITGGK
COL6A3	NP_004360	NNLFTSSAGYR
COL6A3	NP_004360	SALYTGSALDFVR
COL6A3	NP_004360	SANLVGQFPVVR
COL6A3	NP_004360	IEDGVPQHLVLVLGGKSQDDVSR
COL6A3	NP_004360	SPEYVFSVSTFR
COL6A3	NP_004360	LGYALDYAQR
COL6A3	NP_004360	NILVSSAGSR
COL6A3	NP_004360	GIPGEDGYR
COL6A3	NP_004360	SIDQCALIQSIK
COL6A3	NP_004360	GFMYDRPLR
COL6A3	NP_004360	TELQTITND
COL6A3	NP_004360	ELPNIEER
COL6A3	NP_004360	TGAALEFVLR
COL6A3	NP_004360	ACNLDVILGFDGSRDQNVFVAQK
COL6A3	NP_004360	DAGITPLFLTR
COL6A3	NP_004360	KQCDWFQG
COL6A3	NP_004360	LSDAGITPLFLTRQEDR
COL6A3	NP_004360	FDEHQSKPEILNLVK
COL6A3	NP_004360	LSDAGITPLFL
COL6A3	NP_004360	ALNLGYALDYAQR
COL6A3	NP_004360	EVITAVRK
COL6A3	NP_004360	QLTLLGGPTPN
COL6A3	NP_004360	NLDVILGFDGSR
COL6A3	NP_004360	VVESLDVGQDR
COL6A3	NP_004360	EVQVFEITEN
COL6A3	NP_004360	LQPVLQPLP
COL6A3	NP_004360	ISLSPEYVFSV
COL6A3	NP_004360	NIDSEEVGK
COL6A3	NP_004360	SVEDAQDVSLALTQR
COL6A3	NP_004360	VGLVQFSDTPVTEFSLNTYQTK
COL6A3	NP_004360	IEDGVPQHLVLVLGGK
COL6A3	NP_004360	NIDRTELQTITNDPR
COL6A3	NP_004360	DIIFLLDGSANVGK
COL6A3	NP_004360	LQPVLQPLPSPGVG
COL6A3	NP_004360	LQPVLQPLPSPGVGG
COL6A3	NP_004360	VEFLLNAH
COL6A3	NP_004360	GPIGSIGPK
COL6A3	NP_004360	AFYLSPDIR
COL6A3	NP_004360	ALYTGSALDFVR
COL6A3	NP_004360	LQPVLQPLPS
COL6A3	NP_004360	ITEGVPQLLIVLTADRSGDDVR
COL6A3	NP_004360	QLTLLGGPTPNTGAALEFVLR
COL6A3	NP_004360	AELEQIVLSPAFILAAESLPK
COL6A3	NP_004360	QDVVNAVR
COL6A3	NP_004360	QSGVVPFIFQ
COL6A3	NP_004360	GFESKVDAILNR
COL6A3	NP_004360	NPSVVVKR
COL6A3	NP_004360	GAALEFVLR
COL6A3	NP_004360	LQPVLQPLPSPG
COL6A3	NP_004360	DILFLFDGSAN
COL6A3	NP_004360	VEFLLNAHS
COL6A3	NP_004360	SAGSRIEDGVPQHLVLVLGGK
COL6A3	NP_004360	QLGTVQQVISERVTQLTR
COL6A3	NP_004360	SQHPYVLTEDTLK
COL6A3	NP_004360	EFRELPNIEER
COL6A3	NP_004360	VGLVQFSDT
COL6A3	NP_004360	VGVVQFSNDVFPEFYLK
COL6A3	NP_004360	VEFLLNAHSSKDEVQNAVQR
COL6A3	NP_004360	TLSGTPEVHSN
COL6A3	NP_004360	VGNVQELSELS
COL6A3	NP_004360	DSFQEVLR
COL6A3	NP_004360	QASVFSFGLGAQAASR
COL6A3	NP_004360	TLSGTPEVH
COL6A3	NP_004360	SASSSTINL
COL6A3	NP_004360	VGNVQELSEL
COL6A3	NP_004360	LSDAGITPLFLTR
COL6A3	NP_004360	DIVFLVDGSSALGLANFNAIR
COL6A3	NP_004360	NLFTSSAGYR
COL6A3	NP_004360	NLQVALTSK
COL6A3	NP_004360	TELQTITNDPR
COL6A3	NP_004360	LMHLEFGR
COL6A3	NP_004360	LLPSFVSSENAF
COL6A3	NP_004360	QFGVAPFTIAR
COL6A3	NP_004360	GADQAELEEIAFDSSLVFIPAEFR
COL6A3	NP_004360	IEEGVPQFLVLISSGK
COL6A3	NP_004360	TTYVSGGVEEVPLAQPESK
COL6A3	NP_004360	ITEGVPQLLIVLTADR
COL6A3	NP_004360	NADPAELEQIVLSPAF
COL6A3	NP_004360	VVESLDVGQDRVR
COL6A3	NP_004360	ADIVFLLDGSINFR
COL6A3	NP_004360	FVSEIVDTVYEDG
COL6A3	NP_004360	IDRTELQTITNDPR
COL6A3	NP_004360	SQDDVSRFAQVIR
COL6A3	NP_004360	SAGPEFQYVR
COL6A3	NP_004360	FVSEIVDTVYED
COL6A3	NP_004360	SQAPVLDAIR
COL6A3	NP_004360	RDSFQEVLR
COL6A3	NP_004360	SLVFIPAEFR
COL6A3	NP_004360	RQIIDAINK
COL6A3	NP_004360	DQAELEEIAFDSSLVFIPAEFR
COL6A3	NP_004360	AQVLGAVK
COL6A3	NP_004360	QSSPDSVK
COL6A3	NP_004360	VSCSGGR
COL6A3	NP_004360	LLPSFVSSENAFYLSPDIR
COL6A3	NP_004360	DILFLFDGSANLVGQFPVVR
COL6A3	NP_004360	SLDIGNDNIR
COL6A3	NP_004360	DLTDFLEN
COL6A3	NP_004360	ELPSLEQKLLTPITTLTSEQIQK
COL6A3	NP_004360	SLDEISQPAQELK
COL6A3	NP_004360	NLVFTVPEFR
COL6A3	NP_004360	RLNIGPSK
COL6A3	NP_004360	LLTPITTLTSEQIQK
COL6A3	NP_004360	LEIGQDLIQVAVAQYADTVRPEF
COL6A3	NP_004360	DILFLFDGSANLVG
COL6A3	NP_004360	YPPPAVESDAADIVFLIDSSEGVRPDGFAHIR
COL6A3	NP_004360	IGDLHPQIVNLLK
COL6A3	NP_004360	IAVAQYSDDV
COL6A3	NP_004360	LVGQFPVVR
COL6A3	NP_004360	EAVLKLSDAGITPLFLTR
COL6A3	NP_004360	MKPLDGSALYTGSALDFVR
COL6A3	NP_004360	VPQIAFVIT
COL6A3	NP_004360	ADQAELEEIAFDSSLVFIPAEFR
COL6A3	NP_004360	SSDRVDGPASNLK
COL6A3	NP_004360	VPQIAFVI
COL6A3	NP_004360	EHVPQLLLLLTAGQSEDSYLQAANALTR
COL6A3	NP_004360	RDILFLFDGSANLVGQFPVVR
COL6A3	NP_004360	SALGLANFNAIR
COL6A3	NP_004360	AGILTFCVGASQAN
COL6A3	NP_004360	AELQHIATDDNLVFTVPEFR
COL6A3	NP_004360	GAQGPAGPAGPPGLIGEQGISGPR
COL6A3	NP_004360	SADVNVFAIGVEDADEGALK
COL6A3	NP_004360	EVQVFEITENSAK
COL6A3	NP_004360	LQPVLQPLPSPGVGGK
COL6A3	NP_004360	GDPGNPGQDSQER
COL6A3	NP_004360	VGNVQELSELSEQVLETL
COL6A3	NP_004360	IEEGVPQFL
COL6A3	NP_004360	ASQHFAR
COL6A3	NP_004360	VGNVQELSELSEQVLETLHD
COL6A3	NP_004360	SQHPYVLT
COL6A3	NP_004360	VFAVGVR
COL6A3	NP_004360	VSVVANTPSGPVEAFDFDEYQPEMLEK
COL6A3	NP_004360	SSGIVSLGVGDRNIDRTELQTITNDPR
COL6A3	NP_004360	SSKDEVQNAVQR
COL6A3	NP_004360	AGPEFQYVR
COL6A3	NP_004360	SQDDVSR
COL6A3	NP_004360	LDVILGFDGSR
COL6A3	NP_004360	LFTSSAGYR
COL6A3	NP_004360	SGDDVRNPSVVVK
COL6A3	NP_004360	SDPTDEFFLK
COL6A3	NP_004360	VAVVQHAPSE
COL6A3	NP_004360	SLDEISQPAQELKR
COL6A3	NP_004360	EKLVDFLSR
COL6A3	NP_004360	TVQQVISER
COL6A3	NP_004360	GAPAPVSGEK
COL6A3	NP_004360	VFPEFYLK
COL6A3	NP_004360	LLDLDYELAEQLDNIAEK
COL6A3	NP_004360	VSVVANTPSGPVEAFDFD
COL6A3	NP_004360	GDPGYPGPAGPK
COL6A3	NP_004360	TTYVSGGVEEVPLAQPESKR
COL6A3	NP_004360	SVHNGAPAPVSGEKDVVFLLDGSEGVR
COL6A3	NP_004360	QTISFIPDFAVAIPTFR
COL6A3	NP_004360	VSVVANTPSGPVEAFD
COL6A3	NP_004360	VIGGLLAGQTY
COL6A3	NP_004360	ITEGVPQL
COL6A3	NP_004360	IGEQGISGPR
COL6A3	NP_004360	GPEFQYVR
COL6A3	NP_004360	DFVMNLVNSLDIGNDNIR
COL6A3	NP_004360	DPTDEFFLK
COL6A3	NP_004360	DVVFLLDG
COL6A3	NP_004360	DVVFLIDG
COL6A3	NP_004360	VPQIAFVITG
COL6A3	NP_004360	ALGSAIEY
COL6A3	NP_004360	FVSEIVDTVYE
COL6A3	NP_004360	ISLSPEYVF
COL6A3	NP_004360	VTQLTREELSR
COL6A3	NP_004360	SKPEILNLVK
COL6A3	NP_004360	LLTPITTLT
COL6A3	NP_004360	FILAAESLPK
COL6A3	NP_004360	VVIHFTDGADGDLADLHR
COL6A3	NP_004360	FAQVIRSSGIVSLGVGDR
COL6A3	NP_004360	VGNVQELSELSEQVLETLHDA
COL6A3	NP_004360	EHVPQLLLLLTAGQ
COL6A3	NP_004360	REVITAVR
COL6A3	NP_004360	VFSVSTFR
COL6A3	NP_004360	QSGVVPFIFQAK
COL6A3	NP_004360	LLTPITTLTS
COL6A3	NP_004360	LSDAGITPL
COL6A3	NP_004360	DIVFLVDG
COL6A3	NP_004360	GLGAQAASR
COL6A3	NP_004360	GYALDYAQR
COL6A3	NP_004360	AGITPLFLTR
COL6A3	NP_004360	VEFLLNAHSSK
COL6A3	NP_004360	IPDFAVAIPTFR
COL6A3	NP_004360	VSVVANTPSGPVE
COL6A3	NP_004360	RSQAPVLDAIR
COL6A3	NP_004360	LVFTVPEFR
COL6A3	NP_004360	AGILTFCVGASQANK
COL6A3	NP_004360	VGNVQELSELSEQVLETLH
COL6A3	NP_004360	SDDEVDDPAVELK
COL6A3	NP_004360	DVVFLIDGSQ
COL6A3	NP_004360	AQDVSLALTQR
COL6A3	NP_004360	SKDEVQNAVQR
COL6A3	NP_004360	DIVFLVDGS
COL6A3	NP_004360	VAVFFSN
COL6A3	NP_004360	VGVVQFSDEPR
COL6A3	NP_004360	AIGNKGADQAELEEIAFDSSLVFIPAEFR
COL6A3	NP_004360	GITPLFLTR
COL6A3	NP_004360	LVFIPAEFR
COL6A3	NP_004360	SGDDVRNPSVVVKR
COL6A3	NP_004360	DVVFLLDGS
COL6A3	NP_004360	DVVFLIDGS
COL6A3	NP_004360	QSGVVPFIFQAKN
COL6A3	NP_004360	SFIPDFAVAIPTFR
COL6A3	NP_004360	SSGIVSLGVGD
COL6A3	NP_004360	DLTDFLENVLTC
COL6A3	NP_004360	KADIVFLLDGSINFR
COL6A3	NP_004360	IGDLHPQIVN
COL6A3	NP_004360	VAVVTYNNEVTTEIR
COL6A3	NP_004360	SSGIVSLGVGDRNIDR
COL6A3	NP_004360	NADPAELEQIVLSPAFIL
COL6A3	NP_004360	NADPAELEQIVLSPAFILAAE
COL6A3	NP_004360	FVSEIVDTVY
COL6A3	NP_004360	LVDYLDVGFD
COL6A3	NP_004360	TISFIPDFAVAIPTFR
COL6A3	NP_004360	TIENVFESAPNPR
COL6A3	NP_004360	VSVVANTPSGPVEAF
COL6A3	NP_004360	FIPDFAVAIPTFR
COL6A3	NP_004360	IIDELNVKPEG
COL6A3	NP_004360	TRPEFYLN
COL6A3	NP_004360	LVDYLDVGFDT
COL6A3	NP_004360	GAPAPVSGEKDVVFLLDGSEGVR
COL6A3	NP_004360	VEEGVPQVLVLI
COL6A3	NP_004360	AELEEIAFDSSLVFIPAEFR
COL6A3	NP_004360	LEIGQDLIQVA
COL6A3	NP_004360	NADPAELEQIVLS
COL6A3	NP_004360	DVVFLIDGSQSAG
COL6A3	NP_004360	SSGIVSLGVGDRN
COL6A3	NP_004360	LEIGQDLIQV
COL6A3	NP_004360	QLQLQGGSGLN
COL6A3	NP_004360	IVVLMLTGEVPEQQLEEAQR
COL6A3	NP_004360	VSVVANTPSG
COL6A3	NP_004360	QLGTVQQVIS
COL6A3	NP_004360	QLQLQGGSGLNTG
COL6A3	NP_004360	GMTQLQGTR
COL6A3	NP_004360	APAPVSGEKDVVFLLDGSEGVR
COL6A3	NP_004360	DVVFLLDGSEGV
COL6A3	NP_004360	LNLLDLDYELAEQLDN
COL6A3	NP_004360	LDQRVPQIAFVITGGK
COL6A3	NP_004360	VLSPAFILAAESLPK
COL6A3	NP_004360	KGADQAELEEIAFDSSLVFIPAEFR
COL6A3	NP_004360	ADPAELEQIVLSPAFILAAESLPK
COL6A3	NP_004360	VAVIQFSDDPK
COL6A3	NP_004360	DPAELEQIVLSPAFILAAESLPK
COL6A3	NP_004360	IEEGVPQFLVLISSGKSDDEVDDPAVELK
COL6A3	NP_004360	DVVLSIVNDLTIAESN
COL6A3	NP_004360	IEEGVPQFLVLIS
COL6A3	NP_004360	NADQEELVK
COL6A3	NP_004360	DVFPEFYLK
COL6A3	NP_004360	VGVVQFSN
COL6A3	NP_004360	LNLLDLDY
COL6A3	NP_004360	NPSVVVK
COL6A3	NP_004360	VGLVQFSDTPVTEFSLN
COL6A3	NP_004360	VGVVQFSNDVFPEFY
COL6A3	NP_004360	LEIGQDLIQVAVAQYAD
COL6A3	NP_004360	DIVFLVDGSSALGLAN
COL6A3	NP_004360	EFLYDVVK
COL6A3	NP_004360	VGLVQFSD
COL6A3	NP_004360	ASENLRQEGVR
COL6A3	NP_004360	TNFPYVR
COL6A3	NP_004360	LSDAGITPLFLT
COL6A3	NP_004360	DLTDFLENVLTCHV
COL6A3	NP_004360	IEDGVLQFLVL
COL6A3	NP_004360	QLTLLGGP
COL6A3	NP_004360	GSALYTGSALDFVR
COL6A3	NP_004360	GSANLVGQFPVVR
COL6A3	NP_004360	SDAGITPLFLTR
COL6A3	NP_004360	IEEGVPQFLVLISSGKSDDEVDD
COL6A3	NP_004360	LEIGQDLIQVAVAQY
COL6A3	NP_004360	NILVSSAG
COL6A3	NP_004360	GSQSAGPEFQYVR
COL6A3	NP_004360	DLTIAESNCPR
COL6A3	NP_004360	NIDRTELQTITN
COL6A3	NP_004360	LLPSFVSSEN
COL6A3	NP_004360	SQSAGPEFQYVR
COL6A3	NP_004360	VVESLDVGQ
COL6A3	NP_004360	LPIGTQQIR
COL6A3	NP_004360	TELQTITN
COL6A3	NP_004360	SSLVFIPAEFR
COL6A3	NP_004360	DVVLSIVNDLTIAE
COL6A3	NP_004360	DILFLFDG
COL6A3	NP_004360	DFVSRIVR
COL6A3	NP_004360	VAVIQFSDDPKVEF
COL6A3	NP_004360	VEEGVPQVLVLISAGPS
COL6A3	NP_004360	VGLVQFSDTPVT
COL6A3	NP_004360	PLDGSALYTGSALDFVR
COL6A3	NP_004360	VGLVQFSDTPVTEFSLNTYQTKSDILGHL
COL6A3	NP_004360	VGLVQFSDTPVTEFSL
COL6A3	NP_004360	NIDRTELQTITND
COL6A3	NP_004360	GAQGPAGPA
COL6A3	NP_004360	ADIVFLLDGSIN
COL6A3	NP_004360	QFGVAPF
COL6A3	NP_004360	VGLVQFSDTPVTEFSLNTY
COL6A3	NP_004360	LLVLITGGK
COL6A3	NP_004360	GIVSLGVGDR
COL6A3	NP_004360	GAQGPAGPAG
COL6A3	NP_004360	ACNLDVILGF
COL6A3	NP_004360	NADPAELEQIVL
COL6A3	NP_004360	LEIGQDLIQVAVAQYADTVRPEFYFN
COL6A3	NP_004360	VSGGVEEVPLAQPESK
COL6A3	NP_004360	TMFSLDTYSTK
COL6A3	NP_004360	SEGVRPDGFAHIR
COL6A3	NP_004360	NIDRTELQTITNDPRLVFTVREFRE
COL6A3	NP_004360	AELEQIAFN
COL6A3	NP_004360	YPPPAVESDAADIVFLIDS
COL6A3	NP_004360	VGNVQELSELSEQVL
COL6A3	NP_004360	PAELEQIVLSPAFILAAESLPK
COL6A3	NP_004360	FVSEIVDTVYEDGD
COL6A3	NP_004360	VFIPAEFR
COL6A3	NP_004360	VVFLLDGSEGVR
COL6A3	NP_004360	YPPPAVESDAADIVFLID
COL6A3	NP_004360	VGNVQELS
COL6A3	NP_004360	IFQAKNADPAELEQIVLSPAFILAAESLPK
COL6A3	NP_004360	VVFLIDGSQSAGPEFQYVR
COL6A3	NP_004360	YPPPAVESDAADIVFLIDSSEGVRPDGFA
COL6A3	NP_004360	QSGVVPFIFQAKNADPAELEQIVLSPAFILAAESLPK
COL6A3	NP_004360	LLTPITTLTSEQIQKLLASTRYP
COL6A3	NP_004360	IEDGVLQFLVLL
COL6A3	NP_004360	YPPPAVESDAADIVFLIDSSEGVRPDGFAH
COL6A3	NP_004360	ISAGPSSDEIR
COL6A3	NP_004360	SFGLGAQAASR
COL6A3	NP_004360	LGTVQQVISER
COL6A3	NP_004360	LEIGQDLIQVAVAQYADTVR
COL6A3	NP_004360	QSGVVPFIF
COL6A3	NP_004360	DVVLSIVNDLTIA
COL6A3	NP_004360	RDIIFLLDGSANVGK
COL6A3	NP_004360	RDILFLFDG
COL6A3	NP_004360	DLHPQIVNLLK
COL6A3	NP_004360	QSGVVPFIFQAKNAD
COL6A3	NP_004360	SLPALPQQLIQPLTTYVSGGVEEVPLAQPESK
COL6A3	NP_004360	DLTDFLENVLTCH
PLEC	NP_958782	VIDRELYQQLQR
PLEC	NP_958782	LLDAQLATGGIVD
PLEC	NP_958782	SDEGQLSPATR
PLEC	NP_958782	GYYSPYSVSGSGSTAGSR
PLEC	NP_958782	CVEDPETGLR
PLEC	NP_958782	LPLLAVCDYK
PLEC	NP_958782	QLAEEDAAR
PLEC	NP_958782	VPVDVAYR
PLEC	NP_958782	DPYSGSTISLF
PLEC	NP_958782	SELELTLGK
PLEC	NP_958782	QVAEEAAR
PLEC	NP_958782	SNAEDTLR
PLEC	NP_958782	SSIAGLLLK
PLEC	NP_958782	LSIYNALK
PLEC	NP_958782	AGVAAPATQVAQVTLQSVQR
PLEC	NP_958782	DYELQLVTYK
PLEC	NP_958782	VLSSSGSEAAVPSVCFLVPPPNQEAQEAVTR
PLEC	NP_958782	LREQLQLLEEQHR
PLEC	NP_958782	VKAEAEAAR
PLEC	NP_958782	EGVMVAK
PLEC	NP_958782	GFFDPNTEENLTYLQLMER
PLEC	NP_958782	ATTAALLLEAQ
PLEC	NP_958782	LLEAQIATGGIID
PLEC	NP_958782	LLEAQIATGGVIDPVHSH
PLEC	NP_958782	GFFDPNTHENLTYLQLLER
PLEC	NP_958782	VQKSLAAEEEAAR
PLEC	NP_958782	AEVVETTQVYTEEETR
PLEC	NP_958782	LLEAQACTGGIIDPSTGERFPVTDAVNK
PLEC	NP_958782	AGLVGPEFHEK
PLEC	NP_958782	NLVDNITGQR
PLEC	NP_958782	DVAEVDTVRR
PLEC	NP_958782	ENAAYFQFFSDVR
PLEC	NP_958782	AEVVETTQVYTEEETRR
PLEC	NP_958782	VPPGYHPLDVEK
PLEC	NP_958782	ARQEELYSELQAR
PLEC	NP_958782	GFFDPNTHENLTYR
PLEC	NP_958782	SLVPAAELLESR
PLEC	NP_958782	QLQLAQEAAQK
PLEC	NP_958782	QLAEEDLAQQR
PLEC	NP_958782	VVIVDPETGK
PLEC	NP_958782	AEMEVLLASK
PLEC	NP_958782	QLAAEEER
PLEC	NP_958782	QEELQQLEQQR
PLEC	NP_958782	VPLDVACAR
PLEC	NP_958782	QKGLVEDTLR
PLEC	NP_958782	VSITEAMHR
PLEC	NP_958782	SIITYVSSLYDAMPRVPDVQDGVRANELQLRW
PLEC	NP_958782	LLEAQIATGGIIDPVH
PLEC	NP_958782	LFNAIIHR
PLEC	NP_958782	SYVDPSTDER
PLEC	NP_958782	SLAAEEEAAR
PLEC	NP_958782	DLLPSDMAVALLEAQAGTGHIIDPATSAR
PLEC	NP_958782	VPVDVAYRR
PLEC	NP_958782	ELAQEQAR
PLEC	NP_958782	AALEEVER
PLEC	NP_958782	LLEAQIATGGVIDPVHSHR
PLEC	NP_958782	LLDAQLATGGIVDPR
PLEC	NP_958782	KELIPTEEALR
PLEC	NP_958782	SIITYVSSLYDAMPR
PLEC	NP_958782	EQLRQEQALLEEIER
PLEC	NP_958782	SELELTLGKLEQVR
PLEC	NP_958782	ARSDEGQLSPATR
PLEC	NP_958782	AQLMADFQAGR
PLEC	NP_958782	IIITVVEEQEQK
PLEC	NP_958782	LEQLFQDEVAK
PLEC	NP_958782	AATGFLVDPVR
PLEC	NP_958782	QAEVELASR
PLEC	NP_958782	LAAIGEATR
PLEC	NP_958782	GLLSAEVAR
PLEC	NP_958782	EAIAELER
PLEC	NP_958782	TLKPEEQR
PLEC	NP_958782	ELQNAGDR
PLEC	NP_958782	AQAEAQQPTFDALRDELR
PLEC	NP_958782	LTVDEAVRK
PLEC	NP_958782	LLEAQIATGGIIDPVHSHR
PLEC	NP_958782	LSIYNALKK
PLEC	NP_958782	AQAEAQQPTFDALR
PLEC	NP_958782	THYSELTTLTSQYIK
PLEC	NP_958782	FLEVQYLTGGLIEPDTPGRVPLDEALQR
PLEC	NP_958782	APVPASELLASGVLSR
PLEC	NP_958782	KQITMEELVR
PLEC	NP_958782	LAEDEAFQR
PLEC	NP_958782	DPYTEQTISLFQAMK
PLEC	NP_958782	SGFLLDPVR
PLEC	NP_958782	KGLVGPELHDR
PLEC	NP_958782	LLEAAAQSTK
PLEC	NP_958782	VLALPEPSPAAPTLR
PLEC	NP_958782	LKAEAELLQQQK
PLEC	NP_958782	FPVTDAVNK
PLEC	NP_958782	LLDPEDVDVPQPDEK
PLEC	NP_958782	SQVEEELFSVR
PLEC	NP_958782	RLAEDEAFQR
PLEC	NP_958782	EQELQQTLQQEQSVLDQLR
PLEC	NP_958782	LYVHEAVK
PLEC	NP_958782	FLEVQYLTGGLIEPDTPGR
PLEC	NP_958782	VPDVQDGVR
PLEC	NP_958782	AFEETQIDIPGG
PLEC	NP_958782	LQAEEAERR
PLEC	NP_958782	GIYQSLEGAVQAGQLK
PLEC	NP_958782	AQVEQELTTLR
PLEC	NP_958782	VTLVQTLEIQR
PLEC	NP_958782	EAEGQLQK
PLEC	NP_958782	GPLPTEEQR
PLEC	NP_958782	QTNLENLDQAFSVAER
PLEC	NP_958782	WQAVLAQTDVR
PLEC	NP_958782	QLAEGTAQQR
PLEC	NP_958782	YSELTTLTSQYIK
PLEC	NP_958782	SAEAELQSK
PLEC	NP_958782	QELEAELAK
PLEC	NP_958782	VQSGSESVIQEYVDLR
PLEC	NP_958782	QLLEEELAR
PLEC	NP_958782	AELELELGR
PLEC	NP_958782	LPVEVAYK
PLEC	NP_958782	GAEKAEVVETTQVYTEEETRR
PLEC	NP_958782	TLLQGSGCLAGIYLEDTK
PLEC	NP_958782	CRPDQLTGLSLLPLSEK
PLEC	NP_958782	FLEGTSCIAGVFVDATK
PLEC	NP_958782	GWLYYEAGQR
PLEC	NP_958782	TLLQGSGCLAGIYLEDTKEK
PLEC	NP_958782	EQLQLLEEQHR
PLEC	NP_958782	SMVEEGTGLR
PLEC	NP_958782	AHAFAVQQK
PLEC	NP_958782	LKTEAEIALK
PLEC	NP_958782	AVTGYKDPYSGK
PLEC	NP_958782	NLLDEELQR
PLEC	NP_958782	MSAAQALK
PLEC	NP_958782	LPLDKEPAR
PLEC	NP_958782	LHVAILER
PLEC	NP_958782	LQNVQIALDYLR
PLEC	NP_958782	LAEDEAFQRR
PLEC	NP_958782	DPYTGQQISLFQAMQK
PLEC	NP_958782	ATVSAPFGK
PLEC	NP_958782	DPYTGQSVSLFQALK
PLEC	NP_958782	AKLEQLFQDEVAK
PLEC	NP_958782	SLQEEHVAVAQLR
PLEC	NP_958782	SLSAIYLEK
PLEC	NP_958782	LSYTQLLR
PLEC	NP_958782	DPYSGSTISLFQAMQK
PLEC	NP_958782	QYDIDDAIAK
PLEC	NP_958782	RYASGSSASLGGPESAVA
PLEC	NP_958782	CITDPQTGLCLLPLK
PLEC	NP_958782	RQELEAELAK
PLEC	NP_958782	EAIAELEREK
PLEC	NP_958782	CITDPQTGLCLLPLKEK
PLEC	NP_958782	DDGTGQLLLPLSDAR
PLEC	NP_958782	EAQAVPATLPELEATK
PLEC	NP_958782	QQGLASYDYVR
PLEC	NP_958782	SKEQAELEAAR
PLEC	NP_958782	EGLTSIEEVTK
PLEC	NP_958782	LAQGHTTVDELAR
PLEC	NP_958782	RPDQLTGLSLLPLSEK
PLEC	NP_958782	SAEAELQSKR
PLEC	NP_958782	SIQEELQQLR
PLEC	NP_958782	LEEQAAQHK
PLEC	NP_958782	GAYRDCLGR
PLEC	NP_958782	QHEAEEGVR
PLEC	NP_958782	DLSELGSVR
PLEC	NP_958782	LPVEVAYKR
PLEC	NP_958782	GLVEDTLR
PLEC	NP_958782	AGTLSITEFADMLSGNAGGFR
PLEC	NP_958782	DGHNLISLLEVLSGDSLPR
PLEC	NP_958782	IAGVFVDATK
PLEC	NP_958782	ILITIVEEVETLRQER
PLEC	NP_958782	EAAAATQK
PLEC	NP_958782	AQAEVEGLGK
PLEC	NP_958782	AQAQAAAEK
PLEC	NP_958782	LAAEQELIR
PLEC	NP_958782	DTHDQLSEPSEVR
PLEC	NP_958782	LTVDEAVR
PLEC	NP_958782	ALILRDKDNTQR
PLEC	NP_958782	LGFHLPLEVAY
PLEC	NP_958782	SQVMDEATALQLR
PLEC	NP_958782	ESADPLGAWLQDAR
PLEC	NP_958782	ERLAEVEAALEK
PLEC	NP_958782	QTLSIYQALK
PLEC	NP_958782	AEAELLQQQK
PLEC	NP_958782	HISDLYEDLR
PLEC	NP_958782	SWSLATFR
PLEC	NP_958782	LTVEEAVR
PLEC	NP_958782	LEDLLQDAQDEK
PLEC	NP_958782	VQIALDYLR
PLEC	NP_958782	QTNLENLDQAFSVAERDLGVTR
PLEC	NP_958782	VLADPSDDTK
PLEC	NP_958782	LAAIGEATRLK
PLEC	NP_958782	LEAEAGRFR
PLEC	NP_958782	TELATQEK
PLEC	NP_958782	SLESLHSFVAAATK
PLEC	NP_958782	IRSNAEDTLR
PLEC	NP_958782	TQLASWSDPTEETGPVAGILDTETLEK
PLEC	NP_958782	SSSVGSSSSYPISPAVSR
PLEC	NP_958782	VDGAEWGVDLPSVEAQLGSHR
PLEC	NP_958782	LQEAGILSAEELQR
PLEC	NP_958782	RDDGTGQLLLPLSDAR
PLEC	NP_958782	KQEELQQLEQQR
PLEC	NP_958782	IISLETYNLLR
PLEC	NP_958782	QSAEEQAQAR
PLEC	NP_958782	GLHQSIEEFR
PLEC	NP_958782	KGLLSAEVAR
PLEC	NP_958782	QVEEEILALK
PLEC	NP_958782	RLEEQAAQHK
PLEC	NP_958782	EGVVGPELHHK
PLEC	NP_958782	SLAQAEAEK
PLEC	NP_958782	SLAQAEAEKQKEEAER
PLEC	NP_958782	LQAEEVAQQK
PLEC	NP_958782	VPLDEALQR
PLEC	NP_958782	AVTGYRDPYSGSTISLFQAMQK
PLEC	NP_958782	LEDLLQDAQDEKEQLNEYK
PLEC	NP_958782	LTYLQLLER
PLEC	NP_958782	QQEELLAEENQR
PLEC	NP_958782	LRLPLDKEPAR
PLEC	NP_958782	ESADPLGAW
PLEC	NP_958782	LLFNDVQTLKDGR
PLEC	NP_958782	QVQVALETAQR
PLEC	NP_958782	AVTGYRDPYTGQ
PLEC	NP_958782	LQLEETDHQK
PLEC	NP_958782	GLVGPELHDR
PLEC	NP_958782	LTAEDLFEAR
PLEC	NP_958782	RSIQEELQQLR
PLEC	NP_958782	LQLEACETR
PLEC	NP_958782	VPVDVAY
PLEC	NP_958782	TEAEIALK
PLEC	NP_958782	ESYSALMR
PLEC	NP_958782	AVTGYRDPYTGQSVSLFQALK
PLEC	NP_958782	CVEDPETGLCLLPLTDK
PLEC	NP_958782	LLLEAQAATGFLLDPVKGER
PLEC	NP_958782	LLLEAQAATGFLLDPVK
PLEC	NP_958782	LGFHLPLEVAYQR
PLEC	NP_958782	GRLPLLAVCDYK
PLEC	NP_958782	QLLSPGTALILL
PLEC	NP_958782	LLFNDVQTLK
PLEC	NP_958782	MQAVQEATR
PLEC	NP_958782	FRELAEEAAR
PLEC	NP_958782	EAAAATQKR
PLEC	NP_958782	LSVYQAMK
PLEC	NP_958782	GKAEEQAVR
PLEC	NP_958782	LQLEATER
PLEC	NP_958782	AALAHSEEVTASQVAATK
PLEC	NP_958782	SYVDPSTDERLSYTQLLR
PLEC	NP_958782	RKQEELQQLEQQR
PLEC	NP_958782	QAEVELASRVK
PLEC	NP_958782	LLEAQACTGGIIDPSTGER
PLEC	NP_958782	RQVEEEILALK
PLEC	NP_958782	GEAEAARR
PLEC	NP_958782	RQVEEAER
PLEC	NP_958782	DALDGPAAEAEPEHSFDGLR
PLEC	NP_958782	LLEAQIATGGIIDPEESHR
PLEC	NP_958782	RQQEELLAEENQR
PLEC	NP_958782	QLAEAHAQAK
PLEC	NP_958782	AFCGFEDPR
PLEC	NP_958782	SSYPISPAVSR
PLEC	NP_958782	MVEGYQGLR
PLEC	NP_958782	RLTAEDLFEAR
PLEC	NP_958782	AQQQAEAER
PLEC	NP_958782	QITMEELVR
PLEC	NP_958782	LVASMEEAR
PLEC	NP_958782	DVAEVDTVR
PLEC	NP_958782	DLDKADSMIR
PLEC	NP_958782	AGLVGPEFH
PLEC	NP_958782	AIYEVLFR
PLEC	NP_958782	AEATEAAR
PLEC	NP_958782	AVVQLKPR
PLEC	NP_958782	FLQEEAEK
PLEC	NP_958782	ELAEEAAR
PLEC	NP_958782	VLSSSGSEAAVPSVC
PLEC	NP_958782	VPVDVAYQR
PLEC	NP_958782	QQQQMEQER
PLEC	NP_958782	AGVVGPELHEQLLSAEK
PLEC	NP_958782	LSVAAQEAAR
PLEC	NP_958782	ALQALEELR
PLEC	NP_958782	ELYQQLQR
PLEC	NP_958782	GAQEVGER
PLEC	NP_958782	AGTLSITEF
PLEC	NP_958782	RVPVDVAYR
PLEC	NP_958782	LVNIRNDDIADGNPK
PLEC	NP_958782	VVIVDPETGKEMSVYEAYR
PLEC	NP_958782	VQMEELSK
PLEC	NP_958782	LLEAQIATGGVID
PLEC	NP_958782	AQLEPVASPAK
PLEC	NP_958782	LAEVEAALEK
PLEC	NP_958782	KAALEEVER
PLEC	NP_958782	LREAIAELER
PLEC	NP_958782	ALAEEAKR
PLEC	NP_958782	DVGAYSK
PLEC	NP_958782	QKAQVEQELTTLR
PLEC	NP_958782	QEQALLEEIER
PLEC	NP_958782	SLLAWQSLR
PLEC	NP_958782	QVEVTVHK
PLEC	NP_958782	GYLNKDTHDQLSEPSEVR
PLEC	NP_958782	THENLTYLQLLER
PLEC	NP_958782	IIDPATSAR
PLEC	NP_958782	LLDAQLSTGGIVD
PLEC	NP_958782	LLEAQIATGGVIDPVH
PLEC	NP_958782	DALDGPAAEAEPEHSFDGLRR
PLEC	NP_958782	LLDAQLSTGGIVDPSK
PLEC	NP_958782	TTVKDLSELGSVR
PLEC	NP_958782	GGAEGELQALR
PLEC	NP_958782	AQFEQLKDGK
PLEC	NP_958782	AASGFLLDPVR
PLEC	NP_958782	ISYKDALDR
PLEC	NP_958782	AQAEQAALR
PLEC	NP_958782	ELAEQELEK
PLEC	NP_958782	RPELEDSTLR
PLEC	NP_958782	AYSDPSTGEPATYGELQQR
PLEC	NP_958782	REEAAVDAQQQK
PLEC	NP_958782	GGELVYTDSEAR
PLEC	NP_958782	QLQLAQEAAQKR
PLEC	NP_958782	GTQGAEEVLR
PLEC	NP_958782	LKQSAEEQAQAR
PLEC	NP_958782	QLAAEEERR
PLEC	NP_958782	LKAEATEAAR
PLEC	NP_958782	LTVNEAVK
PLEC	NP_958782	SVRDVAEVDTVR
PLEC	NP_958782	DKLLSAER
PLEC	NP_958782	LRAETEQGEQQR
PLEC	NP_958782	TPVEVPVGGFK
PLEC	NP_958782	QEELYSELQAR
PLEC	NP_958782	LLDAQLSTGGIVDPSKSHRVPL
PLEC	NP_958782	SESVIQEYVDLR
PLEC	NP_958782	YASGSSASLGGPESAVA
PLEC	NP_958782	FISETLRR
PLEC	NP_958782	ELIPTEEALR
PLEC	NP_958782	FLEVQYLTGGLIEPD
PLEC	NP_958782	QLLSPGTAL
PLEC	NP_958782	SDPTEETGPVAGILDTETLEK
PLEC	NP_958782	VLSSSGSEAAVPSVCFLVPPPN
PLEC	NP_958782	RLTVNEAVK
PLEC	NP_958782	SVRDVAEVDTVRR
PLEC	NP_958782	AFEETQIDIPG
PLEC	NP_958782	AQAEAQQPTFD
PLEC	NP_958782	SLVPAAELLESRVIDR
PLEC	NP_958782	FLEVQYLT
PLEC	NP_958782	RQAEVELASR
PLEC	NP_958782	LQAEEAER
PLEC	NP_958782	GANVIAGVWLEEAGQK
PLEC	NP_958782	TVTIWEIINSEYFTAEQR
PLEC	NP_958782	TLARPGPEPAPATDER
PLEC	NP_958782	AVTGYRDPYTEQTISLFQAMK
PLEC	NP_958782	ATTAALLLEAQAATGFLVDPVR
PLEC	NP_958782	QQSDHDAER
PLEC	NP_958782	QLLSPGTALILLEAQ
PLEC	NP_958782	QRELAEQELEK
PLEC	NP_958782	LISLFQAMK
PLEC	NP_958782	VSIYEAMR
PLEC	NP_958782	ASFAEKTAQLER
PLEC	NP_958782	QRLEAEAGR
PLEC	NP_958782	GIIRPGTAFELLEAQAATGYVIDPIK
PLEC	NP_958782	TVTVWELISSEYFTAEQR
PLEC	NP_958782	ILITIVEEVETLR
PLEC	NP_958782	MGIVGPEFK
PLEC	NP_958782	SEFERLECLQR
PLEC	NP_958782	AATGFLLDPVKGER
PLEC	NP_958782	RGPLPTEEQR
PLEC	NP_958782	PTEETGPVAGILDTETLEK
PLEC	NP_958782	GAQEVGERLQQR
PLEC	NP_958782	SVAERDLGVTR
PLEC	NP_958782	RAQAEQAALR
FLNA	NP_001104026	VTAQGPGLEPSGNIANK
FLNA	NP_001104026	FGGEHVPNSPFQVTALAGDQPSVQPPLR
FLNA	NP_001104026	DAGYGGLSLSIEGPSK
FLNA	NP_001104026	IANLQTDLSDGLR
FLNA	NP_001104026	RIANLQTDLSDGLR
FLNA	NP_001104026	IQQNTFTR
FLNA	NP_001104026	QMQLENVSVALEFLDR
FLNA	NP_001104026	KGEITGEVR
FLNA	NP_001104026	VGSAADIPINISETDLSLLTATVVPPSGR
FLNA	NP_001104026	AEISCTDNQDGTCSVSYLPVLPGDYSILVK
FLNA	NP_001104026	FVPAEMGTH
FLNA	NP_001104026	VGEPGHGGD
FLNA	NP_001104026	AYGPGIEPTGNMVK
FLNA	NP_001104026	VDVGKDQEFTVK
FLNA	NP_001104026	GPGLEGGVVGK
FLNA	NP_001104026	SSFTVDCSK
FLNA	NP_001104026	DVGTLGFSVEGPSQAK
FLNA	NP_001104026	IVGPSGAAVPC
FLNA	NP_001104026	SPIPVVISQSEIGDASR
FLNA	NP_001104026	YTPVQQGPVGVNVTYGGDPIPK
FLNA	NP_001104026	ASGPGLNTTGVPASLPVEFTIDAK
FLNA	NP_001104026	EATTEFSVDAR
FLNA	NP_001104026	APSVANVGSHCDLSLK
FLNA	NP_001104026	YTPVQQGPVGV
FLNA	NP_001104026	EATTEFSVDARALTQTGGP
FLNA	NP_001104026	VTYGGDPIPK
FLNA	NP_001104026	DLAEDAPWKK
FLNA	NP_001104026	KVEPGLGADNSVVR
FLNA	NP_001104026	AFGPGLQGGSAG
FLNA	NP_001104026	GLEGGVVGK
FLNA	NP_001104026	VDINTEDLEDGTCR
FLNA	NP_001104026	KNGQHVASSPIPVVISQSEIGDASR
FLNA	NP_001104026	TVGPLGEGGAHK
FLNA	NP_001104026	VNQPASFAVSLN
FLNA	NP_001104026	VTVLFAGQHIAK
FLNA	NP_001104026	LYSVSYLLK
FLNA	NP_001104026	TTGVPASLPVEFTIDAK
FLNA	NP_001104026	SPFEVYVDK
FLNA	NP_001104026	SAADIPINISETDLSLLTATVVPPSGR
FLNA	NP_001104026	ANLPQSFQVDTSK
FLNA	NP_001104026	FGGEHVPNSPFQVTAL
FLNA	NP_001104026	LLGWIQNK
FLNA	NP_001104026	AIVDGNLK
FLNA	NP_001104026	VNVGAGSHPNK
FLNA	NP_001104026	VLPTHDASK
FLNA	NP_001104026	GEYTLVVK
FLNA	NP_001104026	AFGPGLQG
FLNA	NP_001104026	LIALLEVLSQK
FLNA	NP_001104026	IVGPSGAAVPCKVEPGLGADNSVVR
FLNA	NP_001104026	AEAGVPAEF
FLNA	NP_001104026	IPEISIQDMTAQVTSPSGK
FLNA	NP_001104026	SPFQVTALAGDQPSVQPPLR
FLNA	NP_001104026	ATAGEVGQFQVD
FLNA	NP_001104026	ISETDLSLLTATVVPPSGR
FLNA	NP_001104026	ALTQTGGPHVK
FLNA	NP_001104026	TLGFSVEGPSQAK
FLNA	NP_001104026	AEISFEDR
FLNA	NP_001104026	AEGPGLSR
FLNA	NP_001104026	CSGPGLER
FLNA	NP_001104026	YGGQPVPNFPSK
FLNA	NP_001104026	TVEPQLEAR
FLNA	NP_001104026	AWGPGLEGGVVGK
FLNA	NP_001104026	GLVEPVDVVDN
FLNA	NP_001104026	VTYCPTEPGNYIINIK
FLNA	NP_001104026	FADQHVPGSPFSVK
FLNA	NP_001104026	LPQSFQVDTSK
FLNA	NP_001104026	SVFVDSLTK
FLNA	NP_001104026	AGGPGLER
FLNA	NP_001104026	AHEPTYFTVD
FLNA	NP_001104026	FVPAEMGTHTVSVK
FLNA	NP_001104026	AHEPTYF
FLNA	NP_001104026	GLVEPVDVVDNADGTQTVNYVPSR
FLNA	NP_001104026	LTVSSLQESGLK
FLNA	NP_001104026	IVGPSGAAVPCK
FLNA	NP_001104026	AGVAPLQVK
FLNA	NP_001104026	VSGQGLHEG
FLNA	NP_001104026	DVDIIDHHDNTYTVK
FLNA	NP_001104026	YAPSEAGLHEMDIR
FLNA	NP_001104026	VEPGLGADNSVVR
FLNA	NP_001104026	RLTVSSLQESGLK
FLNA	NP_001104026	VYGPGVAK
FLNA	NP_001104026	YAPSEAGLH
FLNA	NP_001104026	TTYFEIFTAGA
FLNA	NP_001104026	AEFTVETR
FLNA	NP_001104026	VSGQGLHEGH
FLNA	NP_001104026	TTYFEIFTAG
FLNA	NP_001104026	SPFSVAVSPSL
FLNA	NP_001104026	VPGSPFTAR
FLNA	NP_001104026	VGTLGFSVEGPSQAK
FLNA	NP_001104026	LDVQFSGLTK
FLNA	NP_001104026	EGPYSISVLYGDEEVPR
FLNA	NP_001104026	SPFSVAVSPSLDLSK
FLNA	NP_001104026	CAPGVVGPAEADIDFDIIR
FLNA	NP_001104026	DAPQDFHPDRVK
FLNA	NP_001104026	LSPFMADIR
FLNA	NP_001104026	VEPSHDASK
FLNA	NP_001104026	RAEFTVETR
FLNA	NP_001104026	VTAQGPGLEPSGN
FLNA	NP_001104026	VANPSGNLTETYVQDR
FLNA	NP_001104026	VSGQGLHEGHTFEPAEFIIDTR
FLNA	NP_001104026	DAGEGLLAVQITDPEGK
FLNA	NP_001104026	LQVEPAVDTSGVQ
FLNA	NP_001104026	SADFVVEAIGDDVGTLGF
FLNA	NP_001104026	VGSAADIPIN
FLNA	NP_001104026	KIQQNTFTR
FLNA	NP_001104026	YNEQHVPGSPF
FLNA	NP_001104026	RAPSVANVGSH
FLNA	NP_001104026	VHSPSGALEECYVTEIDQDKYAVR
FLNA	NP_001104026	FNEEHIPDSPFVVPVASPSGDAR
FLNA	NP_001104026	TFDIFYTAPQPGK
FLNA	NP_001104026	ETGEHLVHVK
FLNA	NP_001104026	GTQTVNYVPSR
FLNA	NP_001104026	GGDEIPFSPYR
FLNA	NP_001104026	ATCAPQHGAPGPGPADASK
FLNA	NP_001104026	VVQEPGDYEVSVK
FLNA	NP_001104026	IPINISETDLSLLTATVVPPSGR
FLNA	NP_001104026	GAGSYTIMVLFADQATPTSPIR
FLNA	NP_001104026	SPFQFTVGPLGEGGAHK
FLNA	NP_001104026	VSGQGLHEGHTF
FLNA	NP_001104026	FSVAVSPSLDLSK
FLNA	NP_001104026	VTFAGVPIPR
FLNA	NP_001104026	FADQHVPG
FLNA	NP_001104026	DAGEGGLSLAIEGPSK
FLNA	NP_001104026	GPGLQGGSAGSPAR
FLNA	NP_001104026	SQQLAPQYTYAQGG
FLNA	NP_001104026	SVSYLPVLPGDYSILVK
FLNA	NP_001104026	FGGEHVPN
FLNA	NP_001104026	DQEFTVK
FLNA	NP_001104026	AHEPTYFTVDCAEAGQGDVSIGIK
FLNA	NP_001104026	VGSAADIPI
FLNA	NP_001104026	TFSVWYVPEVTGTHK
FLNA	NP_001104026	SQQLAPQYTYAQG
FLNA	NP_001104026	APSVANVGSH
FLNA	NP_001104026	GDEIPFSPYR
FLNA	NP_001104026	SQQLAPQYTY
FLNA	NP_001104026	NDNDTFTVK
FLNA	NP_001104026	EAGAGGLAIAVEGPSKAEISFEDR
FLNA	NP_001104026	VQVQDNEGCPVEALVK
FLNA	NP_001104026	VHGPGIQSGTTN
FLNA	NP_001104026	LPQLPITNF
FLNA	NP_001104026	VNQPASF
FLNA	NP_001104026	GKLDVQFSGLTK
FLNA	NP_001104026	DLAEDAPWK
FLNA	NP_001104026	LQVEPAVDTSGVQCYGPGIEGQGVFR
FLNA	NP_001104026	SADFVVEAIGDDVGTLGFSVEGPSQAK
FLNA	NP_001104026	TQTVNYVPSR
FLNA	NP_001104026	THEAEIVEGENHTY
FLNA	NP_001104026	SVEGPSQAK
FLNA	NP_001104026	GAGTGGLGLTVEGP
FLNA	NP_001104026	GAGTGGLGLAVEGPS
FLNA	NP_001104026	VGSAADIPINISETDLSL
FLNA	NP_001104026	EAGAGGLAIAVEGPSK
FLNA	NP_001104026	VHGPGIQSG
FLNA	NP_001104026	AEISFEDRK
FLNA	NP_001104026	TPCEEILVK
FLNA	NP_001104026	LQTDLSDGLR
FLNA	NP_001104026	YTPVQQGPVGVNVTYGGD
FLNA	NP_001104026	VNVGAGSHPN
FLNA	NP_001104026	FNEEHIPDSPFVVPVA
FLNA	NP_001104026	DLVIPFTIK
FLNA	NP_001104026	AEAGQGDVSIGIK
FLNA	NP_001104026	TVTVGQACNPSACR
FLNA	NP_001104026	SISVLYGDEEVPR
FLNA	NP_001104026	YNEQHVPGSPFTAR
FLNA	NP_001104026	YGGDEIPFSPYR
FLNA	NP_001104026	WGDEHIPGSPYR
FLNA	NP_001104026	YTPVQQGPVGVN
FLNA	NP_001104026	GPGIEGQGVFR
FLNA	NP_001104026	VTVLFAGQ
FLNA	NP_001104026	GAGTGGLGL
FLNA	NP_001104026	GAGSGELK
FLNA	NP_001104026	GAGTGGLGLAVEGPSEAK
FLNA	NP_001104026	EAGAGGLAIAVEGPSKA
FLNA	NP_001104026	VTVLFAGQH
FLNA	NP_001104026	SPYTVTVGQACN
FLNA	NP_001104026	QVTALAGDQPSVQPPLR
FLNA	NP_001104026	ANLPQSFQVDT
FLNA	NP_001104026	TIMVLFADQATPTSPIR
FLNA	NP_001104026	EEPCLLKR
FLNA	NP_001104026	GVAYVVQEPGDYEVSVK
FLNA	NP_001104026	VGSAADIPINIS
FLNA	NP_001104026	VGSAADIPINISETDLSLLT
FLNA	NP_001104026	FADQATPTSPIR
FLNA	NP_001104026	SPYTVTVGQ
FLNA	NP_001104026	IKVSGLGEK
FLNA	NP_001104026	GIEGQGVFR
FLNA	NP_001104026	GQHVPGSPF
FLNA	NP_001104026	VTYTPMAPGSYLISIK
FLNA	NP_001104026	DAGEGLLAVQITDPEGKPK
FLNA	NP_001104026	AEAGVPAEFSIWTR
FLNA	NP_001104026	VPVHDVTDASK
FLNA	NP_001104026	TFEPAEFIIDTR
FLNA	NP_001104026	THEAEIVEGENHTYCIR
FLNA	NP_001104026	LPQLPITNFSR
FLNA	NP_001104026	SSPIPVVISQSEIGDASR
FLNA	NP_001104026	SPYTVTVGQA
FLNA	NP_001104026	SGPGLSPGMVR
FLNA	NP_001104026	AVPTGDASK
FLNA	NP_001104026	VGSAADIPINISETDLSLLTA
FLNA	NP_001104026	AEAGVPAEFSIW
FLNA	NP_001104026	VGSAADIPINI
FLNA	NP_001104026	SPYTVTVG
FLNA	NP_001104026	KTHIQDNHDGTYTVAYVPDVTGR
FLNA	NP_001104026	GTGGLGLAVEGPSEAK
FLNA	NP_001104026	GTYTVAYVPDVTGR
FLNA	NP_001104026	DAPQDFHPDR
FLNA	NP_001104026	VAQPTITDNKDGTVTVR
FLNA	NP_001104026	EGPYSISVLYG
FLNA	NP_001104026	TVAYVPDVTGR
FLNA	NP_001104026	YGPGIEGQGVFR
FLNA	NP_001104026	YGGPYHIG
FLNA	NP_001104026	YWPQEAGEYAVHVLCNSEDIR
FLNA	NP_001104026	EEGPYEVEVTYDGVPVPGSPFPLEAVAPTKPSK
FLNA	NP_001104026	SPFSVAVSPSLDLSKIK
FLNA	NP_001104026	EAGAGGLAIAVEGPSKAEISFEDRK
FLNA	NP_001104026	ILFADTHIPGSPFK
FLNA	NP_001104026	EDGTFDIFYTAPQPGK
FLNA	NP_001104026	ALGALVDS
FLNA	NP_001104026	FADQHVPGSPF
FLNA	NP_001104026	SPYTVTVGQACNPSACR
FLNA	NP_001104026	VAQPTITDNK
FLNA	NP_001104026	VVPVASPSGDAR
FLNA	NP_001104026	FGGEHVPNSPF
FLNA	NP_001104026	IANLQTDL
FLNA	NP_001104026	KDGSCGVAY
FLNA	NP_001104026	TGGLGLAVEGPSEAK
FLNA	NP_001104026	SPFEVYVDKSQGDASK
FLNA	NP_001104026	DKGEYTLVVK
FLNA	NP_001104026	VKETADFK
FLNA	NP_001104026	SADFVVEAIGDDVG
FLNA	NP_001104026	GEITGEVR
FLNA	NP_001104026	SPFSVAVSPSLDL
FLNA	NP_001104026	SAGQGEVLVYVEDPAGHQEEAK
FLNA	NP_001104026	TGVAVNKPAEFTVDAK
FLNA	NP_001104026	AFGPGLQGGSAGSPAR
FLNA	NP_001104026	AFGPGLQGGSAGSPA
FLNA	NP_001104026	AGQSAAGAAPGGGVDTR
FLNA	NP_001104026	VKVEPSHDASK
FLNA	NP_001104026	GTVEPQLEAR
FLNA	NP_001104026	SVAVSPSLDLSK
FLNA	NP_001104026	YNEQHVPG
FLNA	NP_001104026	DAGEGLLAVQITD
FLNA	NP_001104026	AGDQPSVQPPLR
FLNA	NP_001104026	QFTVGPLGEGGAHK
FLNA	NP_001104026	TGVELGKPTHF
FLNA	NP_001104026	WCNEHLK
FLNA	NP_001104026	AHVVPCFDASK
FLNA	NP_001104026	GDEHIPGSPYR
FLNA	NP_001104026	VAQPTITDN
FLNA	NP_001104026	TTYFEIFTAGAGTG
FLNA	NP_001104026	LPQLPITN
FLNA	NP_001104026	ADQATPTSPIR
FLNA	NP_001104026	VKAEGPGLSR
FLNA	NP_001104026	VHSPSGALEE
FLNA	NP_001104026	DGTVTVR
FLNA	NP_001104026	SAAGAAPGGGVDTR
FLNA	NP_001104026	TTYFEIF
FLNA	NP_001104026	VGEPGHGGDPGLVSAY
FLNA	NP_001104026	SPFVVPVASPSGDAR
FLNA	NP_001104026	VNQPASFAVSLNGAK
FLNA	NP_001104026	VGEPGHGGDPGLV
FLNA	NP_001104026	VEYTPYEEGLH
FLNA	NP_001104026	VANPSGNLTE
FLNA	NP_001104026	SADFVVEAIG
FLNA	NP_001104026	DAGYGGLSL
FLNA	NP_001104026	VGSAADIPINISETDL
FLNA	NP_001104026	PFDLVIPF
FLNA	NP_001104026	TGVAVNKPAEFTVDAKHGGKAP
FLNA	NP_001104026	KRAEFTVETR
FLNA	NP_001104026	LVSNHSLHETSSVFVDSLTK
FLNA	NP_001104026	AGQSAAGAAPG
FLNA	NP_001104026	GTFDIFYTAPQPGK
FLNA	NP_001104026	TFSVWYVPEVTG
FLNA	NP_001104026	VAQPTITD
FLNA	NP_001104026	LDVQFSGLTKGDAVR
FLNA	NP_001104026	FIPRENGVYLIDVK
ALB	NP_000468	EFNAETFTFHADICTLSEK
ALB	NP_000468	VFDEFKPLVEEPQN
ALB	NP_000468	RPCFSALEVDETYVPK
ALB	NP_000468	FSALEVDETYVPK
ALB	NP_000468	YLQQCPFEDHVK
ALB	NP_000468	QNCELFEQLGEYKF
ALB	NP_000468	VPQVSTPTLVEV
ALB	NP_000468	LQQCPFEDHVK
ALB	NP_000468	VFDEFKPLVEE
ALB	NP_000468	DDNPNLPR
ALB	NP_000468	LVAASQAALGL
ALB	NP_000468	CCAAADP
ALB	NP_000468	LVRPEVDVMCTAFHDNEETFLK
ALB	NP_000468	LVNEVTEFAKTCVADESAEN
ALB	NP_000468	ECFLQHKDDNPNLPR
ALB	NP_000468	AQYLQQCPFEDHVK
ALB	NP_000468	VFDEFKPLVEEPQ
ALB	NP_000468	AVMDDFAAFVEK
ALB	NP_000468	VFDEFKPLVEEP
ALB	NP_000468	LGMFLYEYAR
ALB	NP_000468	FYAPELLFFAK
ALB	NP_000468	YFYAPELLFFAK
ALB	NP_000468	SLAADFVESK
ALB	NP_000468	DVCKNYAEAK
ALB	NP_000468	TFHADICTLSEKER
ALB	NP_000468	LAADFVESK
ALB	NP_000468	TPVSDRVTK
ALB	NP_000468	KLVAASQAALGL
ALB	NP_000468	VPQVSTPTLVEVS
ALB	NP_000468	DLPSLAADFVESK
ALB	NP_000468	AEDYLSVVLNQLCVLHEK
ALB	NP_000468	LKCASLQK
ALB	NP_000468	VFDEFKPLVEEPQNL
ALB	NP_000468	VFDEFKPLVEEPQNLIK
ALB	NP_000468	VPQVSTPTLVEVSR
ALB	NP_000468	PLVEEPQNLIK
ALB	NP_000468	ADLPSLAADFVESK
ALB	NP_000468	CCAAADPH
ALB	NP_000468	NECFLQHK
ALB	NP_000468	VHTECCHGDLLECADDR
ALB	NP_000468	VPQVSTPTLVEVSRN
ALB	NP_000468	LVNEVTEFAK
ALB	NP_000468	KLVAASQAALG
ALB	NP_000468	SHCIAEVEN
ALB	NP_000468	PADLPSLAADFVESK
ALB	NP_000468	ELFEQLGEYK
ALB	NP_000468	HGDLLECADDR
ALB	NP_000468	LVAASQAA
ALB	NP_000468	LVRPEVDVMCTAF
ALB	NP_000468	VHTECCHGDLLECAD
ALB	NP_000468	TFHADICTLSEK
ALB	NP_000468	VPQVSTPTL
ALB	NP_000468	TCVADESAENCDK
ALB	NP_000468	SHCIAEVE
ALB	NP_000468	DLLECADDR
ALB	NP_000468	AETFTFHADICTLSEK
ALB	NP_000468	LVRPEVDVMCTAFH
ALB	NP_000468	LVNEVTEFAKT
ALB	NP_000468	VAASQAALGL
ALB	NP_000468	FKDLGEENF
ALB	NP_000468	TLFGDKLCTVATLR
ALB	NP_000468	CELFEQLGEYK
ALB	NP_000468	VFDEFKPLVE
ALB	NP_000468	VHTECCHGDLLE
ALB	NP_000468	VPQVSTPTLV
ALB	NP_000468	GDLLECADDR
ALB	NP_000468	QTALVELVK
ALB	NP_000468	LCTVATLRE
ALB	NP_000468	LVRPEVDVMCT
ALB	NP_000468	EFKPLVEEPQNLIK
ALB	NP_000468	SLHTLFGDKLCTVATLR
ALB	NP_000468	FYAPELLFFAKR
ALB	NP_000468	AEFAEVSKLVTDLTK
ALB	NP_000468	LVAASQAAL
ALB	NP_000468	LCTVATLR
ALB	NP_000468	HPYFYAPELLFFAK
ALB	NP_000468	VLIAFAQYLQQCPFEDHVK
ALB	NP_000468	SLHTLFGDK
ALB	NP_000468	VHTECCHGDLLECADDRADLAK
ALB	NP_000468	ETCFAEEGK
ALB	NP_000468	LVAASQAALG
ALB	NP_000468	FKDLGEENFK
ALB	NP_000468	QTALVELVKH
ALB	NP_000468	EFNAETF
ALB	NP_000468	KVPQVSTPTLVEV
ALB	NP_000468	LPSLAADFVESK
ALB	NP_000468	AAFTECCQAADKAACLLPK
ALB	NP_000468	KVPQVSTPTLVEVS
ALB	NP_000468	VFDEFKPLV
ALB	NP_000468	YICENQDSIS
ALB	NP_000468	KVPQVSTPT
ALB	NP_000468	EVDETYVPK
ALB	NP_000468	HGDLLECADDRADLAK
ALB	NP_000468	VTKCCTESLVNR
ALB	NP_000468	KVPQVSTP
ALB	NP_000468	HPDYSVVLLLR
ALB	NP_000468	YKAAFTECCQAADK
ALB	NP_000468	KPLVEEPQNLIK
ALB	NP_000468	LFEQLGEYK
ALB	NP_000468	CCTESLVNR
ALB	NP_000468	ADDKETCFAEEGK
ALB	NP_000468	KVPQVSTPTLVEVSR
ALB	NP_000468	KVPQVSTPTLVEVSRN
ALB	NP_000468	DYSVVLLLR
ALB	NP_000468	EFNAETFT
ALB	NP_000468	AAFTECCQAAD
ALB	NP_000468	QEPERNECFLQHKDDNPNLPR
ALB	NP_000468	HPYFYAPELLF
ALB	NP_000468	QNCELFEQL
ALB	NP_000468	GDLLECADDRADLAK
ALB	NP_000468	LKECCEKPLLEK
ALB	NP_000468	AACLLPKLDELRDEGK
ALB	NP_000468	FLQHKDDNPNLPR
ALB	NP_000468	KVPQVSTPTL
ALB	NP_000468	LAKTYETTLEK
ALB	NP_000468	PDYSVVLLLR
ALB	NP_000468	TYETTLEK
ALB	NP_000468	QNCELFEQLGEY
ALB	NP_000468	VPQVSTPTLVEVSRNLGK
ALB	NP_000468	LDELRDEGK
ALB	NP_000468	DLGEENFK
ALB	NP_000468	FQNALLVR
ALB	NP_000468	KVPQVSTPTLV
ALB	NP_000468	AAADPHECYAK
ALB	NP_000468	QEPERNECFLQHK
ALB	NP_000468	CAAADPHECYAK
ALB	NP_000468	FPKAEFAEVSK
ALB	NP_000468	SALEVDETYVPK
ALB	NP_000468	RPCFSALEVDET
ALB	NP_000468	CCTESLVNRR
ALB	NP_000468	AACLLPKLDELR
ALB	NP_000468	CCTESLVNRRP
ALB	NP_000468	RPCFSALEVDE
ALB	NP_000468	HPYFYAPELLFF
ALB	NP_000468	AAFTECCQAA
ALB	NP_000468	LVNEVTEF
ALB	NP_000468	AAFTECC
ALB	NP_000468	DVFLGMFLYEY
ALB	NP_000468	FGERAFK
ALB	NP_000468	EFNAETFTF
ALB	NP_000468	KQTALVELVK
ALB	NP_000468	SVVLNQLCVLHEK
ALB	NP_000468	EFNAETFTFHAD
ALB	NP_000468	ALEVDETYVPK
ALB	NP_000468	NECFLQHKDDN
ALB	NP_000468	LVNEVTEFA
ALB	NP_000468	IAFAQYLQQCPFEDHVK
ALB	NP_000468	LDELRDEGKA
ALB	NP_000468	DEMPADLPSLAADFVESK
ALB	NP_000468	EFNAETFTFHADI
ALB	NP_000468	FKPLVEEPQNLIK
ALB	NP_000468	TCVADESAENCD
ALB	NP_000468	STPTLVEVSR
ALB	NP_000468	ADDKETCFAEEGKK
ALB	NP_000468	ICENQDSISSK
ALB	NP_000468	ETCFAEEGKK
ALB	NP_000468	VDETYVPK
ALB	NP_000468	NECFLQHKDDNPN
ALB	NP_000468	AAFTECCQAADK
ALB	NP_000468	YAPELLFFAK
ALB	NP_000468	TCVADESAEN
ALB	NP_000468	AEFAEVSK
ALB	NP_000468	APELLFFAK
ALB	NP_000468	VEEPQNLIK
ALB	NP_000468	QTALVELV
ALB	NP_000468	EKTPVSDR
ALB	NP_000468	CTAFHDNEETFLK
ALB	NP_000468	EFNAETFTFHADIC
ALB	NP_000468	AADFVESK
ALB	NP_000468	KVPQVSTPTLVEVSRNLGK
ALB	NP_000468	DVFLGMFL
ALB	NP_000468	HADICTLSEKER
ALB	NP_000468	MPCAEDYLSVVLNQLCVLHEK
ALB	NP_000468	YICENQDSISSK
ALB	NP_000468	QVSTPTLVEVSR
ALB	NP_000468	HADICTLSEK
ALB	NP_000468	KYLYEIAR
ALB	NP_000468	ADICTLSEKER
ALB	NP_000468	RPCFSALEVD
ALB	NP_000468	NECFLQHKDDNPNLPR
ALB	NP_000468	AWAVARLSQR
ALB	NP_000468	RPCFSALEVDETYVPKE
ALB	NP_000468	DVFLGMFLY
ALB	NP_000468	DEGKASSAK
ALB	NP_000468	EFNAETFTFHADICTLSEKER
ALB	NP_000468	HKDDNPNLPR
ALB	NP_000468	KDDNPNLPR
ALB	NP_000468	SLHTLFGDKLC
ALB	NP_000468	LLECADDRADLAK
ALB	NP_000468	DVFLGMFLYEYAR
ALB	NP_000468	QNCELFEQLGEYK
ALB	NP_000468	EFNAETFTFHA
ALB	NP_000468	TAFHDNEETFLK
ALB	NP_000468	NECFLQHKD
ALB	NP_000468	DDFAAFVEK
ALB	NP_000468	EFNAETFTFH
ALB	NP_000468	AVMDDFAAFV
ALB	NP_000468	LVRPEVDVMC
ALB	NP_000468	HPDYSVVLL
ALB	NP_000468	ADICTLSEK
ALB	NP_000468	RHPDYSVVLL
ALB	NP_000468	EMPADLPSLAADFVESK
ALB	NP_000468	CCAAADPHE
ALB	NP_000468	TPTLVEVSR
ALB	NP_000468	TCVADESAENCDKSLHTLFGDK
ALB	NP_000468	RPCFSALE
ALB	NP_000468	CFSALEVDETYVPK
ALB	NP_000468	ECCEKPLLEK
ALB	NP_000468	VNEVTEFAK
ALB	NP_000468	KLVAASQAAL
ALB	NP_000468	VPQVSTPT
ALB	NP_000468	LVRPEVDVMCTAFHDN
ALB	NP_000468	LVRPEVDVM
ALB	NP_000468	SLHTLFGDKL
ALB	NP_000468	DEFKPLVEEPQNLIK
ALB	NP_000468	LVRPEVDVMCTAFHD
ALB	NP_000468	LVRPEVDVMCTA
ALB	NP_000468	VSTPTLVEVSR
ALB	NP_000468	RPCFSALEVDETYVPKEFN
ALB	NP_000468	LDELRDEGKASSAK
ALB	NP_000468	TCVADESA
ALB	NP_000468	VPQVSTPTLVE
ALB	NP_000468	PCFSALEVDETYVPK
ALB	NP_000468	NCELFEQLGEYK
ALB	NP_000468	CCAAADPHECY
ALB	NP_000468	SHCIAEVEND
ALB	NP_000468	RPCFSALEV
ALB	NP_000468	SLHTLFGDKLCTVA
ALB	NP_000468	CCTESLVN
ALB	NP_000468	VFDEFKPL
ALB	NP_000468	DFAAFVEK
ALB	NP_000468	HPYFYAPELL
ALB	NP_000468	ALVLIAFAQ
ALB	NP_000468	YICENQDSISSKLK
ALB	NP_000468	QEPERNECFLQHKDDN
ALB	NP_000468	HPYFYAP
ALB	NP_000468	QLCVLHEK
ALB	NP_000468	VFDEFKPLVEEPQNLIKQ
ALB	NP_000468	CCAAADPHECYAK
ALB	NP_000468	YLYEIARR
ALB	NP_000468	NECFLQH
ALB	NP_000468	CTESLVNR
ALB	NP_000468	QNCELFEQLG
ALB	NP_000468	VFDEFKPLVEEPQNLI
ALB	NP_000468	LVTDLTKVHTE
ALB	NP_000468	MPCAEDYLSVVLNQL
ALB	NP_000468	AAFTECCQ
ALB	NP_000468	LVRPEVDVMCTAFHDNEETFLKK
ALB	NP_000468	VHTECCHGDLLEC
ALB	NP_000468	VSTPTLVEVSRNLGK
ALB	NP_000468	DLLECADDRADLAK
ALB	NP_000468	DKLCTVATLR
ALB	NP_000468	DVFLGMF
ALB	NP_000468	KLVNEVTEFAK
ALB	NP_000468	LVTDLTKV
ALB	NP_000468	RHPDYSVV
ALB	NP_000468	VHTECCHGDLL
ALB	NP_000468	VHTECCHGD
AHNAK	NP_001611	GGVQVPAVDISSSLGGR
AHNAK	NP_001611	GPQITGPSLEGDLGLK
AHNAK	NP_001611	LPSGSGAASPTGSAVDIR
AHNAK	NP_001611	VTAYTVDVTGR
AHNAK	NP_001611	VSAPEVSVGHK
AHNAK	NP_001611	FGTFGGLGSK
AHNAK	NP_001611	GSLGATGEIK
AHNAK	NP_001611	ANVDISAPK
AHNAK	NP_001611	VSAPGVQGDVK
AHNAK	NP_001611	ADLGVSGPK
AHNAK	NP_001611	GDISISGPK
AHNAK	NP_001611	GPEVDLKGPR
AHNAK	NP_001611	VTAPDVDLHLK
AHNAK	NP_001611	ADVVVSGPK
AHNAK	NP_001611	LEGPDVSLK
AHNAK	NP_001611	EMGVDVHFPK
AHNAK	NP_001611	FSMPGFK
AHNAK	NP_001611	IKGDVPSVGLEGPDVDLQGPEAK
AHNAK	NP_001611	IKGDVDVSVPEVEGK
AHNAK	NP_001611	DDGVFVQEVTQNSPAAR
AHNAK	NP_001611	GPGVDVNLK
AHNAK	NP_001611	ISAPNVDFNLEGPK
AHNAK	NP_001611	VEGTLKGPEVDLK
AHNAK	NP_001611	VSGPDLDLNLK
AHNAK	NP_001611	LEGGEVDLKGPK
AHNAK	NP_001611	GEIDASVPELEGDLR
AHNAK	NP_001611	GPQVSSALNLDTSK
AHNAK	NP_001611	LNVGAPDVTLR
AHNAK	NP_001611	ISMSEVDLNVAAPK
AHNAK	NP_001611	VGGSGVNVNAK
AHNAK	NP_001611	ISIPDVDLDLK
AHNAK	NP_001611	GDVVVSLPK
AHNAK	NP_001611	MPFLSISSPK
AHNAK	NP_001611	GPEVDIKGPK
AHNAK	NP_001611	GPEVDLKGPK
AHNAK	NP_001611	GEGPDGDVK
AHNAK	NP_001611	APNISMPDVDLNLK
AHNAK	NP_001611	APDVDIKGPK
AHNAK	NP_001611	VDVEGPDVNIEGPEGK
AHNAK	NP_001611	LPTGQISGPEIK
AHNAK	NP_001611	VKGDVDVSLPK
AHNAK	NP_001611	VDIDVPDVN
AHNAK	NP_001611	FGVSTGR
AHNAK	NP_001611	IKGDVDVSAPK
AHNAK	NP_001611	ISMPDVDLHLK
AHNAK	NP_001611	IEGDLKGPK
AHNAK	NP_001611	LEGDLKGPK
AHNAK	NP_001611	AEGPEVDVNLPK
AHNAK	NP_001611	IKGDVDVTGPK
AHNAK	NP_001611	VKGDVDVTLPK
AHNAK	NP_001611	KPDIDITGPK
AHNAK	NP_001611	GDVDVSVPEVEGK
AHNAK	NP_001611	VDINAPDVDVR
AHNAK	NP_001611	VKGDFDVSVPK
AHNAK	NP_001611	VDIEGPDVNIEGPEGK
AHNAK	NP_001611	VKGDVDISLPK
AHNAK	NP_001611	AVEVQGPSLE
AHNAK	NP_001611	GEVDVDVPK
AHNAK	NP_001611	GPHVDVSGPDIDIEGPEGK
AHNAK	NP_001611	VDIDAPDVSIEGPDAK
AHNAK	NP_001611	ISMPDIDLNLTGPK
AHNAK	NP_001611	ISMPDFDLHLK
AHNAK	NP_001611	GDVPSVGLEGPDVDLQGPEAK
AHNAK	NP_001611	HELTEISNVDVETQSGK
AHNAK	NP_001611	VDVDVPDVNIEGPDAK
AHNAK	NP_001611	VDIDTPDINIEGSEGK
AHNAK	NP_001611	VDIEAPDVSLEGPEGK
AHNAK	NP_001611	ISIPDVDLDLKGPK
AHNAK	NP_001611	GPSLDIDTPDVNIEGPEGK
AHNAK	NP_001611	GEGPEVDVNLPK
AHNAK	NP_001611	TPSFGISAPQVSIPDVNVNLK
AHNAK	NP_001611	LEGDLTGPSVGVEVPDVELECPDAK
AHNAK	NP_001611	SGAASPTGSAVDIR
AHNAK	NP_001611	ISMPDIDLNLK
AHNAK	NP_001611	ISMPDLDLNLK
AHNAK	NP_001611	VDVEVPDVSLEGPEGK
AHNAK	NP_001611	IDVDAPDIDIHGPDAK
AHNAK	NP_001611	VDIDTPDIDIHGPEGK
AHNAK	NP_001611	GEGPDVDVNLPK
AHNAK	NP_001611	LQGSGVSLASK
AHNAK	NP_001611	TPSFGISAPQVSIPDVNVNLKGPK
AHNAK	NP_001611	LKTDVDVSLPK
AHNAK	NP_001611	FSVSGLKAEGPDVAVDLPK
AHNAK	NP_001611	LKGDVDVSGPK
AHNAK	NP_001611	LPDMSVK
AHNAK	NP_001611	VDIDVPDVNIEGPEGK
AHNAK	NP_001611	GEVDVSLANVEGDLK
AHNAK	NP_001611	VSGPDLDLNLKGPSLK
AHNAK	NP_001611	VKGGVDVTLPR
AHNAK	NP_001611	VDVDIPDVNIEGPDAK
AHNAK	NP_001611	VDIDVPDVNIEGPDAK
AHNAK	NP_001611	ELLLPNWQGSGSHGLTIAQR
AHNAK	NP_001611	GEGPDVDVSLPK
AHNAK	NP_001611	GEGPEVDVTLPK
AHNAK	NP_001611	AEGPDVAVDLPK
AHNAK	NP_001611	GDADVSVPK
AHNAK	NP_001611	GEGPDVDVTLPK
AHNAK	NP_001611	AVEVQGPSLESGDHGK
AHNAK	NP_001611	EFSGPSTPTGTLEFEGGEVSLEGGK
AHNAK	NP_001611	VDIDVPDVNLEAPEGK
AHNAK	NP_001611	FSMPSLKGEGPEVDVNLPK
AHNAK	NP_001611	VHAPGLNLSGVGGK
AHNAK	NP_001611	GDVDVSAPK
AHNAK	NP_001611	VDIETPNLEGTLTGPR
AHNAK	NP_001611	VEGDLKGPEVDIR
AHNAK	NP_001611	GPEVDVSGPK
AHNAK	NP_001611	ADVDVSGPK
AHNAK	NP_001611	GEGPEFDVNLSK
AHNAK	NP_001611	FGTFGGLG
AHNAK	NP_001611	VDIDAPDVDVHGPDWHLK
AHNAK	NP_001611	GDLDIAGPNLEGDFK
AHNAK	NP_001611	GEETGIDVTLPTGEVTVPGVSGDVSLPEIATGGLEGK
AHNAK	NP_001611	ISMPDVGLNLK
AHNAK	NP_001611	LKGPQITGPSLEGDLGLK
AHNAK	NP_001611	VGIDTPDIDIHGPEGK
AHNAK	NP_001611	ADVDISGPK
AHNAK	NP_001611	SPSLDVTVPEAELNLETPEISVGGK
AHNAK	NP_001611	VGVEVPDVNIEGPEGK
AHNAK	NP_001611	VDINAPDVEVQGK
AHNAK	NP_001611	ADIDVSGPK
AHNAK	NP_001611	ADLDVSGPK
AHNAK	NP_001611	LEGGEVDLK
AHNAK	NP_001611	GDVDVSVPK
AHNAK	NP_001611	IEGPDLNVEGPEGGLK
AHNAK	NP_001611	MPTFSTPGAK
AHNAK	NP_001611	GGVDVTLPR
AHNAK	NP_001611	APDVDVNIAGPDAALK
AHNAK	NP_001611	GGVQVPAVDIS
AHNAK	NP_001611	GEYDVTVPK
AHNAK	NP_001611	ISIPDVGLHLK
AHNAK	NP_001611	DIDISSPEFK
AHNAK	NP_001611	GEVDVDVPKLEGDLK
AHNAK	NP_001611	ISMPDIDLNLKGPK
AHNAK	NP_001611	ISMPDLDLNLKGPK
AHNAK	NP_001611	FKAEAPLPSPK
AHNAK	NP_001611	VGVEVPDVNIE
AHNAK	NP_001611	LKSEDGVEGDLGETQSR
AHNAK	NP_001611	VDVSAPDVEAHGPEWNLK
AHNAK	NP_001611	VNVEAPDVNLEGLGGK
AHNAK	NP_001611	VEGDLKGPEVDIRDPK
AHNAK	NP_001611	VEGDLKGPEADIK
AHNAK	NP_001611	GDVDVSLPK
AHNAK	NP_001611	EVDVNLPK
AHNAK	NP_001611	VDIDVPDVDVQGPDWHLK
AHNAK	NP_001611	GEGPEVDVNLPKADIDVSGPK
AHNAK	NP_001611	GEGPEVDVNLPKADLDVSGPK
AHNAK	NP_001611	EGAKDIDISSPEFK
AHNAK	NP_001611	VQTPEVDVK
AHNAK	NP_001611	LDFEGPDAK
AHNAK	NP_001611	GGADVSGGVSAPDISLGEGHLSVK
AHNAK	NP_001611	VEGDLKGPEVDIK
AHNAK	NP_001611	VEGDLKGPEVDLK
AHNAK	NP_001611	TDVDVSLPK
AHNAK	NP_001611	VDINAPDVDVQGPDWHLK
AHNAK	NP_001611	VDINTPDVDVHGPDWHLK
AHNAK	NP_001611	VEGDLKGPEIDVK
AHNAK	NP_001611	GDVDVTLPK
AHNAK	NP_001611	ADIEISGPK
AHNAK	NP_001611	GDVDVSLPEVE
AHNAK	NP_001611	VDINAPDVEVHGPDWHLK
AHNAK	NP_001611	VDINAPDVDVHGPDWHLK
AHNAK	NP_001611	GGVTGSPEASISGSK
AHNAK	NP_001611	FAGGLHFSGPK
AHNAK	NP_001611	LQGSGVSLASKK
AHNAK	NP_001611	SGSHGLTIAQR
AHNAK	NP_001611	GEGPDGDVKLPK
AHNAK	NP_001611	FNFSGSK
AHNAK	NP_001611	APEVNLNAPDVDVHGPDWNLK
AHNAK	NP_001611	VEAPDVNLEGLGGK
AHNAK	NP_001611	VEGDLKGPEIDIK
AHNAK	NP_001611	VQANLGAPDINIEGLDAK
AHNAK	NP_001611	VSVGAPDLSLEASEGSIK
AHNAK	NP_001611	GPSLQGDLAVSGDIK
AHNAK	NP_001611	GSEVGFHGAAPDISVK
AHNAK	NP_001611	GDFDVSVPK
AHNAK	NP_001611	LQVTMPGIK
AHNAK	NP_001611	GPQVDVK
AHNAK	NP_001611	VDISAPDVDVHGPDWHLK
AHNAK	NP_001611	VDIDVPDVNVQGPDWHLK
AHNAK	NP_001611	VDVNAPDVQAPDWHLK
AHNAK	NP_001611	VESEIKVPDVELK
AHNAK	NP_001611	LEVPDMNIR
AHNAK	NP_001611	GDVDISLPK
AHNAK	NP_001611	VEGEIKAPDVDIK
AHNAK	NP_001611	RVTAYTVDVTGR
AHNAK	NP_001611	VDIDVPDVGVQGPDWHLK
AHNAK	NP_001611	APDVEGQGLDWSLK
AHNAK	NP_001611	AGAISASGPELQGAGHSK
AHNAK	NP_001611	QGFDLNVPGGEIDASLK
AHNAK	NP_001611	LKGEIDASVPELEGDLR
AHNAK	NP_001611	GPQVSGELK
AHNAK	NP_001611	LEGELKGPELDVK
AHNAK	NP_001611	LEGDLKGPEVDIK
AHNAK	NP_001611	AEAPLPSPK
AHNAK	NP_001611	GEGPEVDVKLPK
AHNAK	NP_001611	GDVDVTLPKVEGDLK
AHNAK	NP_001611	LGAPDINIEGLDAK
AHNAK	NP_001611	VDIDVPDVNLEAPEGKLK
AHNAK	NP_001611	GNVDISAPK
AHNAK	NP_001611	VDINAPDVGVQGPDWHLK
AHNAK	NP_001611	SSGCDVNLPGVNVK
AHNAK	NP_001611	LEGELQAPDLELSLPAIHVEGLDIK
AHNAK	NP_001611	VDIDAPDVEVHD
AHNAK	NP_001611	ISMPGFK
AHNAK	NP_001611	LEGTLTGPR
AHNAK	NP_001611	VDVECPDVNIEGPEGK
AHNAK	NP_001611	VKGDVDVSVPK
AHNAK	NP_001611	VKVPEVDVR
AHNAK	NP_001611	GPEVDIEGPEGK
AHNAK	NP_001611	VSVGAPDLSLEASEGSIKLPK
AHNAK	NP_001611	VKGDADVSVPK
AHNAK	NP_001611	IDVTAPDVSIEEPEGK
AHNAK	NP_001611	ISMPDVDLHVK
AHNAK	NP_001611	VKGEYDVTVPK
AHNAK	NP_001611	GEGPEVDVK
AHNAK	NP_001611	VPGIDATTK
AHNAK	NP_001611	GPDWHLK
AHNAK	NP_001611	ASLGSLEGEAEAEASSPK
AHNAK	NP_001611	VDTNAPDLSLEGPEGK
AHNAK	NP_001611	VESDLKGPEVDIEGPEGK
AHNAK	NP_001611	GPFVEAEVPDVDLECPDAK
AHNAK	NP_001611	SPEPGQTWTR
AHNAK	NP_001611	ISMQDVDLSLGSPK
AHNAK	NP_001611	ADIDVSGPKVDVDVPDVNIEGPDAK
AHNAK	NP_001611	ADLDVSGPKVDVDVPDVNIEGPDAK
AHNAK	NP_001611	IPMPDFDLHLK
AHNAK	NP_001611	VKGSLGATGEIK
AHNAK	NP_001611	GSRVDIETPNLEGTLTGPR
AHNAK	NP_001611	AGAISASGPELQGAGH
AHNAK	NP_001611	GPEVDIRDPK
AHNAK	NP_001611	FSMPGFKGEGPDVDVNLPK
AHNAK	NP_001611	LPQFGISTPG
AHNAK	NP_001611	GDVDVTGPK
AHNAK	NP_001611	AGAISASGPELQG
AHNAK	NP_001611	VPEVDVR
AHNAK	NP_001611	ISMPDVNLNLK
AHNAK	NP_001611	ADVDVSGPKVDVEVPDVSLEGPEGK
AHNAK	NP_001611	VSMPDVELNLK
AHNAK	NP_001611	VSMPDVDLNLK
AHNAK	NP_001611	VDIDAPDVEVHDPDWHLK
AHNAK	NP_001611	ISMPGFKGEGPEVDVNLPK
AHNAK	NP_001611	ISMPDFDLNLK
AHNAK	NP_001611	LPKADIDVSGPK
AHNAK	NP_001611	SGSGAASPTGSAVDIR
FN1	NP_002017	VDVIPVNLPGEHGQR
FN1	NP_002017	PAQGVVTTLENVSPPR
FN1	NP_002017	AVEENQESTPVVIQQETTGTPR
FN1	NP_002017	GLAFTDVDVDSIK
FN1	NP_002017	TFYSCTTEGR
FN1	NP_002017	LGVRPSQGGEAPR
FN1	NP_002017	IVYSPSVEG
FN1	NP_002017	TPPNVQLTGYR
FN1	NP_002017	TDELPQLVTLPHPNLHGPEILDVPSTVQK
FN1	NP_002017	TKTETITGFQVDAVPANGQTPIQR
FN1	NP_002017	RPGGEPSPEGTTGQ
FN1	NP_002017	IGDQWDK
FN1	NP_002017	EDRVPHSR
FN1	NP_002017	IVYSPSVE
FN1	NP_002017	AQITGYR
FN1	NP_002017	SVPISDTIIPAVPPPTDLR
FN1	NP_002017	TAGPDQT
FN1	NP_002017	ITYGETGGNSPVQEFTVPGSK
FN1	NP_002017	ISCTIANR
FN1	NP_002017	VDVIPVNLPG
FN1	NP_002017	GDSPASSKPISINYR
FN1	NP_002017	TSATLTGLTR
FN1	NP_002017	QYNVGPSVSK
FN1	NP_002017	IAWESPQGQVSR
FN1	NP_002017	SYTITGLQPG
FN1	NP_002017	NTFAEVTGLSPGVTY
FN1	NP_002017	TGLDSPTGIDFSDITANSFTVHWIAPR
FN1	NP_002017	RVDVIPVNLPGEHGQR
FN1	NP_002017	YSFCTDHTVLVQTR
FN1	NP_002017	WTPPESAVTGYR
FN1	NP_002017	VDVIPVNL
FN1	NP_002017	GLAFTDVDVDSIKIA
FN1	NP_002017	FLATTPNSLLVSWQPPR
FN1	NP_002017	PAQGVVTTLENVSPPRR
FN1	NP_002017	FDFTTTSTSTPVTSN
FN1	NP_002017	SPVQEFTVPGSK
FN1	NP_002017	VPGTSTSATLTGL
FN1	NP_002017	SATLTGLTR
FN1	NP_002017	FTQVTPT
FN1	NP_002017	FDFTTTST
FN1	NP_002017	FDFTTTSTS
FN1	NP_002017	GEWTCIAYSQLR
FN1	NP_002017	FDFTTTSTSTPVT
FN1	NP_002017	ESKPLTAQQTTK
FN1	NP_002017	VPGTSTSATLTGLTR
FN1	NP_002017	FTNIGPDTMR
FN1	NP_002017	TPFVTHPG
FN1	NP_002017	YEKPGSPPR
FN1	NP_002017	MSESGFK
FN1	NP_002017	TYHVGEQWQK
FN1	NP_002017	EATIPGHLNSYTIK
FN1	NP_002017	NLQPASEYTVSLVAIK
FN1	NP_002017	TYLGNALVCTC
FN1	NP_002017	VREEVVTVGN
FN1	NP_002017	TYLGNALVCT
FN1	NP_002017	SPLLIGQQSTVSDVPR
FN1	NP_002017	YEVSVYALK
FN1	NP_002017	HTSVQTT
FN1	NP_002017	IGDTWSK
FN1	NP_002017	VFAVSHGRE
FN1	NP_002017	EINLAPDSSSVVVSGLMVATK
FN1	NP_002017	EESPLLIGQQ
FN1	NP_002017	ATGVFTTLQPGSSIPPYN
FN1	NP_002017	HPVGTDEEPLQFR
FN1	NP_002017	DLEVVAATPT
FN1	NP_002017	YEVSVYALKDTLTSR
FN1	NP_002017	EESPLLIGQQSTVSDVPR
FN1	NP_002017	EATIPGHLN
FN1	NP_002017	SVYEQHESTPLR
FN1	NP_002017	FLATTPN
FN1	NP_002017	STTPDITGYR
FN1	NP_002017	SSPVVIDA
FN1	NP_002017	GATYNIIVEALK
FN1	NP_002017	QYNVGPSVSKYPLR
FN1	NP_002017	TPPESAVTGYR
FN1	NP_002017	STATISGLKPGVDYTITVY
FN1	NP_002017	LPSTATSVNIPDLLPGR
FN1	NP_002017	GATYNIIVEALKDQQR
FN1	NP_002017	LQPASEYTVSLVAIK
FN1	NP_002017	DLEVVAATPTSL
FN1	NP_002017	GREESPLLIGQQSTVSDVPR
FN1	NP_002017	TYLGNALVCTCYGGSR
FN1	NP_002017	YPLRNLQPASEYTVSLVAIK
FN1	NP_002017	STAIDAPSNLR
FN1	NP_002017	TGLDSPTGIDF
FN1	NP_002017	VFAVSHGR
FN1	NP_002017	DDKESVPISDTIIPAVPPPTDLR
FN1	NP_002017	NTFAEVTGLSPGVTYYFK
FN1	NP_002017	SSPVVIDASTAIDAPSNLR
FN1	NP_002017	TGLDSPTGIDFSDITAN
FN1	NP_002017	HTSVQTTSSGSGPFTDVR
FN1	NP_002017	PRPGVTEATITGLEPGTEYTIY
FN1	NP_002017	STPVVIQQETTGTPR
FN1	NP_002017	WLPSSSPVTGYR
FN1	NP_002017	TAIDAPSNLR
FN1	NP_002017	VYTIQVLR
FN1	NP_002017	VTIMWTPPESAVTGYR
FN1	NP_002017	GLAFTDVDVD
FN1	NP_002017	SVNIPDLLPGRK
FN1	NP_002017	FTQVTPTSLSAQWTPPNVQLTGYR
FN1	NP_002017	ESVPISDTIIPAVPPPTDLR
FN1	NP_002017	IYLYTLNDNAR
FN1	NP_002017	ITYGETGGN
FN1	NP_002017	TTPPTTATPIR
FN1	NP_002017	TDHTVLVQTR
FN1	NP_002017	TETITGFQVDAVPANGQTPIQR
FN1	NP_002017	NIIVEALKDQQR
FN1	NP_002017	LLCQCLGF
FN1	NP_002017	TTPDITGYR
FN1	NP_002017	SDTVPSPRDLQFVEVTDVK
FN1	NP_002017	LGFGSGHFR
FN1	NP_002017	DTLTSRPAQGVVTTLENVSPPRR
FN1	NP_002017	LLCQCLGFGSG
FN1	NP_002017	TFAEVTGLSPGVTYYFK
FN1	NP_002017	EGQLISIQQYGHQEVTR
FN1	NP_002017	ITYGETGGNSPVQ
FN1	NP_002017	PPSIDLTNFLVR
FN1	NP_002017	SIDLTNFLVR
FN1	NP_002017	LPSTATSVNIPDLLPGRK
FN1	NP_002017	CHEGGQSYK
FN1	NP_002017	SCTCFGGQR
FN1	NP_002017	LLCQCLGFGS
FN1	NP_002017	LLCQCLGFG
FN1	NP_002017	YTGNTYR
FN1	NP_002017	IVYSPSVEGSSTELNLPETAN
FN1	NP_002017	ITYGETGGNSPVQEFTVPG
FN1	NP_002017	VTWAPPPSIDLTNFLVR
FN1	NP_002017	SSPVTGYR
FN1	NP_002017	VSASDTVSGFR
FN1	NP_002017	FLATTPNSLLVS
FN1	NP_002017	SRPQAPITGYR
FN1	NP_002017	LPISRNTFAEVTGLSPGVTYYFK
FN1	NP_002017	SPVVIDASTAIDAPSNLR
FN1	NP_002017	AAVYQPQP
FN1	NP_002017	SGPFTDVR
FN1	NP_002017	DTLTSRPAQGVVTTLENVSPPR
FN1	NP_002017	HYQINQQWER
FN1	NP_002017	TNTNVNCPIECFMPLDVQA
FN1	NP_002017	VGDTYERPK
FN1	NP_002017	DLQFVEVTDVK
FN1	NP_002017	SVGMQWLK
FN1	NP_002017	NLQPASEYTVSL
FN1	NP_002017	AAVYQPQPHPQPPPYGH
FN1	NP_002017	IVYSPSVEGSSTELN
FN1	NP_002017	IIVEALKDQQR
FN1	NP_002017	VEYELSEEGDEPQYLDLPSTATSVNIPDLLPGRK
FN1	NP_002017	YQCYCYGR
FN1	NP_002017	GEWTCIAY
FN1	NP_002017	TGLDSPTGIDFSDITANSFTVH
FN1	NP_002017	VTDATETTITISWR
FN1	NP_002017	GTSTSATLTGLTR
FN1	NP_002017	NTFAEVTGL
FN1	NP_002017	TIQVLRDGQER
FN1	NP_002017	EYLGAICSC
FN1	NP_002017	ATITGYRI
FN1	NP_002017	IDLTNFLVR
FN1	NP_002017	VVSVSSVYEQHESTPLR
FN1	NP_002017	VDVIPVNLPGEHG
FN1	NP_002017	VDVIPVNLPGEH
FN1	NP_002017	VDVIPVNLPGE
FN1	NP_002017	VPGTSTSATLT
FN1	NP_002017	PQAPITGYR
FN1	NP_002017	GDSPASSKPISIN
FN1	NP_002017	IISCHPVGTDEEPLQFR
FN1	NP_002017	WCGTTQNYDADQK
FN1	NP_002017	VPGTSTSATL
FN1	NP_002017	QKTGLDSPTGIDFSDITAN
FN1	NP_002017	EPQYLDLPSTATSVNIPDLLPGR
FN1	NP_002017	STSATLTGLTR
FN1	NP_002017	IVYSPSVEGS
FN1	NP_002017	GPEILDVPSTVQK
FN1	NP_002017	ESPQGQVSR
FN1	NP_002017	TSTSATLTGLTR
FN1	NP_002017	DLEVVAATPTSLLI
FN1	NP_002017	ITGYIIKY
FN1	NP_002017	VPGTSTSATLTG
FN1	NP_002017	NAPQPSHISK
FN1	NP_002017	IFEEHGFR
FN1	NP_002017	VYTIQVLRDGQER
FN1	NP_002017	ATGVFTTLQPG
FN1	NP_002017	SDTVPSPR
FN1	NP_002017	SVNIPDLLPGR
FN1	NP_002017	RPGGEPSPEGTTGQSYNQYSQR
FN1	NP_002017	SYTITGLQPGTDYK
FN1	NP_002017	IGTQSTAIPAPTDLK
FN1	NP_002017	VVTPLSPPTNLHLEAN
FN1	NP_002017	TITGLQPGTDYK
FN1	NP_002017	EPQYLDLPSTATSVNIPDLLPGRK
FN1	NP_002017	STATISGLKPGVDY
FN1	NP_002017	GNLLQCIC
FN1	NP_002017	ATGVFTTL
FN1	NP_002017	VQEFTVPGSK
FN1	NP_002017	FTQVTPTSL
FN1	NP_002017	VVTPLSPPTN
FN1	NP_002017	VGTDEEPLQFR
FN1	NP_002017	EYLGAICSCTCFGGQR
FN1	NP_002017	PTVDQVDDTSIVVR
FN1	NP_002017	FTQVTPTSLSAQ
FN1	NP_002017	DLEVVAATPTSLLISWDAPAVTVR
FN1	NP_002017	ATGVFTTLQPGS
FN1	NP_002017	ALVCTCYGGSR
FN1	NP_002017	LQFVEVTDVK
FN1	NP_002017	TIIPAVPPPTDLR
FN1	NP_002017	FTQVTPTSLSA
FN1	NP_002017	LPSSSPVTGYR
FN1	NP_002017	TYLGNALV
FN1	NP_002017	HTSVQTTS
FN1	NP_002017	VGDTYER
FN1	NP_002017	TYLGNALVC
FN1	NP_002017	ATITGYRIR
FN1	NP_002017	VEYELSEEGDEPQYLDLPSTATSVNIPDLLPGR
FN1	NP_002017	GDSPASSK
FN1	NP_002017	GNQESPK
FN1	NP_002017	EVTSDSGSIVVSGLTPGVEYVY
FN1	NP_002017	ITYGETGGNSPVQEF
FN1	NP_002017	LISWDAPAVTVR
FN1	NP_002017	DTLTSRPAQGVVTTLEN
FN1	NP_002017	NLQPASEYTV
FN1	NP_002017	ELSEEGDEPQYLDLPSTATSVNIPDLLPGR
FN1	NP_002017	PGVTEATITGLEPGTEYTIY
FN1	NP_002017	GEWTCIAYSQL
FN1	NP_002017	SAQWTPPNVQLTGYR
FN1	NP_002017	WLPSSSPVTGY
FN1	NP_002017	APPPSIDLTNFLVR
FN1	NP_002017	NLPGEHGQR
FN1	NP_002017	REESPLLIGQQSTVSDVPR
FN1	NP_002017	YIVNVYQIS
FN1	NP_002017	NLQPASEY
FN1	NP_002017	TCLGEGSGR
FN1	NP_002017	STVSDVPR
MYH9	NP_002464	IAQLEEELEEEQGNTELINDR
MYH9	NP_002464	TQLEELEDELQATEDAK
MYH9	NP_002464	ELESQISELQEDLESER
MYH9	NP_002464	TELEDTLDSTAAQQELR
MYH9	NP_002464	KLEGDSTDLSDQIAELQAQIAELK
MYH9	NP_002464	FDQLLAEEK
MYH9	NP_002464	ADFCIIHY
MYH9	NP_002464	LEGDSTDLSDQIAELQAQIAELK
MYH9	NP_002464	IMGIPEEEQMGLLR
MYH9	NP_002464	LDPHLVLDQLR
MYH9	NP_002464	VEDMAELTCLNEASVLHNLK
MYH9	NP_002464	VRTELADK
MYH9	NP_002464	LQVELDNVTGLLSQSD
MYH9	NP_002464	AGVLAHLE
MYH9	NP_002464	NLPIYSEEIVEMYK
MYH9	NP_002464	YAEERDR
MYH9	NP_002464	LQVELDNVTGLLSQ
MYH9	NP_002464	GINVTDFTR
MYH9	NP_002464	ILEQEEYQR
MYH9	NP_002464	TDLLLEPYNK
MYH9	NP_002464	IAQLEEELEEEQ
MYH9	NP_002464	IAQLEEELEEEQGN
MYH9	NP_002464	TELADKVTK
MYH9	NP_002464	GALALEEKR
MYH9	NP_002464	VKPLLQVSR
MYH9	NP_002464	LQVELDNVTGLLSQSDSK
MYH9	NP_002464	LTEMETLQSQLMAEK
MYH9	NP_002464	KANLQIDQINTDLNLER
MYH9	NP_002464	VISGVLQLGNIVFK
MYH9	NP_002464	DLQGRDEQSEEK
MYH9	NP_002464	THEAQIQEMR
MYH9	NP_002464	GDLPFVVPR
MYH9	NP_002464	EQEVNILKK
MYH9	NP_002464	SGFEPASLK
MYH9	NP_002464	ASITALEAK
MYH9	NP_002464	VEEEAAQK
MYH9	NP_002464	QQQLTAMK
MYH9	NP_002464	VGRDYVQK
MYH9	NP_002464	VISGVLQLGNIVF
MYH9	NP_002464	ADEWLMK
MYH9	NP_002464	RGDLPFVVPR
MYH9	NP_002464	RQQQLTAMK
MYH9	NP_002464	QTLENERGELANEVK
MYH9	NP_002464	KVEAQLQELQVK
MYH9	NP_002464	KFDQLLAEEK
MYH9	NP_002464	VVFQEFR
MYH9	NP_002464	DLEGLSQR
MYH9	NP_002464	VAAYDKLEK
MYH9	NP_002464	DVLLQVDDER
MYH9	NP_002464	LKDVLLQVDDER
MYH9	NP_002464	ITDVIIGF
MYH9	NP_002464	EDQSILCTGESGAGK
MYH9	NP_002464	EEELQAALAR
MYH9	NP_002464	YYSGLIYTY
MYH9	NP_002464	LQQELDDLLVDLDHQR
MYH9	NP_002464	LQKDLEGLSQR
MYH9	NP_002464	YEILTPNSIPK
MYH9	NP_002464	QLLQANPILEAF
MYH9	NP_002464	SMEAEMIQLQEELAAAER
MYH9	NP_002464	ADFCIIHYAGK
MYH9	NP_002464	QLLQANPIL
MYH9	NP_002464	DFSALESQLQDTQELLQEENR
MYH9	NP_002464	TVGQLYK
MYH9	NP_002464	TDLLLEPYNKYR
MYH9	NP_002464	ITDVIIGFQ
MYH9	NP_002464	IIGLDQVAGMSETALPGAFK
MYH9	NP_002464	ITDVIIGFQAC
MYH9	NP_002464	IAQLEEQLDN
MYH9	NP_002464	IAQLEEQLD
MYH9	NP_002464	IAEFTTNLTEEEEK
MYH9	NP_002464	ITDVIIGFQA
MYH9	NP_002464	LEVNLQAMK
MYH9	NP_002464	DKADFCIIHYAGK
MYH9	NP_002464	LKDVLLQVDDERR
MYH9	NP_002464	FVSELWKDVDR
MYH9	NP_002464	IAQLEEQLDNETK
MYH9	NP_002464	DLGEELEALKTELEDTLDSTAAQQELR
MYH9	NP_002464	DVLLQVDDERR
MYH9	NP_002464	AGKLDPHLVLDQLR
MYH9	NP_002464	DLGEELEALK
MYH9	NP_002464	AQFERDLQGR
MYH9	NP_002464	QLLQANPILEAFG
MYH9	NP_002464	DLEAHIDSANK
MYH9	NP_002464	QLLQANPILEAFGN
MYH9	NP_002464	QACVLMIK
MYH9	NP_002464	ALEQQVEEMK
MYH9	NP_002464	QLLQANPILE
MYH9	NP_002464	HSQAVEELAEQLEQTK
MYH9	NP_002464	DFSALESQLQDTQELLQEENRQK
MYH9	NP_002464	KQELEEICHDLEAR
MYH9	NP_002464	TVGQLYKEQLAK
MYH9	NP_002464	IAQLEEQLDNETKER
MYH9	NP_002464	QLEEAEEEAQR
MYH9	NP_002464	QLLQANPILEAFGNA
MYH9	NP_002464	GELANEVK
MYH9	NP_002464	DLGEELEALKTELE
MYH9	NP_002464	DLEGLSQRHEEK
MYH9	NP_002464	AGVLAHLEEERD
MYH9	NP_002464	YLLSGAGEHLK
MYH9	NP_002464	EQEVNILK
MYH9	NP_002464	DLGEELEALKTELEDTLD
MYH9	NP_002464	ANLQIDQINTDLNLER
MYH9	NP_002464	AGVLAHLEEER
MYH9	NP_002464	RDLGEELEALK
MYH9	NP_002464	VISGVLQLGN
MYH9	NP_002464	NTNPNFVR
MYH9	NP_002464	QRYEILTPN
MYH9	NP_002464	VISGVLQLG
MYH9	NP_002464	AITDTAYR
MYH9	NP_002464	KLQKDLEGLSQR
MYH9	NP_002464	ITDVIIGFQACCR
MYH9	NP_002464	KDQGELER
MYH9	NP_002464	DLGEELEALKTEL
MYH9	NP_002464	YKASITALEAK
MYH9	NP_002464	VSHLLGINVTDF
MYH9	NP_002464	DLGEELEALKTELEDT
MYH9	NP_002464	DLLVDLDHQR
MYH9	NP_002464	ANLQIDQIN
MYH9	NP_002464	LLEDRIAEFTTNLTEEEEK
MYH9	NP_002464	EQADFAIEALAK
MYH9	NP_002464	FINNPLAQADWAAK
MYH9	NP_002464	FVSELWK
MYH9	NP_002464	VSHLLGIN
MYH9	NP_002464	KMQQNIQELEEQLEEEESAR
MYH9	NP_002464	LAYVASSHK
MYH9	NP_002464	LEVNLQAMKAQFER
MYH9	NP_002464	SQAVEELAEQLEQTK
MYH9	NP_002464	KEEELQAALAR
MYH9	NP_002464	LVWVPSDK
MYH9	NP_002464	TDLLLEPY
MYH9	NP_002464	FSALESQLQDTQELLQEENR
MYH9	NP_002464	ASREEILAQAK
MYH9	NP_002464	VSHLLGINVTDFTR
MYH9	NP_002464	ALELDSNLYR
MYH9	NP_002464	EKQLAAENR
MYH9	NP_002464	VIQYLAYVA
MYH9	NP_002464	GVLAHLEEER
MYH9	NP_002464	KEEELQAALARVEEEAAQK
MYH9	NP_002464	CQHLQAEK
MYH9	NP_002464	REQEVNILK
MYH9	NP_002464	TDLLLEPYN
MYH9	NP_002464	HSQAVEELAEQLEQTKR
MYH9	NP_002464	QLLQANPILEAFGNAK
MYH9	NP_002464	YAEERDRAEAEAR
MYH9	NP_002464	EGIEWNFIDF
MYH9	NP_002464	LLGINVTDFTR
MYH9	NP_002464	EEILAQAK
MYH9	NP_002464	IAEFTTN
MYH9	NP_002464	AGVLAHLEEERDLK
MYH9	NP_002464	SMAVAAR
MYH9	NP_002464	IQELEEQLEEEESAR
MYH9	NP_002464	LQEMEGTVK
MYH9	NP_002464	IAEFTTNLTEEEEKSK
MYH9	NP_002464	VMQEQGTHPK
MYH9	NP_002464	QELEEICHDLEAR
MYH9	NP_002464	VEAQLQELQVK
MYH9	NP_002464	GALALEEK
MYH9	NP_002464	YYSGLIYT
MYH9	NP_002464	LTKDFSALESQLQDTQELLQEENR
MYH9	NP_002464	STAAQQELR
MYH9	NP_002464	STDLSDQIAELQAQIAELK
MYH9	NP_002464	VNKDDIQK
MYH9	NP_002464	NCAAYLK
MYH9	NP_002464	DFSALESQLQDTQELLQEEN
MYH9	NP_002464	TDLSDQIAELQAQIAELK
MYH9	NP_002464	DLPFVVPR
MYH9	NP_002464	YYSGLIY
MYH9	NP_002464	CIIPNHEK
MYH9	NP_002464	AQFERDLQGRDEQSEEK
MYH9	NP_002464	QGASFIGILDIA
MYH9	NP_002464	NFINNPLAQADWAAK
MYH9	NP_002464	SGFEPASLKEEVGEEAIVELVENGK
MYH9	NP_002464	LQQELDDLLVDL
MYH9	NP_002464	ALEEAMEQK
MYH9	NP_002464	ALEQQVEEMKTQLEELEDELQATEDAK
MYH9	NP_002464	IIGLDQVAGM
MYH9	NP_002464	IIGLDQVA
MYH9	NP_002464	DFSALESQLQDTQELLQEENRQKLSLSTKLK
MYH9	NP_002464	LQQELDDLLVDLDHQRQSACNLEKKQK
MYH9	NP_002464	QIATLHAQVADMK
MYH9	NP_002464	RGDLPFVVP
MYH9	NP_002464	GDLPFVVP
MYH9	NP_002464	IRELESQISELQEDLESER
MYH9	NP_002464	LQLQEQLQAETELCAEAEELR
MYH9	NP_002464	KLEEEQIILEDQN
MYH9	NP_002464	VVFQEFRQR
MYH9	NP_002464	DLGEELEALKTELED
COL12A1	NP_004361	IIYSPTVGDPIDEYTTVPGR
COL12A1	NP_004361	RIIYSPTVGDPIDEYTTVPGR
COL12A1	NP_004361	VVYSPVDGTRPSESIVVPGNTR
COL12A1	NP_004361	LGELVVGPYDNTVVLEELR
COL12A1	NP_004361	HVFIVDDFESFEK
COL12A1	NP_004361	VYDPSTSTLNVR
COL12A1	NP_004361	VTWEPAPGEVK
COL12A1	NP_004361	TITVSSLYPDGEGGR
COL12A1	NP_004361	IIYSPTVGDPID
COL12A1	NP_004361	VVYSPVDGTR
COL12A1	NP_004361	ALALGALQNIR
COL12A1	NP_004361	YKTPEEDVK
COL12A1	NP_004361	VTFHPTGDDRR
COL12A1	NP_004361	GSPQDLVTK
COL12A1	NP_004361	VVYSPVDGTRPS
[truncated: 62,683 more rows]

## Sheet: Proteins
Gene	RefSeq	RTR3_1	RTR3_10	RTR3_11	RTR2_118849	RTR3_12	RTR2_125107	RTR3_13	RTR3_14	RTR3_15	RTR3_16	RTR3_17	RTR3_18	RTR2_188096	RTR3_19	RTR3_2	RTR3_20	RTR2_205308	RTR2_264251	RTR2_270909	RTR2_272323	RTR2_292997	RTR3_3	RTR2_302999	RTR2_303714	RTR2_387280	RTR2_389450	RTR2_390636	RTR2_396252	RTR2_399098	RTR3_4	RTR2_412701	RTR2_419099	RTR2_426337	RTR3_5	RTR2_505888	RTR3_6	RTR3_7	RTR2_78211	RTR3_8	RTR3_9	RTR1_01	RTR1_02	RTR1_03	RTR1_04	RTR1_05	RTR1_06	RTR1_CD_07	RTR1_08
A2M	NP_000005	0.158408	-0.833045	0.96623	-0.750483	-0.289292	-0.687886	0.154654	-0.929525	-0.830645	-0.733562	1.27916	0.723889	2.74224	-0.776558	0.868943	-0.615502	-0.663339	0.442206	-0.561963	-0.627618	-0.573702	-0.833755	0.578593	-0.333985	-0.797409	-1.30406	-0.432757	-0.139206	1.2548	-1.04118	0.514857	-0.436306	-0.185798	-0.330684	-0.730283	2.16592	-0.856951	-0.577844	0.679254	1.8618	-0.0777585	-0.260393	-0.391141	-0.757984	0.108901	0.311377	-0.570156	-0.927333
ACADM	NP_000007	0.173765	0.16763	0.283417	0.0834942	0.308296	-0.468835	0.222732	0.0745171	-0.466601	-0.374809	0.556904	0.146953	0.211833	-0.0559496	0.0124067	-0.408642	0.166392	-0.504421	-0.326331	-0.3184	0.695111	0.149139	0.00187907	0.201098	-0.0797974	0.144888	-0.0283837	-0.142386	0.0344592	-0.138304	-0.20131	0.0591854	0.171728	0.380152	0.0936688	-0.366346	-0.366747	-0.106532	-0.0723811	0.298225	-0.0318672	-0.222433	-0.100421	-0.190722	0.526115	-0.393006	-0.31923	0.0924853
ACADS	NP_000008	-0.0264847	0.313221	-0.273731	-0.0446555	0.581079	0.368734	0.393399	0.0113437	-0.422061	-0.500608	0.135323	0.068203	0.592607	0.077848	-0.187755	-0.394387	-0.320906	-0.140526	0.100959	0.216288	0.166747	0.228994	-0.156522	0.461306	0.150381	-1.16598	0.110159	0.145053	0.828455	1.1462	0.00797678	0.117267	0.155467	0.440731	1.05875	-0.471015	-0.419367	0.292426	-0.064379	0.484937	-0.115858	0.713338	-0.147674	-1.35861	-0.502984	-0.521014	-0.336981	0.337197
ACADVL	NP_000009	0.233896	-0.0123213	-0.0362475	-0.115618	-0.575044	0.238808	0.0073823	-0.363061	-0.223566	-0.339903	0.110697	-0.383584	0.267636	-0.112244	-0.191848	-0.273364	-0.328772	0.365678	-0.258824	1.01095	-0.0208452	-0.308062	0.173004	0.000705091	-0.539227	0.10405	0.341763	0.0333065	-0.350596	0.708688	-0.0895812	0.790178	-0.526306	0.214644	-0.229291	0.24629	-0.106007	-0.272846	0.0531053	-0.272916	0.40156	0.539159	-0.459705	-0.626368	0.185129	-0.280927	-0.792392	0.200852
ACAT1	NP_000010	-0.0660241	-0.420447	0.121143	0.222006	-0.230766	-0.351713	0.675908	0.115971	0.324168	0.153748	0.555966	-0.552139	0.463688	-0.584175	-0.601013	0.356357	-0.0181089	-0.239192	-0.377668	-0.184088	1.38062	0.206513	-0.576068	-0.129449	0.501247	0.0661728	0.301237	0.464651	-0.89128	-0.631412	0.430527	0.100151	-0.171167	0.105105	0.145017	-0.297874	-0.932325	-0.352729	-0.054764	-0.0497352	0.118404	0.0813617	0.0814563	-0.677517	0.0681723	-0.0817044	-0.134519	0.577899
PSEN1	NP_000012	0.427235	-0.0760197	-0.227152	-0.00736057	0.17707	-0.115509	-0.449912	-0.352581	-0.243034	0.0472048	1.25439	-0.367122	0.414081	-0.0746746	0.232212	-0.355044	-0.372262	0.245382	-0.155129	0.0349392	0.106796	0.270339	0.164454	0.0118483	-0.00856978	-0.128212	0.275017	0.0542571	0.245727	0.0626645	0.137765	0.0319748	0.114592	0.0750596	-0.0964676	-0.115509	-0.0206811	-0.12038	-0.10689	-0.0107139	-0.0976003	0.0424339	0.148888	0.0449582	-0.0425552	0.319471	-0.142831	-0.0723697
ADA	NP_000013	0.810912	-0.666961	-0.189269	0.631792	0.103206	-0.0981294	-0.0495287	-0.0115815	0.265181	0.341547	-0.1963	0.287124	0.418288	-0.729399	0.140672	0.379039	-0.465488	-0.456973	-0.480367	-1.20708	-0.194664	0.498232	-0.150899	-0.363545	-0.40341	0.292469	0.161151	-0.441047	-0.158462	-0.476877	-0.0637613	-0.470329	0.320342	0.0016686	0.221618	-0.450069	0.133034	0.259978	0.105428	-0.390002	1.77547	-0.0345992	-0.108771	0.109264	-0.0422979	0.121338	-0.197698	-0.505599
ADSL	NP_000017	-0.091478	-0.140938	0.117435	-0.227031	0.617445	-0.206479	0.0465673	-0.220918	0.246923	0.228097	0.443111	-0.0146032	0.206333	-0.349066	-0.0857732	0.181109	-0.202359	-0.218885	-0.0709461	0.0128375	0.483733	-0.299383	-0.116977	-0.0132258	-0.613293	0.176389	0.170341	0.224043	-0.573757	0.296929	0.0106587	0.0555891	0.345007	-0.0845501	-0.2504	0.143602	0.797312	0.145736	0.405266	-0.0750632	0.39016	-0.199385	-0.12579	0.381091	0.915355	0.431789	0.0637578	-0.106988
AGA	NP_000018				-0.684995		0.774876	0.187987			0.121097	-0.178067	-0.736829	-0.363184	0.480829		0.0367897	0.210005		0.118023			0.0208083	-0.425385	1.03239	0.748559	0.124368			-0.647095	0.342247				0.289587				-0.516557	-0.393465	1.06787	0.644632	-0.208254		0.206481	-0.135343	-0.324789		0.466914
AGL	NP_000019	0.276259	-0.0862977	0.0705907	0.18774	0.444204	-0.417223	0.0316078	0.435666	-0.306935	-0.236693	-0.0782353	-0.481257	4.64954e-05	-0.0828383	-0.382386	-0.33707	0.0290928	-0.00744673	-0.0983659	0.405261	-0.193082	0.830321	-0.029413	-0.0778963	-0.145928	0.0694919	0.112355	7.77304e-05	0.0152697	0.338224	0.152145	0.154762	-0.407024	-0.095374	-0.484491	0.176958	0.37342	-0.0634013	-0.210849	0.0413204	0.100737	0.508186	0.222078	0.159883	0.70984	-0.236651	-0.529862	-0.30511
AGT	NP_000020	0.488833	0.159891	0.811869	-0.317874	-0.120618	0.22851	-0.533034	-0.279427	-0.340488	-0.0191363	0.351967	0.302012	1.24367	0.427153	0.219682	-0.342828	-0.156068	0.308957	0.00989401	-0.0904157	0.0316429	-0.0281281	0.574902	0.36	-0.231099	-0.416014	0.136127	0.0602135	0.356237	-0.338948	0.0570843	-0.251755	-0.350092	0.199734	0.278066	0.710621	0.282241	-0.901389	0.945269	0.49053	-0.272864	0.737088	-0.0932392	-0.536136	-0.108115	0.221442	-0.436558	-0.374644
ALAD	NP_000022	0.0539216	0.345724	0.293006	0.386794	-0.260843	-0.244804	0.0298791	-0.160015	0.16456	0.432395	1.42002	0.129464	1.0319	0.347144	0.310366	0.229346	0.0325418	0.165139	0.234468	-0.167951	0.257095	0.390717	0.0671524	0.535844	-0.100756	-0.275842	-0.385749	0.4244	-0.350244	0.100928	0.973684	-0.431704	0.15397	0.226996	0.221799	-0.363899	-0.505552	-0.710761	0.910696	0.680382	-0.306829	0.402494	-0.126255	-0.193571	-0.101512	0.783288	-0.0492419	0.0417671
ABCD1	NP_000024	-0.244788	0.297731	-0.0949713	-0.19717	-0.288637	-0.141104	0.355784	0.442579	-0.0679956	1.51356	0.599685	-0.475094	-0.439876	0.305939	-0.26725	-0.122994	-0.359276	-0.788306	-0.189634	0.159587	-0.140212	0.011597	-0.100399	-0.393376	-0.275506	0.23928	0.741417	-0.920496	0.376097	-0.383552	0.0637383	-0.102046	-0.0928959	-0.174035	-0.00586991	-0.836414	-0.522764	0.147274	-0.591142	0.249031	0.932317	0.502073	-0.264621	1.04583	1.28267	-0.463546	1.03101	1.48959
ALDOA	NP_000025	-0.085706	0.720971	-0.400953	-0.149071	-0.280496	-0.328755	0.505557	1.10341	-0.378822	-0.253569	-0.625318	0.232847	-0.0892407	0.60859	0.0685619	-0.233107	0.0694911	0.03446	0.172779	0.236143	-0.45416	-0.405922	0.276279	-0.113723	-0.225721	-0.258478	0.0185225	0.29987	-0.474101	-0.100155	-0.397204	0.397001	0.0345231	0.0699313	0.0323708	0.0936042	-0.398491	0.080921	-0.728265	0.144036	0.751933	0.0478655	0.0212047	0.0847694	0.51801	-0.0373931	-0.388571	0.1185
ALDOB	NP_000026												0.244737	-1.10036	-0.241155		-0.334038	0.28613						-0.196969					-0.152776	0.184857	3.22227				0.119193				0.673168						-0.253638
ANK1	NP_000028	0.2009	-0.554431	0.418594	-0.209889	-1.07637	-0.0336595	-0.597957	-0.862523	0.0764741	0.543765	2.28722	0.226648	1.84476	-1.15169	0.221996	0.112237	-0.0126831	-0.32984	0.154073	-0.511426	-0.811212	-0.120293	-0.0637806	0.312054	-0.714904	-0.497618	-0.319825	-0.552892	-0.807733	-0.765599	1.053	0.173566	0.30117	-0.44695	0.0232356	-0.878717	-1.37304	-1.01739	0.758215	0.977897	-0.415428	0.655273	-0.342724	-0.622482	-0.426241	0.929233	-0.142259	-0.274999
APC	NP_000029
APOA1	NP_000030	0.663876	-0.255666	0.968536	-0.758375	-0.547787	-0.321197	-0.906003	-0.885075	-1.16851	-0.808095	-0.151953	0.95588	1.214	-0.26401	0.978647	-1.10541	-0.493791	1.04336	0.200711	-0.0778004	-0.519163	-1.18567	0.650785	-0.338572	-0.342974	-1.2816	0.225539	0.714035	0.0585558	-0.733786	0.325643	-0.188249	-0.740981	0.259675	-0.868434	1.1336	-0.610195	-1.41479	0.809259	0.367882	-0.726084	0.235178	0.0546233	-1.35654	-1.26224	0.506942	-0.94165	-0.559392
APOC3	NP_000031	1.58414	-0.752479	0.348067	-0.962824	-0.236517	0.00175979	-3.13562	-1.24786	-1.53196	-0.701922	0.520467	1.56549	2.15116	-0.57388	1.39519	-1.20708	-0.392212	0.599219	0.140944	0.3095	-1.17281	-1.21048	-0.376281	0.735797	-0.161379	-1.23773	0.275489	-1.15949	0.381101	-1.06608	0.599902	-0.309099	0.163795	-0.207153	-1.05838	1.6269	-0.581577	-0.566687	0.564319	0.20561	-1.2819	0.347614	0.0265975	-0.766104	-0.524187	0.518452	-0.995392	-0.742636
APOE	NP_000032	0.874085	-0.813313	0.205025	-1.10799	-0.253622	-0.208933	-0.352486	-0.852432	-1.07575	-0.348495	2.16404	0.103564	2.33435	-1.2204	0.134518	-0.918402	-1.00004	0.265531	-0.242234	0.377272	1.19337	-0.0839587	0.111573	-0.145048	-0.416083	-0.740158	0.915577	-0.511702	-0.633128	-1.03794	1.45416	-0.626691	0.116768	-0.897083	-0.210805	-0.115453	0.338847	-0.0512788	1.1344	1.67271	-0.550608	0.149814	-0.38079	-0.978751	-0.577728	-0.026983	-1.32335	-0.820046
APOH	NP_000033	0.46051	-0.0306334	0.3002	-0.581136	0.393238	-0.430382	-0.715605	-0.294674	-0.588685	-0.0154169	0.549902	0.69096	0.629403	0.144575	0.336921	-0.412407	-0.137465	0.465327	0.492258	-0.0191663	-0.354485	-0.684356	0.533025	0.387434	0.380116	-0.658866	0.27799	0.509548	0.524531	-0.00920129	0.755913	-0.0904363	0.151342	0.379959	0.461612	0.320881	-0.367744	-0.627025	0.090957	0.344649	-0.94035	0.667328	0.0614802	-0.455356	-0.495754	-0.283105	-0.619424	-0.69799
AR	NP_000035												1.07554	0.620041				1.10875												0.036699									-0.349655						-0.641853
ARG1	NP_000036	0.296231					-0.110638	0.215348											-0.104982	0.345288					0.25984	-1.08495		-0.500625				0.861361		0.611563							0.624889	1.02816		-0.720178					-0.3773
ARSB	NP_000037	0.329812	0.0215877	-0.268192			-0.0123843	-0.175675	-0.491091							0.368965			-0.241388	0.478589	-0.222889	-0.292666			0.36909	-0.790421		0.194018				0.186377		-0.0328426							0.657218	0.297998		-0.489085					-0.461075
ASL	NP_000039	-0.233953	0.168508	0.0799755	-0.023255	0.557801	0.172386	-0.315216	-0.178384	-0.520622	0.382328	0.0450832	-0.349264	-0.107194	0.196314	-0.383	-0.475039	-0.551707	-0.0370205	-0.187105	0.106313	-0.242573	0.460084	-0.0251289	0.0220725	-0.561194	-0.156496	-0.135587	-0.0811822	0.00260934	1.6122	0.36565	-0.222141	-0.35991	-0.0362361	-0.165286	-0.361031	-0.277071	-0.35284	0.0180056	0.0346384	0.742024	0.211093	-0.145732	-0.514742	1.1345	-0.127364	-0.790028	-0.258676
ASPA	NP_000040										0.205973												0.104488				0.797753													1.68546			0.6185			-1.45123	1.27915
ASS1	NP_000041	-0.573447	1.15072	-0.574255	0.494201	-0.58349	-0.276033	-0.886902	0.504522	0.433715	-0.348985	0.600047	-0.666075	-0.753708	1.15751	-0.465033	0.411195	0.672575	-0.919669	-0.737563	-1.75457	-0.0964439	-0.111097	0.162373	-0.0824673	0.461739	0.0586924	-0.0339518	-0.967329	0.343324	0.167081	0.382549	-0.37336	-0.266607	0.897715	0.224954	0.135873	0.155385	-0.0892033	-0.81852	-0.40439	-0.340801	-1.64814	-0.455691	0.111351	-0.432451	-0.2968	0.810703	-0.180525
ATM	NP_000042	0.112161	-0.471573	-0.303798	0.147149	-0.142684	-0.162855	-0.33279	-0.083746	0.179391	0.237765	0.400878	-0.0614227	0.154185	-0.217895	-0.191674	0.458947	0.250974	0.0154124	0.126826	-0.0462129	-0.301814	0.609611	-0.39616	0.00637795	-0.108078	0.0859733	0.282034	0.0226583	-0.359493	-0.554165	0.126457	-0.319537	-0.348109	-0.122963	0.0622698	0.0802776	0.115602	0.329667	0.178774	0.26616	0.34754	-0.104141	-0.0116249	-0.131418	0.179763	0.353243	0.198335	-0.137787
ATP7A	NP_000043		-0.11175	-0.029437		0.00623144			0.356906	-0.201162					0.0405751	0.0243618					0.229927	-0.400543		0.135422					-0.1244		-0.11997		0.297761		0.614369	0.447471	-0.138505	-0.160075										-0.121896
BCKDHB	NP_000047	-0.20845	0.0368144	0.128495	-0.0631926	0.292161	0.12821	0.399893	-0.238373	-0.119018	-0.612549	-0.0843309	-0.235908	0.405798	-0.149852	-0.207555	-0.0553463	0.373197	-0.27378	0.0244167	0.0625481	0.387595	0.0534147	-0.227764	0.081209	0.331472	-0.332884	-0.08564	-0.175394	0.32269	-0.214841	6.54674e-05	-0.177043	-0.200991	0.353452	0.183583	0.222918	-0.155729	-0.245505	-0.0219562	0.121519	0.323559	-0.520389	0.326718	0.245957	-0.230879	-0.112892	-0.137484	0.609948
BLM	NP_000048	-0.140391	-0.0748132	-0.449491	-0.210372	-0.475114	0.201612	-0.430673	0.0384563	0.0579741	0.294999	-0.694558	0.32519	0.143787	-0.161707	-0.0152816	-0.219122	-0.579257	-0.585393	0.0989807	0.271793	0.195996	1.21008	0.0358389	-0.326632	0.188231	0.482895	-0.271172	-0.279672	-0.670916	-0.250996	-0.481207	-0.454556	0.010456	0.372155	0.00166165	-0.467279	0.705343	0.105771	-0.566101	-0.481076	0.530482	0.0779148	-0.683538	-0.387158	0.383389	-0.115001	0.356664	0.0445012
BTD	NP_000051				0.280006	-0.415263	-0.239044	-0.042057		-0.299376	-0.344614	0.308381	-0.13749	-0.0901033	0.00870025		-0.188143	-0.125813		-0.174437			-0.663663	-0.175164	0.294822	-0.942287	-0.345322		0.27988	0.618855	1.39328		-0.929742		0.152338	-0.0369847	0.525357	-0.943547	-0.575485	0.908493	-0.141881	-0.597778	0.454842		0.00737803	0.0484328	0.0982688	-1.09823	-0.278141
BTK	NP_000052	0.197716	0.331157	0.0192313	0.118395	-0.105433	0.166694	0.155287	0.124311	0.0236259	0.0768294	-0.0549925	0.2202	0.105062	0.404001	0.033255	0.60319	0.288413	0.335128	0.0953101	0.0477227	0.167104	0.36946	-0.0401858	-0.450048	-0.503983	-0.278432	-0.127959	0.34035	-0.548128	0.117519	0.272115	0.00172282	0.265638	0.122012	0.114179	-0.0387486	0.153954	0.339619	0.193857	-0.0586175	0.161055	0.0616121	0.27478	0.153451	-0.228219	0.0674775	0.488373	-0.285373
SERPING1	NP_000053	0.0780215	0.338011	0.351209	-0.10033	0.00228293	0.313249	-0.251564	-0.38553	-0.54429	-0.216119	0.610197	0.275607	1.04623	0.342391	0.421257	-0.559967	-0.00701025	-0.0574302	0.0963184	-0.337419	0.134758	-0.612403	0.878577	0.253195	-0.217839	-0.10753	0.339675	-0.066389	0.66924	-0.551396	0.0218468	-0.230839	-0.341072	0.229187	-0.0182765	0.587265	-0.0609705	-0.424329	0.925051	0.404498	-0.126965	0.0871921	-0.182714	-0.584341	0.0226852	0.368766	-0.664205	-0.364894
C2	NP_000054	0.448307	0.381985	0.410943	-0.0556616	0.0264596	0.127039	-0.497663	0.161799	-0.423961	-0.290947	-0.189595	0.279907	0.232831	0.0654099	0.519124	-0.446933	-0.204954	0.139768	0.388074	-0.171218	0.245905	-0.672569	0.36564	0.358195	0.0766266	-0.707017	0.388805	0.294873	-0.0139872	-0.643535	0.38597	-0.45974	-0.185552	0.560157	0.324417	0.738711	0.0423865	-0.803244	0.497993	0.457799	-0.386226	-0.114444	-0.238592	-0.397453	0.349999	0.241471	-0.803643	-0.412981
C3	NP_000055	0.389176	-0.0280306	0.55226	-0.187378	-0.242926	-0.198589	-0.485515	-0.69982	-0.603785	-0.327408	1.29172	0.360528	1.02912	0.0253275	0.479839	-0.516521	0.0329997	0.610773	0.291502	0.0750964	-0.395511	-1.0068	0.659911	0.737375	-0.232923	-0.890366	-0.0240772	0.172721	0.833764	-0.185654	0.660796	-0.452866	-0.360759	0.587424	0.363559	1.27057	-0.469352	-1.22307	0.877776	0.428045	-0.523509	0.485861	-0.546169	-0.969425	0.193259	0.368459	-0.618617	-0.429845
C6	NP_000056	0.212092	-0.189001	0.301846	-0.523536	-0.103227	0.125833	-0.556727	-0.542352	-0.98483	-0.0452811	1.88552	0.109759	0.798783	-0.318457	0.275999	-1.00906	-0.704026	0.312358	0.0181396	0.42685	-0.212315	-0.367831	0.979083	0.15521	-0.0505339	-0.672379	0.735159	-0.00722817	0.545647	-0.6899	0.725561	-0.366878	0.18572	0.261905	0.0138383	0.60138	0.163003	-0.885828	0.46994	0.172914	-0.449617	0.299193	-0.335543	-0.792682	-0.125446	0.30313	-0.49906	-0.398968
C8B	NP_000057	0.446238	-0.0537899	0.291518	-0.231726	0.218459	0.223854	-0.668531	-0.498039	-0.481028	0.583732	1.65562	0.250619	1.34963	-0.0618121	0.242019	-0.119336	-0.287526	0.422195	0.24155	-0.0575576	-0.197538	-0.433369	0.66822	0.47734	0.19053	-0.74821	0.651308	0.0456922	0.864763	-0.57682	0.769896	-0.37796	0.0887155	0.417423	0.470069	0.625424	0.0400359	-0.751251	0.59934	0.666261	-0.861854	0.166913	-0.240136	-1.35172	-0.225803	0.159219	-0.271937	-0.448566
CA2	NP_000058	0.138424	-0.728734	0.251324	-0.245254	-0.577077	-0.181285	0.0694884	-0.975794	0.00686809	0.783429	1.7151	0.500413	1.92897	-0.880308	0.455359	0.11052	0.0705155	-0.579541	0.0412645	0.606689	-0.999717	-0.182571	-0.0587806	0.0304296	-0.633093	-0.292441	-0.434649	-0.0427408	-0.484136	0.4392	1.44466	-0.11333	0.488202	-0.566247	0.70202	-0.216823	-1.00422	-0.469762	0.897718	0.342583	-0.660775	0.540724	-0.63553	-0.461619	0.00634862	0.875812	0.595333	-0.421305
CBS	NP_000062	-1.62757	0.79265	0.0480191	0.368234	0.850216	1.25148	-0.518992	-0.0033781	0.877422	-1.24019	-1.99443	-0.677143	-1.79025	1.06895	-0.159943	0.757938	-0.215053	-2.65684	-1.8801	-0.219058	-0.242413	-0.261101	0.122872	-1.93713	-2.15055	-1.22827	1.13557	-1.17899	-0.0887245	-0.0130067	-1.84998	-1.62778	-0.308081	-0.823729	-0.90715	-1.51951	1.60034	-0.226251	-1.3271	-1.51531	1.12942	-1.19108	0.469613	-0.584861	0.877475	-1.84329	0.69741	-0.442156
CD36	NP_000063	0.696912	0.387421	0.424596		-0.0699972	0.591179	-0.0249784	-0.219279	0.0192581			0.212398	0.720654	-1.48462	0.614487	-0.0706747	-0.058207	0.00824406	0.603805	0.289233	0.24062		0.718257	-0.302717	-0.181602		2.0064	-0.830586	-0.514624	-0.148609	0.73359	-0.567346	-0.182145	-0.417119	0.108508	-0.347363	1.61723	-0.608429		0.446944	0.463071		-0.468908	-0.31565			-0.264586	0.12784
CDK4	NP_000066	-0.143984	0.344428	-0.138375	0.100576	-0.492573	-0.00153222	-0.312154	0.0602023	-0.0930786	-0.123532	0.347245	-0.162342	-0.488124	0.293849	0.521341	0.287111	0.169843	-0.231214	0.0390246	0.49642	0.731709	0.226412	-0.160824	-0.297165	-0.106381	-0.0960418	-0.175387	-0.642396	-0.661623	0.313515	0.215612	0.0775158	0.17338	-0.386313	-0.437243	-0.0143111	0.341572	0.130986	-0.153048	-0.35033	0.165866	-0.558323	-0.0980124	0.133829	-0.061255	-0.0373259	-0.104837	0.0133222
CDKN1C	NP_000067	-0.698819	0.9943	-0.350677	-0.1798				-0.923806		-0.10141	-0.591447	-0.33184	0.985457	0.855532	-0.663069	-0.349098	-0.127098	0.261828		-0.849222	0.869245	-0.0855694	-0.298297			0.0908642	-0.682498	0.703379	-0.432126	-0.71631	1.18809		-1.107	-0.150084				-1.06397	1.0488			0.760814	-0.298511	-0.66384	0.148569	0.475691
CDKN2A	NP_000068	-0.0966703	-0.203801	-0.0778997	0.30194	0.439202	-0.41042	0.259556	-0.62077	-0.622185	0.0594775	0.880523	0.26058	0.756836	-0.504762	-0.074456	-1.05027	-0.448323	0.00639749	-0.257747	-0.607704	0.389545	-0.133734	0.329043	-0.389057	0.70005	0.512338	-0.251095	-2.17911	-0.268246	-1.098	-0.173698	-0.251596	0.43108	-0.482917	-0.422374	-0.424292	0.261116	-0.451089	0.120299	0.371187	-0.339672	-0.659017	-0.205291	-0.342907	0.167493	-0.304594	-0.713221	-0.744316
CETP	NP_000069	0.337842			-0.193533	0.0674146				-0.656998	-0.0101934	0.566185	-0.202208	-0.681557	-0.074883		-0.760966	-0.0233215	0.400298				-0.388471	0.447099			-0.40371	-0.125479	0.120686	0.461417	-0.289007	-0.805202	-1.10419	0.0757612	0.0915256	-0.191289	1.12061	-0.965192	-0.239797	0.696131			-0.0906528	0.100412	-0.389918	0.0874366	0.454472	-0.827685
LYST	NP_000072	0.28351																	-0.0116324									0.0805231				0.181502		0.0628083										-0.294025
CNGA1	NP_000078
COL1A1	NP_000079	0.923375	-0.470309	0.960179	0.185081	0.829432	-0.412907	-3.85245	-0.907052	-1.12609	0.361218	-2.24776	0.0215245	1.63031	-0.356909	-0.026511	-1.04898	-0.525712	0.855103	0.632154	0.00893169	0.104804	-1.17372	0.646221	2.09042	-0.75979	-1.48431	-0.36612	1.03116	-0.243432	-1.48002	2.26635	-1.12956	0.265502	0.6502	0.33666	0.999212	-1.07086	-2.05789	1.49666	1.88633	-1.03935	-1.12238	-1.1762	-1.50696	-1.4391	0.706864	-0.48345	-0.276548
COL1A2	NP_000080	0.922797	-0.403368	1.09674	0.604016	1.20649	-0.297221	-5.08475	-1.09735	-0.869877	0.39066	-2.56146	-0.111391	1.5201	-0.245106	-0.0452462	-0.86591	-0.285	0.930549	0.61514	0.103005	0.0515356	-1.47615	0.550292	1.91939	-0.926618	-2.00441	-0.352542	0.869424	-0.884553	-1.68025	2.23439	-1.03868	0.433246	0.969221	0.175299	1.28817	-0.751114	-1.74395	1.72844	2.08919	-1.10577	-1.59455	-0.976684	-1.44231	-1.59561	0.681032	-0.205342	-0.263314
COL3A1	NP_000081	1.49754	-0.588874	0.58906	0.539224	0.959538	-0.290257	-2.23414	-1.0004	-1.16357	-0.0112653	-2.53062	-0.0451967	1.43319	-0.424422	0.253128	-0.633066	-0.235475	0.817883	0.693092	0.192842	-0.438025	-1.35683	0.597482	1.85938	-0.506002	-1.88587	0.249047	0.562194	-0.838228	-1.04625	1.84451	-1.37113	0.101482	0.460684	-0.445868	1.06173	-1.03116	-1.39703	1.56098	2.00995	-0.35766	-1.16035	-0.998299	-0.903796	-1.56212	0.600937	-1.09159	-0.198372
COL4A4	NP_000083	0.793247			-0.297294	0.0300225	0.463334			-0.994887	-0.240737								0.963247	1.13008			-2.77868		2.83141	0.135725	-2.05401	-0.410775				1.71753	-0.946213	0.0766746		-0.493074	1.08234	-0.887948		0.820552	2.36257	0.265849	-2.92889	-0.517863		-1.30784	0.234431	-0.863993	-0.787681
COL5A1	NP_000084	0.538401	-0.0790338	0.478403	0.0113649	0.48905	-0.242457	-0.726187	-0.452179	-0.486746	0.494803	-0.544239	0.41862	0.192777	-0.065598	0.703755	-0.634508	-0.330889	0.915646	0.21556	0.467712	-0.498851	0.129988	0.421338	0.599421	0.312869	-0.498904	0.147616	-0.335991	0.714071	-1.20972	0.317594	-0.596967	-0.261956	0.432149	0.315841	0.336819	-0.041182	-0.27836	0.626834	0.93645	-0.304092	-0.48436	-0.0206168	-0.356523	-0.205275	0.161547	-0.31921	-0.230354
COL7A1	NP_000085	-0.581129	-0.409204	0.321266	-0.850454	0.969673	0.0542331	-0.214282	-0.900903	-1.059	-1.26368	-0.897621	-0.88772	-0.207542	-0.290773	-0.58581	-1.23961	0.0789076	0.776975	-0.423068	-0.791622	-1.0347	-0.868644	-0.582936	-0.185806	0.891224	-0.772618	-0.563138	1.53153	1.84363	-0.52812	-0.322515	0.661971	-0.471114	-0.125593	-0.957642	-0.119333	-1.03863	-0.842538	-1.24556	0.904658	0.036566	-0.427265	0.108159	-1.24336	-0.152285	-1.30063	-1.0336	-0.49882
COMP	NP_000086	0.0407852	-0.362169	0.965907	-0.742004	1.63133	-0.636322	-0.567151	-0.303736	0.10094	1.36257	-0.200369	-0.118238	0.478151	-0.31825	-0.00825429	-0.00358707	-0.288	0.239082	2.02916	-0.523625	-0.892907	1.01663	-0.204403	-0.0367338	-0.861203	-0.0156195	2.11869	-0.495137	-0.470477	-1.35598	-0.429768	-0.745643	0.23954	0.120223	0.311626	-0.121882	-0.357488	-1.20645	-0.13368	2.2564	0.856155	-0.939473	-0.803776	-0.434652	-0.0193373	0.143062	-0.775059	-0.922881
CP	NP_000087	-0.334809	0.49354	0.35291	-0.605438	0.137905	0.0549856	0.0890598	-0.268239	-0.427376	-0.220024	0.937832	0.243084	0.248508	0.251524	0.137325	-0.417534	-0.215909	0.349171	0.0132003	-0.452461	0.10792	-0.24096	0.787022	0.378351	-0.0605523	-0.514225	0.131928	0.556957	1.16422	-0.682399	0.368614	-0.194711	-0.274027	0.337929	0.0936906	0.690044	-0.715938	-0.630238	0.560014	0.363585	-0.107889	1.11801	-0.277815	-0.716638	0.131329	0.148873	-0.5086	-0.214806
CPOX	NP_000088	0.25087	-0.070275	0.570754	0.0862254	-0.609724	0.18221	-0.0664563	-0.46839	-0.233579	-0.350271	-0.0706105	0.39208	-0.09413	-0.0303856	0.351165	-0.29526	0.0857461	-0.0109276	0.358744	0.092764	-0.227806	0.0229354	-0.0764992	-0.133038	0.138772	0.452317	-0.162899	-0.088266	-0.488986	0.930519	0.232667	0.613555	-0.177707	0.851462	-0.822795	0.0332395	0.294777	0.0892102	-0.521677	-0.068575	0.504397	0.493478	0.722724	0.173342	-0.0112181	-0.0451475	-0.524954	-0.145856
CPT2	NP_000089	-0.015944	-0.263037	0.119428	0.565697	-0.405493	-0.170981	0.355469	0.303534	0.139182	-0.645074	0.0179425	0.0933692	-0.256551	-0.424016	-0.0168149	0.0816972	-0.0796763	-0.410235	-0.476074	0.0170263	0.353811	-0.703629	-0.0309776	-0.447686	0.336255	-0.21916	0.0386394	-0.386761	-0.122833	0.244411	-0.332291	0.641425	0.016948	0.489337	0.209798	-0.413613	-0.264421	-0.392858	-0.292693	-0.287037	-0.111901	0.39837	0.459211	0.00148093	0.223819	-0.504137	-0.27239	-0.278499
CST3	NP_000090	-0.126455	-0.1891	0.0339035	-0.00416047	0.243408	0.0312273	0.646149	0.129327	-0.748734	-0.266136	1.6928	0.0267465	1.0349	-0.411269	-0.31002	-0.154141	0.00997466	0.301835	-0.482704	1.04356	0.0825889	-0.077665	-0.0991693	-0.543563	-0.190874	0.128905	0.213601	0.762203	0.397089	1.10597	0.371993	-0.107715	-0.550652	0.0271608	-0.262944	-0.153207	-0.247459	-0.171316	0.262179	-0.507311	-0.588765	1.06671	-0.525415	-0.074578	-0.127926	0.153334	-0.65396	-0.286088
CSTB	NP_000091	-0.156328	0.16363	-0.107774	0.296832	0.242603	0.577698	0.189173	0.475563	-0.338736	-0.0397706	0.502605	-0.311314	-0.142448	0.178816	-0.489774	0.291232	-0.207003	-0.0330285	0.083175	-0.153947	0.258721	0.250872	0.025282	-0.0813394	0.302733	0.0721774	0.15461	0.308561	0.270121	-0.0244672	-0.223386	-0.195737	-0.2027	-0.0420226	-0.0697998	-0.104839	-0.460568	0.415584	-0.0695083	-0.146677	0.222796	0.282724	-0.00296992	-0.0361034	0.31866	-0.268924	-0.122204	-0.0815222
CYBA	NP_000092	0.371354	-0.0755122	-0.246743			0.897098	0.793666	0.0123274							-0.284711			-0.151172	-0.498366	-0.94225	-0.462408			0.161333	0.256401		-0.388419				-0.177456		0.44655							-0.128875	1.21452		-0.414408					-0.303385
CYP17A1	NP_000093														-0.523362									-0.290006					-0.170016		3.23613				-0.349672
CYP1B1	NP_000095	-0.230932			-0.182936	-0.280656	-0.74137	-1.18457		-0.0151231	0.286805	0.44606	-0.296109	-0.0631364	-0.650849		0.276854	-0.347834	-0.252552	-0.109447			-1.04564	0.310197	-0.222016	-0.81412	-0.7088	0.779039	-0.908792	-0.544064	-1.38397	0.487825	-0.616161	0.384651	-1.04216	0.156399	0.0778175	-0.363091	0.412022	-0.403993	0.156193	-0.48508	-0.119325	-0.652967	0.845723	0.484931	-0.50765	-0.136693	-0.833711
CYP2D6	NP_000097	0.55578	-0.147186	1.06047					-0.61107							-0.430411			0.757841		-1.00672	0.207636						-1.34364				1.82048		0.366097										-0.99892
DDB2	NP_000098	-0.319029	-0.52402	-0.654037	1.02	-0.560766	-0.816887	0.31647	0.00885187	-0.253268	0.117408	-0.595608	-0.897317	-0.44778	-0.340543	-0.521844	-0.558785	-1.69336	0.682883	-0.0854982	-0.595242	0.947677	0.334218	-0.260935	1.62948	-0.446089	-0.580329	-0.520622	1.09963	-2.01664	-0.223323	0.546942	-0.704224	0.0253095	0.227994	-0.436028	1.15089	-0.815334	-0.179783	-0.0932827	-0.312736	-0.372341	-0.0988752	-0.880733	-1.60782	-0.600681	-0.120719	0.181375	0.783401
DLD	NP_000099	0.0125022	-0.0765047	0.331126	0.503798	0.0607024	0.104928	0.395889	-0.269428	0.35373	-0.116577	0.118928	0.307124	0.0708502	-0.25154	0.190357	0.236248	0.301554	0.0334127	-0.150715	0.401699	0.614204	0.485745	-0.169456	0.217375	0.37425	0.250864	0.172579	-0.024559	-0.533085	0.309409	-0.0336016	0.425664	0.475072	0.0390737	0.598769	-0.445376	-0.251647	-0.0525611	0.00335028	0.168637	-0.385708	0.424742	0.11137	-0.334556	-0.419715	-0.185025	0.361836	0.241204
DMD	NP_000100	0.545008	-0.417709	0.301538	-0.121616	-0.0056726	0.0675203	-0.878104	-0.634091	-0.335597	0.510605	0.0805462	-0.73067	0.804714	-0.289901	-0.0955493	-0.277238	0.184464	0.76374	0.304228	-0.179652	0.318572	-0.0634103	0.634638	1.59134	-0.621577	-0.0895108	-0.433119	1.29593	-0.169178	-0.461453	1.57822	-0.687551	0.44159	0.417092	-0.0996738	0.0305355	-0.518946	-1.15604	0.879143	1.11518	-0.767626	-0.272111	-0.258104	-1.14124	-0.281159	0.960219	-0.401857	-0.194468
DPYD	NP_000101	0.269273	-0.143384	-0.603283	0.319644	-0.542115	0.180122	-1.03381	-0.956319	0.172356	-0.21495	-0.241772	-0.0876529	0.568995	-0.406202	0.189096	0.0248618	-0.4544	0.442923	0.0654024	-0.993487	0.218015	-0.384186	0.417466	0.370569	-0.742379	0.216273	-0.0434617	0.136061	-0.238478	-0.37774	0.889622	-0.645248	-0.0940022	0.09816	0.0728237	0.211705	-0.321275	0.109452	0.0456017	0.218709	-0.00554889	-0.533686	-0.295473	0.419212	0.646566	0.222161	-0.622067	-0.220257
TOR1A	NP_000104	-0.216022	0.680495	-0.957781	-0.0910459	1.33327	0.138761	0.339972	-0.161463	-0.161992	-0.813391	-0.666471			0.41362	0.673992	-0.739671		0.0746673	0.0315343	0.154628	0.411534	-1.41788	-0.677313	0.382256	-0.982382	-0.585207	0.101199	-0.484343		0.0800446	-1.42445	0.0409375	0.527541	-0.122015	0.241945	-0.149487	0.158217	-0.50455	-0.170746	0.273419	0.349549	-0.569066	-0.118831		-0.495134	-0.542002	-0.0641884	-0.128048
EDNRB	NP_000106												0.152568	0.27253			0.00493802	0.333256												-0.27144									-0.46542						-0.0769642
EMD	NP_000108	-0.593931	-0.239807	0.0411319	-0.483524	0.016225	-0.309441	-0.189413	1.16335	-0.571164	0.948343	-0.054403	0.191791	0.227012	-0.0650753	-0.206886	-0.655503	0.0937353	0.340225	-0.0878883	0.321689	-0.350428	-0.230134	0.1101	0.28797	0.00894579	-0.0184813	0.50177	0.312592	-0.0251929	-0.46256	-0.0592722	0.378355	-0.292847	0.429206	0.0368984	-0.278202	-0.461469	-0.271552	-0.15203	-0.233427	-0.122416	0.0451663	-0.331668	-0.531598	0.490792	-0.214253	0.858367	0.779471
ENG	NP_000109	-0.0569691	0.319616	0.47765	-0.0976849	-0.425259	0.504955	-1.08696	-0.501255	-0.649051	-0.103946	0.25228	0.0522656	0.367313	0.114457	-0.0307595	-0.291566	0.0818646	0.581183	0.277147	0.607388	-0.0924427	-0.430515	0.249267	0.788057	-0.0122628	-0.231511	0.00807097	0.981487	0.703158	0.286861	0.532508	0.471224	0.297105	0.465468	0.0487809	-0.189605	-0.621319	-0.819994	0.496087	0.585948	-0.182868	0.521421	-0.551645	-0.780149	-0.468706	0.377	-0.476514	-0.10264
EPB42	NP_000110	0.102	-0.806908	0.838625	-0.123652	-0.178103	0.464251	-0.0163802	-0.92409	-0.0289708	0.599223	2.70206	-0.107858	1.03237	-1.01584	0.504195	-0.157	-0.0708618	-0.418301	0.294357	-0.341365	-0.531447	-0.370616	-0.100241	0.84139	0.272609	-0.417938	-0.267172	-0.553835	0.0965281	-0.627443	1.07552	0.111206	0.280111	-0.430767	0.180183	-0.539193	-0.715547	-0.0668873	0.811854	1.18086	0.441314	0.386763	-0.470078	-0.398835	-0.197849	0.856956	0.204898	0.0373193
EPHX1	NP_000111	-0.531986	-0.21862	-0.388742	-0.0432219	0.133155	0.119104	1.17131	0.678357	-0.788708	-0.260517	0.175976	-0.75884	0.309198	-0.154404	-0.758862	-0.880703	0.218843	-0.0039947	-0.0967271	0.160118	0.026809	-0.226479	0.0799697	0.266064	-0.112023	-0.0632716	0.106699	0.0383288	0.0422925	0.152397	0.424231	0.647634	-0.392574	-0.430706	0.362839	-0.459284	-0.605817	-0.44963	0.178922	-0.203297	0.0798439	1.49137	0.597207	-0.339163	0.0960842	0.202926	-0.302252	-0.158372
ERCC3	NP_000113		-0.0435186	-0.349964	0.316499	-0.316331			-0.426696	0.0657806	-0.340927	0.375309				-0.167064					-0.270268	0.0241528	-0.320259				0.384652						-0.483292			-0.231424	0.22542	0.579304		0.223721			-0.0682035			0.37671	-0.125713	-0.161267
ERCC5	NP_000114												-0.381947	0.0945273	0.455738		-0.0910572	0.312498						0.274821					0.287217	-0.418921	0.556548				0.33118				0.475341						0.43128
ERCC6	NP_000115		0.197801	0.191203		-0.696513			0.00156059	0.138712					0.445399	0.256559					0.471573	-0.242863		0.120627					-0.167616		-0.181888		0.524889		-0.185544	0.154789	-0.18688	-0.14711										0.0875327
ETFA	NP_000117	0.037062	-0.188339	-0.238195	0.371255	-0.38841	-0.40609	0.724536	0.524387	-0.0288298	-0.189329	0.0713537	-0.170054	-0.0654109	-0.0833236	-0.421989	-0.0500988	0.536635	-0.247185	-0.288626	-0.120588	-0.387146	-0.524332	0.0292647	-0.0502286	0.370306	-0.422666	0.0369829	-0.123088	-0.393607	1.14072	-0.431808	0.30795	-0.0623735	0.372588	0.464164	-0.102828	-0.654805	-0.256146	-0.758303	-0.146275	-0.317323	0.362375	0.696851	0.340855	-0.110077	-0.350346	0.280013	0.316195
EXT1	NP_000118	0.486719			-0.220587	-0.0828588				0.305675	-0.178486	0.475424			0.125694				1.89758				0.193277	-0.016501			-0.119884	0.163561	0.0908784		1.27079	1.94571	-0.593044	-0.0157092	-0.463654	0.198801	0.0382536	0.042752		2.33057			0.5868	0.489846		-0.0159902	0.645654	0.00683384
F11	NP_000119	0.265382	-0.333452	0.446565	-0.700068	0.0857028	0.152409	-0.443873	-0.364485	-0.464531	-0.262173	0.260762	0.312728	0.530972	-0.293765	0.824745	0.14021	-0.00136662	0.530361	0.0600248	0.156003	-0.0921231	-0.610377	0.187997	0.212548	-0.0538996	-0.980785	-0.117851	-0.0110612	-0.120866	-0.370152	0.226329	-0.0895788	-0.181918	0.440228	0.325754	0.714571	-0.106723	-0.49522	0.574668	0.398328	-0.318345	0.0175989	-0.0466152	-0.447322	-0.192334	0.33047	-0.42118	-0.316625
F13A1	NP_000120	-0.12504	-0.134042	0.368485	0.0861412	-0.361027	0.621178	-1.14075	-0.820351	-0.458607	0.701574	1.55169	-0.380358	0.381567	0.0868398	0.0359393	-0.407774	-0.097231	0.730457	0.503783	-0.120298	-0.418656	-0.595617	1.14734	0.0428292	0.456901	0.306585	-0.00656072	1.11812	-0.288116	-0.690543	0.528279	-0.885892	0.356594	0.705467	0.796103	-0.635931	-0.840371	-0.298389	0.870093	0.704218	0.233529	-0.18819	-0.223474	-0.233203	-1.32068	0.602238	-1.04428	-0.743445
F5	NP_000121	-0.0901461	-0.345488	-0.197858	-0.43739	0.10354	0.0457912	-0.336163	-0.515732	-0.451493	0.49488	2.63665	0.0236331	0.474126	-0.491334	-0.0747657	-0.686327	-0.644847	-0.611394	-0.298892	-0.458222	-0.481626	-0.620822	0.430395	-0.394593	-0.0870368	-0.597583	0.0474669	-0.632296	-0.339501	2.70798	-0.46505	-0.852717	-0.551675	-0.180695	0.27705	0.195285	-0.0832587	-0.111011	-0.349811	0.462434	-0.0990307	-0.142166	-0.0165494	-0.235242	-0.0750338	0.0268011	-0.402851	-0.551824
F8	NP_000123	0.0700608	-0.0342905	-0.262587	-0.0481344	0.735604			-0.214699	-0.201961	0.0386257	0.887117			-0.0594825	-0.0137205			0.193412		-1.24323	-0.181907	-0.38959	0.796107			-0.171251	0.0713269	0.299084		0.00777004	0.521588	-0.125054	0.485655	0.428783	-0.235843	0.586049	0.00718892		0.292994			0.111284	-0.127663		-0.48482	0.654489	0.184394
F9	NP_000124	0.318271	-0.332861	0.302958	-0.255376	1.38593	0.317872	-0.864487	-0.837644	-0.322964	0.00414933	1.95341	-0.504736	0.62288	-0.295415	0.160748	-0.723013	-0.160833	0.292388	0.119687	0.067317	0.170747	-0.0451964	0.389082	0.612193	-0.421735	-0.471754	0.514745	0.586339	-0.0888687	-0.34945	1.22066	-0.457376	0.105042	0.108111	-0.242873	0.337887	-0.186626	-1.29813	0.332488	0.428578	0.0689256	0.141126	-0.15749	-0.8768	-0.19324	0.803441	-1.02694	-0.449256
FABP2	NP_000125														-0.102143									0.463174					-0.22661		2.37127				0.462609
FANCA	NP_000126
FAH	NP_000128	-0.35209	0.105757	0.143882	-0.528849	-0.502088	-0.428396	-0.68096	0.713488	0.408893	-0.32205	-0.0967129	-0.244061	-0.135669	0.0413311	-0.19306	0.559393	0.0881455	0.409837	-0.819924	0.397288	0.174903	-0.633999	-0.428925	-0.00518904	-0.156172	0.0337296	-0.251211	0.332457	-0.296372	0.352999	0.0308169	0.0530449	-0.428655	0.168053	1.09543	0.651365	-0.649224	-0.524201	-0.0737506	0.322025	0.300283	-0.397927	1.11114	0.400966	0.162705	-0.0832721	-1.32669	0.375883
FBN1	NP_000129	1.22632	0.00916565	0.546672	-0.194762	1.38534	0.116637	-1.48457	-0.779558	-0.419666	0.614098	-1.0936	0.306008	0.905886	0.0209262	0.205395	-0.205604	-0.133469	1.16945	0.122111	-0.163204	0.456618	0.0477441	-0.068032	0.994799	-1.03527	-0.538236	0.273427	1.36191	-0.144276	-1.3662	1.49927	-0.695441	0.738045	0.242655	0.731494	0.17319	-0.692471	-1.15611	1.06744	1.30016	-0.936235	-0.692856	-0.567977	-0.954754	-0.799477	0.678722	-0.325974	-0.578606
FECH	NP_000131		0.366177	0.146089	-0.149559	-0.0570763	0.0619512	0.125692	-0.0056146	0.285993	0.233156	-0.325855	0.0263346	0.331324	0.241708	0.024007	0.318175	-0.197036		0.536662	-0.586876	0.396372	-0.0437059	-0.255431	0.273935	-0.487066	-0.0754377		0.49017	0.233334	-0.0127442		-0.0505833		0.286457	0.903311	-0.060075	-0.616367	0.260188	0.168775	0.00558768	-0.0642289	0.205253		0.675112	-0.145616	-0.253955	-0.164474	-0.10711
FH	NP_000134	0.0929544	-0.234544	0.597783	-0.0913494	-0.212179	-0.040959	0.553349	-0.12315	-0.298928	-0.0510774	0.460041	0.243112	0.219497	-0.156747	0.109465	-0.268396	-0.0915807	-0.26184	-0.260343	-0.13691	-0.384598	-0.00966522	0.153946	-0.131409	-0.0571561	0.46842	0.442129	-0.708617	0.873808	0.0501165	-0.22768	0.684147	-0.217513	0.604456	0.37846	-0.32567	-0.508821	-0.0934661	-0.178675	-0.277604	-0.3677	0.307674	0.685225	-0.0891158	0.392033	-0.0515322	-0.414719	-0.450246
FXN	NP_000135					0.0690896				-0.0594921					-0.374053									-0.376356					0.0342796		-0.117156		-0.00634584		0.917216	0.368037	-0.0480115	-0.0437484										-0.211172
FTL	NP_000137	2.54172	0.286747	0.316346	-0.641859	-0.224063	-0.432507	-0.863668	-0.528626	0.618081	-0.210211	0.821882	0.268178	0.386331	-0.0214041	0.234571	0.306463	-0.785226	0.0619146	-0.887966	-0.672164	1.18792	0.210287	-0.45541	-0.266285	-0.818346	0.64977	0.563468	-1.94094	-0.0172209	-2.40572	-0.269227	-0.681937	-0.281556	-0.655086	1.10442	-1.81442	0.561598	0.917731	-0.454808	0.0197426	0.0140137	-0.819329	-0.466541	0.509654	-0.576324	-0.281822	-1.10486	-0.447853
FUCA1	NP_000138	-0.125309	0.192331	-0.0890666	-0.360456	-0.0101534	0.777089	0.415486	0.13548	-0.23859	0.618663	-0.315354	-0.369386	-0.151222	0.00187555	-0.118526	-0.369349	-0.312935	0.360942	0.697501	0.870658	0.242187	-0.642882	-0.330463	0.380176	-0.658899	-0.500736	-0.0176014	0.787854	-0.287661	0.773579	-0.30055	0.793563	-0.727778	-0.545815	-0.16472	0.473319	-0.191225	-0.84772	-0.449166	-0.238459	1.08575	-0.335707	0.683525	0.0046218	-0.219488	-0.367301	-0.269546	0.677585
FUT3	NP_000140														-0.285176									0.104196					0.023368		1.7861				-0.239004
GAA	NP_000143	-0.576543	-0.880497	0.428447	0.148807	0.422786	0.861987	0.217342	-0.90449	0.109183	-0.414147	-1.07358	1.17805	-0.471507	-0.511324	1.22842	0.191664	-0.0673434	-0.361695	0.322827	0.128031	-0.958859	-0.581413	-0.113206	-0.0779626	-0.489672	-0.528317	-0.110774	-0.151097	-0.103017	-0.345028	-0.443266	1.3623	-0.427695	-0.27554	-0.468678	0.359937	-0.276586	-0.363036	-0.560253	0.00581277	-0.0901055	0.260826	-0.305581	0.451096	-0.368986	-1.17126	-1.28074	-1.22295
GALC	NP_000144	-0.126556	-0.281313	-0.613333	-0.00919964	-0.110945	0.00922439	0.016255	-0.611648	-1.03238	-0.823086	-0.354873	-0.00300308	-0.278342	-0.415847	-0.0271772	-0.239879	-0.397039	0.0511179	0.338609	1.19828	-0.679466	-1.00765	0.0309157	-0.234387	-0.631057	-0.637144	0.0696373	0.653731	-0.325657	1.2705	0.245882	-0.0960871	0.183178	-0.166046	-0.323303	-0.494349	-0.131908	-0.897529	-0.00459903	-0.159254	-0.473448	0.216032	-0.501344	-0.197623	-0.377937	-0.684874	-0.311068	0.165735
GALK1	NP_000145	0.13649	1.14127	0.410581	-0.0519512	0.106881	0.0761996	0.268561	-0.0766141	0.0741174	0.125922	-0.229885	0.135362	0.0382083	0.995158	0.146861	0.121381	-0.415721	-0.276112	-0.0536097	-0.0450705	0.396777	-0.00838354	0.105835	-0.111861	-0.204269	-0.389603	-0.206041	-0.172808	0.008635	0.837546	0.364775	-0.0668979	0.214423	-0.154526	0.0581337	-0.283805	-0.0725799	0.216666	-0.134875	0.025682	0.540662	-0.383975	-0.393537	-0.49307	0.288352	-0.205727	0.014387	-0.0481799
GALT	NP_000146	-0.0425354	-0.203136	1.07272	0.269566	0.236102	-0.3158	1.09599	0.265042	-0.206486	0.410616	0.339397	0.084195	0.433998	-0.297652	0.0562345	0.122077	-0.0335173	0.0540639	-1.47834	-0.174225	0.779215	-0.310183	-0.147953	0.690066	-0.0688581	0.218355	0.279317	0.576218	0.613493	-0.767449	0.0304406	-0.135677	0.165827	-0.289754	0.555715	0.0661531	-0.388555	-0.0378689	0.896109	0.900307	0.849413	0.0151738	0.257482	-0.271186	0.573721	0.0765423	-0.334957	0.0715057
GBA	NP_000148	0.266226	-0.106049	-0.0780404	0.0467912	-0.042568	0.341269	0.153706	0.18165	-0.424293	0.622446	0.0394142	0.0623536	0.234675	-0.180751	-0.157397	-0.181593	-0.31438	-0.298164	-0.00316156	1.32039	-0.200224	0.141597	-0.20248	-0.260244	-0.10647	-0.208531	0.257324	0.0594032	0.244466	0.211821	-0.359557	0.110066	0.247213	-0.368867	0.229738	-0.0378244	-0.151819	0.101933	0.0124006	-0.00259514	0.0874818	0.438507	-0.644627	-0.043697	0.22412	-0.0773663	-0.156564	0.271255
GBE1	NP_000149	0.047348	0.0158918	0.178935	0.0274164	0.41564	0.211496	0.377689	-0.241937	-0.0310583	0.0290219	0.166583	-0.325559	0.0592798	-0.0832203	0.0331182	-0.106491	-0.152054	0.165472	0.278173	0.329763	-0.0877222	-0.28235	0.439195	0.578054	0.0262727	-0.0936916	-0.00451054	0.239551	0.54884	-0.266552	0.35453	-0.0196478	-0.145509	0.00985579	0.289422	0.53624	-0.0566702	-0.173669	0.40989	0.460573	0.350126	-0.0338341	-0.22181	-0.0120409	0.276928	0.201202	-0.0679513	0.0984865
GCDH	NP_000150	0.186251	-0.00457645	-0.110887	-0.321485	-0.414617	0.310924	-0.011072	-0.14561	0.0100894	-0.365174	0.0496427	-0.251827	-0.351582	-0.224441	0.00117802	0.117276	0.185109	-0.434623	0.341165	0.086854	1.08413	0.189309	-0.15098	-0.100751	0.0598476	0.0513496	0.242735	-0.55988	-0.279164	-0.562694	0.0252399	-0.223077	1.19158	0.0919666	-0.842589	-0.686966	-0.527941	-0.579407	0.219077	0.301823	-0.174557	-0.569692	0.11292	1.06479	0.146749	-0.441938	0.231816	0.400544
GCH1	NP_000152				0.586414						0.30942	1.22626											0.605001				0.824625													-0.207599			-0.697461			1.40484	0.550763
GJA1	NP_000156					0.308529				-0.451723																							-0.72401			0.0248153	-0.179298	0.156184										-0.500432
GK	NP_000158	0.566965			-0.0408						-0.203607	0.180854	0.239185	0.754847	-0.0459204		-0.150484	-0.603521	0.197387				0.0152184	-0.0849223			0.436868	0.426062	-0.220346	-0.190635	2.35896	0.161476		0.0475763	1.17959				0.835385	0.0447597			-0.41745	-0.0613777	-0.372755	0.366079	0.072272
GLA	NP_000160	-0.165915	-0.405815	-0.20664	-0.107337	-0.145698	-0.13247	0.610258	-0.562372	-0.501993	-0.506257	0.115792	-0.0338651	-0.0256748		-0.2606	-0.475239	-0.86322	-0.257854	0.103422	0.753434	-0.712733	-0.493983		-0.285487	-0.346287	0.0148318	0.046095		0.634743		-0.225466	0.432473	-0.243519		0.105575	-0.234243	-0.762918	-0.490061	-0.0457925	0.270433	0.03611	0.48226	-0.127502	0.59921	-0.481307	-0.726188	-0.0157508	0.078162
GLDC	NP_000161		0.25357	0.790623	-1.009	-0.0113228	-0.566591	0.137084	0.533636	0.109099	-0.606589	1.15341	-0.827296	-0.80483	0.131968	-0.714478	0.217603	0.476372		-0.434087	-0.556894	1.4765	0.369899	0.798111	-0.885328	0.665443	1.23478		-0.847142	0.910748	-1.54551		1.26128		0.596128	-0.108363	0.12269	-0.994856	0.874442	0.489982	-0.298761	-1.20668	-0.218582		-0.248584	-0.967423	-0.0537362	-0.751715	-0.888604
GP1BA	NP_000164	-0.377665	0.104401	-0.0303125	-0.235166	1.48456			-0.77155	0.70653	1.15165	0.700324	0.22108	1.16488	0.346615	1.04929	-0.0727566	-0.238112	-0.712287		-0.265594	-0.194154	0.328	0.0719975			-0.128437	-0.24389	-0.233831	-0.448603	-0.748385	0.850692	-0.635937	-0.579532	-0.11566	-0.24672	0.59342	-0.0149602	-0.454595	0.368876			1.11644	-0.47557	0.239095	-0.0700687	1.14652	0.859453
GPI	NP_000166	-0.244151	0.166978	-0.219532	-0.182324	-0.741616	-0.510052	-0.325231	0.655147	-0.094537	0.0359864	-0.245613	-0.680874	-0.368345	0.317408	-0.649792	-0.1378	0.119714	-0.233921	-0.227481	-0.42522	-0.400901	-0.209254	0.00854293	-0.0352323	0.149453	0.64538	0.824607	-0.54878	-0.269971	0.230082	-0.27476	0.789045	0.620478	0.37658	-0.49611	0.365312	-0.108119	0.315793	-0.880546	-0.311582	0.596204	-0.768324	1.05051	0.125942	1.09214	-0.269446	-0.129661	-0.434779
NR3C1	NP_000167	0.242191			-0.0570998	0.563837				-0.177599	0.274568	0.738926	-0.165841	-0.544913	0.531852		-1.83593	-0.300933	0.82683				0.418839	0.633725			0.0520844	0.621147	0.178771	0.287655	-0.182994	0.570493	-0.399205	0.206164	-0.464805	0.0128003	0.0832425	-0.0415301	-1.34471	-0.714111			-0.0661125	0.322377	0.156619	0.273333	-0.358146	0.167881
GSN	NP_000168	-0.0326011	0.191227	-0.105882	-0.676356	-0.0264439	0.0641241	0.0443078	-0.0735624	-0.516235	0.388916	-0.0349517	0.529378	0.424607	0.114865	0.365635	-0.471072	-0.0770315	0.627123	0.0839392	0.309088	0.227475	0.11011	0.26581	0.341706	-0.418293	-0.14685	0.343824	0.883901	-0.702631	-0.235362	0.322276	-0.444835	0.120359	0.787068	0.157428	0.272006	-0.348969	-0.612364	0.164911	0.539305	0.278856	0.0599883	-0.498665	-0.29249	0.163501	0.29227	0.3502	-0.283901
GSS	NP_000169	-0.0297716	0.0695269	-0.326267	0.138467	0.12498	-0.00772574	0.18332	0.157649	-0.160504	-0.111975	-0.376462	-0.116296	-0.112173	0.0197521	-0.108039	-0.102428	-0.442854	0.241391	-0.0442979	0.436002	0.106061	-0.0914153	-0.413593	0.072016	-0.306225	-0.361861	-0.588578	0.371052	0.221235	0.964013	0.148119	0.00991246	0.188391	0.497386	-0.0242678	0.102224	0.38636	-0.374913	0.274048	-0.434725	-0.124041	0.0323394	-0.0852907	-0.173021	0.76282	-0.252917	-0.343249	-0.0530201
MSH6	NP_000170	0.218529	-0.277379	0.36058	0.392213	-0.310708	0.040727	-0.522822	-1.09787	0.717423	0.679333	-0.0307099	0.711312	-0.219053	-0.14312	0.568167	0.678431	0.0729213	0.034396	-0.00952909	0.0681081	0.0552973	0.409913	-0.284426	-0.138254	-0.175033	0.0234294	0.109197	-0.666953	-0.30916	-0.333427	0.0388367	-0.133974	0.115814	0.591935	0.044244	-0.373004	0.353827	0.171212	0.237456	0.256084	0.0765651	-0.177592	0.670625	-0.700247	0.0494035	0.0306824	-0.128153	-0.129059
GUSB	NP_000172	0.526161	-0.272722	-0.247074	0.0647085	-0.0854703	-0.137102	0.674429	0.657083	-0.323459	0.00101107	0.255208	-0.241602	-0.456813	-0.00290792	-0.309314	-0.172726	-0.282863	0.314795	0.297824	0.533919	-0.63885	0.129157	-0.380506	0.00778161	-0.0556803	-0.0917044	-0.251119	-0.26595	-0.236724	0.661931	-0.366009	1.13208	-0.519076	-0.295397	-0.239073	0.127953	-0.399907	-1.01428	-0.329882	-0.133206	0.325569	0.340072	0.462747	-0.860617	-0.471175	-0.276762	-0.899776	0.0899781
HADHA	NP_000173	0.0046699	0.108404	0.420529	-0.0700826	-0.104729	-0.201795	0.492112	-0.311369	-0.253468	0.402332	-0.042225	-0.464421	-0.0565473	-0.00241822	-0.51351	-0.171611	-0.0782822	-0.194023	0.0516709	0.123488	0.122137	0.29098	0.136002	0.0053345	0.228037	0.359599	0.143169	-0.171751	-0.0461102	1.24041	0.121279	0.670003	0.233984	0.562329	0.418508	-0.81418	-0.721909	-0.148245	0.0527003	-0.0389765	0.14918	0.629153	-0.307521	0.489256	-0.393784	-0.0785484	-0.612052	-0.337427
HADHB	NP_000174	0.0640959	0.163845	0.635252	0.173103	-0.0155762	-0.277341	0.404167	-0.258844	-0.114076	0.135796	-0.237784	-0.493747	-0.100386	0.136202	-0.434674	-0.134616	0.16328	-0.213314	-0.0476198	0.245638	0.256843	-0.0833413	-0.0122608	-0.0953047	0.108492	0.117336	0.121645	-0.247136	0.0893414	1.1368	0.145775	0.521791	0.0851648	0.632204	0.238144	-0.484162	-0.711675	0.106523	0.117341	-0.0703809	0.134813	0.442757	-0.221354	0.497017	-0.603946	-0.183229	-0.604038	-0.326474
HBG2	NP_000175	0.489449	-1.46783	0.91329	-0.0394586	-2.23915	-0.53217	-1.12525	-1.53778	0.538304	0.869024	2.46508	0.439115	2.24389	-2.06372	0.411429	0.849971	0.37461	-2.0611	0.967963	-0.936288	-2.18466	-1.29387	-0.1662	0.255567	-2.26072	-1.71453	-1.44336	-1.45804	-2.82747	-1.70861	2.15406	-0.149628	0.382793	-0.683604	-0.504115	-1.09442	-1.99601	-2.31812	2.09477	1.37973	-0.774393	0.915941	-0.114413	-0.457795	-0.473977	1.77887	-0.20442	-0.333234
SERPIND1	NP_000176	0.410831	-0.0526914	0.501992	-0.481219	-0.0508176	-0.309731	-1.0211	-0.623805	-0.487501	-0.281824	0.747835	0.932645	0.685543	-0.275296	0.971803	-0.506014	-0.637383	0.661269	0.0608648	0.0466709	-0.394931	-0.946988	0.588688	0.449126	-0.751819	-1.12854	-0.00763059	0.279397	0.821863	0.202843	0.752382	-0.53559	-0.114896	0.332104	-0.00895047	1.10495	-0.350197	-0.984516	0.849563	0.297783	-0.648637	0.434762	0.130865	-0.915621	0.218193	0.660146	-0.595105	-0.969754
CFH	NP_000177	0.321707	-0.0229646	0.446769	-0.527837	0.319034	-0.127298	-0.603218	-0.430434	-0.47357	-0.154142	1.08802	0.831506	1.03094	-0.10609	0.624846	-0.447549	-0.152404	0.544136	-0.0323486	-0.0934686	-0.305535	-0.607691	0.481927	0.0499064	0.112334	-0.910094	0.299683	0.0943751	0.960079	-0.410896	0.514998	-0.194479	0.248035	0.380533	0.373338	0.768168	-0.443283	-0.697393	0.440371	0.250514	-0.0452045	0.362459	-0.36299	-0.533098	-0.19745	0.304459	-0.256063	-0.648477
HGD	NP_000178		-0.615838	-0.91969	-1.24664	2.03639	-0.474686	3.17038	0.129341	-1.12737	-1.36173	1.01162			-0.304403	-0.597661				-0.36972	-0.915883	-1.08858	-0.332956	0.559229	-0.553978	0.0522938	-0.717792		1.13614		1.93715		-0.425828		0.443874	-0.120859	-0.909553	-1.03155		-1.47449	0.0409924	-0.125321	0.127811			-0.866074	-0.964585	-1.12448	0.0601059
HK1	NP_000179	-0.264582	-0.282222	-0.299693	0.229695	0.242018	0.204515	0.76717	0.0391805	0.169962	0.314071	0.239634	0.0320413	-0.0522686	-0.380588	0.0757768	0.258338	0.156926	-0.274731	-0.00647228	0.491035	0.0936603	-0.292683	0.168084	-0.0432791	0.296995	0.021329	-0.0297078	0.0294118	0.125505	-0.755419	-0.366584	0.167407	-0.39544	0.897021	0.327162	-0.413948	-0.43978	-0.302988	-0.322612	-0.089259	0.402929	0.520535	0.268554	0.27896	-0.117262	-0.251965	0.0609687	0.103347
HK2	NP_000180	-0.110773	-0.0928763	-0.208319	-0.305651	0.0969996	0.0353812	0.443642	0.112319	0.145499	-0.300481	0.308278	0.271878	-0.141322	-0.19285	0.333758	-0.0616078	-0.104659	-0.350882	-0.3348	0.518164	0.0076928	-0.144264	0.164271	-0.184427	-0.131793	0.368723	0.407347	-0.4877	0.536075	-0.214963	-0.504554	-0.285881	0.0572331	0.396546	0.0863812	-0.123783	-0.051723	-0.159628	-0.536367	-0.409379	0.594168	-0.0284709	0.478078	0.385431	0.0221691	-0.431923	-0.174353	-0.233883
HMBS	NP_000181	0.134775	-0.547529	-0.106086	0.231156	-0.356651	-0.259704	0.058763	0.289983	0.205182	0.1643	0.610259	-0.145198	0.570304	-0.585892	-0.0610503	0.0877002	0.00672289	-0.245629	-0.268138	-0.269185	0.786985	-0.538889	-0.210366	-0.291587	0.032735	-0.262567	0.164499	-0.853728	-0.484086	-0.25399	-0.180305	-0.393503	-0.0480361	-0.163475	-0.176187	0.0208501	-0.733129	0.0875026	0.0678493	0.0910211	-0.304705	-0.233715	0.93236	0.294249	0.456844	0.11935	-0.224063	0.579277
HMGCL	NP_000182	0.0144725	-0.1103	-0.0657004	-0.273372	-0.560638	0.0268905	0.910404	0.0467129	0.0409158	-0.326835	0.205102	-0.459827	0.120134	-0.175673	-0.505939	0.14203	0.2904	0.00117849	-0.113674	0.161381	0.441251	-0.466473	-0.13883	0.079802	-0.247466	-0.749129	0.377255	0.13999	-0.523931	0.587055	-0.303721	0.758969	-0.588741	0.641972	0.726005	-0.142562	-0.218055	-0.513474	0.0137206	0.0381617	-0.0560541	0.556652	0.481587	0.278762	-0.269619	-0.548201	0.178287	0.875298
HPRT1	NP_000185	-0.260339	-0.377734	-0.447191	-0.0435708	-0.0115766	-0.205771	-0.021774	0.000377335	0.312766	0.0189128	0.100339	0.419876	-0.202189	-0.178542	0.27579	0.0236393	-0.525612	-0.472454	0.107201	0.37444	-0.154774	0.256698	-0.317808	-0.152753	-0.486598	0.278315	-0.0668557	-0.791072	-0.266936	1.28746	-0.406811	-0.343887	-0.0129021	0.10954	-0.148944	-0.19331	-0.190727	-0.251935	-0.344622	-0.323146	1.26209	-0.111199	0.111039	-0.299124	0.915114	-0.150922	-0.0879276	0.126842
HSD3B2	NP_000189				-0.439081						-0.198321	0.611062			-0.327925								-0.552187	0.375479			-0.651536		-0.420234		2.12471				-0.00961456					-0.385833			2.48331			-0.51324	0.031659
SGSH	NP_000190	0.556736	-0.545686	0.490294	-0.300321	0.378454	-0.00832656	0.730243	-0.71328	-0.218905	0.221741	-0.647051	0.0802423	-0.393064	-0.644055	0.393351	-0.159522	0.021796	-0.0335695	0.369918	-0.409722	0.289738	-0.403553	0.194378	0.527139	-0.334954	-0.152015	0.303369	-0.045002	0.114983	0.305468	1.13839	1.40305	0.376458	-0.859154	-0.576898	-0.400958	-0.779204	-0.329139	0.0437156	0.45384	-0.709961	0.0721306	0.474336	-0.0140629	-0.853375	-0.197434	-0.0552878	0.314473
ICAM1	NP_000192	-0.115573	0.76521	-0.538987	0.944145	-0.166273	-0.0797075	-0.628235	-0.675769	0.0676398	-0.33244	0.676813	-0.220401	0.0930568	0.883073	-0.130078	0.111416	0.818072	-0.464863	0.489325	-1.32982	-0.610181	0.0235224	0.308266	0.442423	0.743185	0.856632	0.0129667	-0.524357	0.674761	-2.30746	-0.397608	-0.51885	0.236069	-0.433972	-0.0376712	-0.163991	-0.492138	0.706855	-0.230849	-0.0783596	0.335873	-0.571917	0.773757	0.49165	0.650955	0.0283101	0.153413	-0.393847
IDUA	NP_000194	0.244129	-0.270063	0.0258412	-0.0949456	-0.0513343	0.840517	0.436368	0.382307	0.688191	-0.528818	-0.852427	-0.410809	0.0317844	-0.287221	-0.181672	0.470903	-0.133048	0.00421195	0.896909	-0.958416	-0.297505	-0.581083	0.155893	0.150102	0.315035	0.00320469	0.182381	0.111694	0.448743	0.0255449	0.113156	0.180845	0.216608	-0.377061	0.130524	0.36333	0.842722	-0.419825	-0.203104	0.399404	-0.135103	-0.685101	-0.117713	0.261183	-0.323294	-0.37065	-0.297926	0.380448
CFI	NP_000195	0.269654	-0.180472	0.266971	-0.335792	0.176046	0.321307	-0.222798	-0.368016	-0.595189	-0.0841501	0.881012	0.233984	0.294532	-0.209134	0.157522	-0.588275	0.204131	0.383677	0.173414	-0.110259	-0.3822	-0.232091	0.460661	0.613312	0.177448	-0.305144	0.245382	-0.137877	0.770005	0.181866	0.261677	0.0554371	-0.0709982	0.178647	0.513525	0.432737	-0.33241	-0.568202	0.651593	0.453572	0.0492739	0.29362	-0.247637	-0.368604	0.00381772	0.402503	-0.713937	-0.155822
INSR	NP_000199	-0.492119	-0.271908	-0.730523	0.469831	-0.109319	0.690289	-0.226149	-0.412471	-0.497739	0.138268	0.495549	0.346405	0.443685	-0.00698241	0.168843	-0.297874	-0.0627496	0.624279	-0.163523	1.82448	-0.163661	-0.77803	-0.0185265	0.411825	0.0994546	-0.512516	-0.636312	1.42212	0.693621	0.766764	-0.0183489	0.508425	0.136279	0.365478	0.971961	0.170653	0.0408354	0.135947	-0.0443574	-0.103624	0.133059	0.840847	-0.502628	-0.539551	0.15331	-0.0215053	-0.32125	-0.00477649
ITGA6	NP_000201	-0.147172	-0.0207617	-0.348193	-0.452011	-0.2272	-0.0249006	0.907627	-0.20766	-0.933623	0.218462	0.446715	-0.658469	0.303372	-0.107149	-0.413368	-0.739072	0.105819	0.417038	-0.103768	0.149717	0.196683	-0.281502	-0.310979	0.110154	0.330601	-0.30947	-0.444992	0.392298	-0.0491187	1.34716	0.384315	-0.459457	-0.46026	0.143584	0.0394463	0.290694	-0.987074	0.0843128	-0.107119	0.226888	0.130364	0.23461	-0.354966	0.16231	0.533271	-0.0780057	-0.537975	-0.13689
ITGB2	NP_000202	0.499471	0.205018	-0.290737	0.0867695	0.131623	0.548463	0.127049	-0.820986	0.228149	-0.141375	1.245	-0.433079	0.182335	0.237686	-0.452916	0.124979	-0.598352	-0.154124	-0.498902	-1.13607	0.139377	0.079868	0.100884	0.198432	-0.146549	0.209218	0.0320414	-0.727441	0.258977	-1.0732	-0.0420409	-0.349956	0.261403	-0.230985	0.0624142	-0.396332	-0.239166	0.793631	-0.381861	0.0543866	0.92191	-0.489326	-0.402075	-0.0649486	0.631458	-0.0911598	-0.694777	-0.438614
ITGB3	NP_000203	-0.296376	-0.151092	-0.0445836	-0.366947	1.07833	-0.448305	-0.191294	-0.354042	0.0365629	1.52938	2.50939	0.125848	0.564344	-0.139791	0.0593487	0.106559	0.0206536	-0.241255	-0.572175	-0.451845	-0.672989	-0.390779	0.168098	0.104395	-0.623627	-0.162642	-0.635645	0.013566	-0.0336514	-0.643052	0.717904	-0.124819	-0.433442	-0.352032	-0.442584	0.116478	-0.466552	-0.277211	-0.107607	0.266201	0.393178	1.51642	-0.622497	0.325967	-0.350558	0.905322	1.0413	-0.348246
ITGB4	NP_000204	-0.408525	0.458721	-0.29013	-0.468646	0.115276	-0.126605	0.849189	-0.0469575	-0.871933	0.303343	1.58619	-0.579776	-0.181545	0.461918	-0.301687	-0.888752	0.270899	0.630201	-0.144535	0.129343	-0.677408	-0.269885	0.26194	0.178246	1.03072	-0.141569	-0.787718	0.751955	0.197342	1.24024	-0.0561115	-0.526742	-0.571155	-0.349821	-0.242101	0.780357	-0.820956	-0.242502	-0.517301	0.288846	0.575937	0.164145	-0.197636	-0.0361826	0.524975	-0.174244	-0.845296	0.0239704
JAK3	NP_000206	-0.0815324	0.367848	-0.0476501	0.00412319	-0.414679	-0.127893	0.130818	0.189012	0.318779	-0.449503	-0.460175	0.434842	-0.299077	0.140836	0.257322	0.439888	-0.0227892	0.0493176	0.235069	0.373141	0.670475	0.071513	-0.203627	-0.11214	-0.501069	0.181356	0.175869	-0.0881661	-0.82862	0.173531	-0.497413	-0.0893564	0.210986	0.0896913	-0.376104	0.110527	0.329427	0.229146	0.0805085	-0.376696	0.0158021	-0.156082	0.418919	0.148211	0.0642686	0.153637	0.282705	-0.126461
ANOS1	NP_000207				1.24453	0.267137				0.0501653	0.268482	1.00966			-0.463677								-0.914815	0.496624			-0.222472		-1.23918		-0.696638		-0.31892		0.483279	-0.00139862	-0.206152	0.176198		-0.798461			-0.59007			-0.169498	-0.441528	0.137812
KHK	NP_000212														-0.0750672									-0.212559					-0.0696579		2.43173				-0.0325039
KRT12	NP_000214	-1.15465	0.28883	-1.42947	-0.12158	0.418099	-1.32872	1.00367	1.75476	-0.193289	-0.587112	-1.73254	-0.853709	-0.975712	-0.257455	-1.12773	0.379886	0.358885	0.971647	1.00032	0.160322	-0.837344	0.304552	0.113881	0.206862	1.4849	-0.75764	-1.718	1.88602	-0.331705	0.501088	-1.58631	0.531577	-0.571611	-1.00952	-0.175914	0.221202	-0.399169	-1.41457	-0.84648	-0.312424	1.28172	-1.19652	-0.783599	-1.11623	-1.74247	-0.293367	0.276998	0.546231
KRT18	NP_000215	-1.04798	-0.126904	-1.56832	0.42546	0.899204	-1.49857	0.537609	0.736745	-0.432954	-0.864142	-2.24755	-0.629324	-1.08173	-0.216488	-0.919996	-0.271724	0.299019	0.258162	-0.073779	0.642914	-0.548144	-1.10129	-0.690477	0.0579595	1.30906	0.223171	-1.4839	0.372443	-0.611542	1.13632	-1.4604	0.899577	-0.612604	-0.339887	-0.295739	0.977991	-0.338548	-1.07108	-1.36708	-0.327269	1.52418	-1.09626	-0.201226	1.22828	-1.13902	-0.549401	-0.66452	-0.0188634
KRT9	NP_000217	-0.0992252	-1.05326	-0.656918	-0.646755	0.729023	0.447229	1.76408	-1.01964	-0.640249	-0.0153329	0.537509	-0.643755	0.483753	-0.30005	-1.15435	-0.585726	-0.710849	-0.403847	-0.315051	-0.863149	-1.68855	-0.310338	-0.0594824	-0.403595	0.722598	-0.95168	-0.611259	0.268906	2.0079	-0.354963	-0.656614	0.150072	-0.711584	2.83834	2.75478	-0.841026	-1.01486	1.26617	-0.544097	0.127819	-0.944282	0.991978	-1.42682	-1.25703	-1.18273	-0.441225	-0.6327	0.423157
LAMB3	NP_000219	-0.81145	0.205974	-0.951847	-1.12944	0.288937	0.595127	0.0220942	-0.0390512	-1.7025	-0.0503901	0.406352	-0.921501	-0.743581	0.0853995	-1.09012	-1.07349	-0.400253	0.466356	-0.0730626	-1.30991	-1.37405	-0.0439854	-0.778344	0.254314	1.98969	0.381046	-0.522044	0.176231	0.0548016	0.551574	-0.550295	-0.75341	-0.669157	-0.397611	-1.05914	0.212981	-1.16798	-0.909246	-0.568595	0.997025	0.366875	-0.765925	0.568348	-0.249261	1.91995	-0.231046	-1.25375	-0.617341
LCAT	NP_000220					0.0133889				-0.717941					-0.0479671									0.469864					0.164708		-0.607525		-0.651061		0.0309448	-0.958364	0.608437	-0.197875										-0.703663
LIG1	NP_000225	-0.384704	0.305253	-0.454762	0.650268	-0.442752	-0.533392	-0.556078	-0.0986771	0.86665	0.226348	0.334362	-0.231682	-0.159039	0.438738	-0.223725	0.710052	-0.0681151	-0.419797	-0.276832	0.0576465	0.047835	0.0272942	-0.338176	-0.303363	-0.495409	-0.26554	0.545255	-0.91667	-0.10032	0.0270802	-0.0990919	-0.444043	-0.189454	-0.30897	-0.136281	-0.175486	0.279933	0.549915	0.355732	-0.167785	0.12144	-0.181408	0.376707	0.0611333	0.0966729	0.136486	0.516569	0.251192
LIPA	NP_000226						-0.257452	-0.322565							-0.0987448					-0.243415				0.167568	0.482584	-0.166958			-0.325997		1.53357				0.161976						-0.415925	-0.0826995							-0.689628
LYZ	NP_000230	-0.31626	0.701044	-0.102443	-0.570448	1.89018	0.112962	0.497733	-0.424589	-0.732557	0.731137	1.3467	-0.84001	1.5487	0.520476	-0.621281	-0.407671	-0.96407	-0.266273	-0.509215	-0.634232	-0.0659653	1.54696	0.0990501	0.229564	-0.521127	0.116808	-0.834308	0.684097	0.369852	-0.45731	0.851527	-0.872219	0.71156	-1.00973	-1.44536	-0.936103	-0.603242	-0.369232	0.548168	0.301084	1.07496	0.68252	-1.07355	-0.30431	-0.120958	0.305744	-0.601578	-0.650628
MAOA	NP_000231	-1.01829	-0.424979	-0.172629	-0.0976922	0.0123939	-0.587784	-0.321076	-1.1051	-1.4216	0.167549	0.022581	-0.898381	0.90929	-0.481302	-0.927183	-1.174	0.858949	0.87134	0.10266	2.00562	1.15867	-1.03745	-0.366132	0.969836	0.0288967	-0.946266	-0.68534	1.11724	-0.854607	1.70232	1.07792	-0.316976	-0.759133	0.168571	-0.294947	-0.516479	-0.997115	-1.27351	1.0029	0.15523	-0.99773	2.36481	-1.32183	-0.798204	-0.589394	0.62206	0.27052	-0.136218
MBL2	NP_000233	0.0157996				-0.0541852				-0.860046			0.570308	0.616271			-0.62214	-0.195344	-0.00598309									0.217647		0.27966		0.935299	-1.23317	0.0775083		-0.646046	1.78722	0.0655595	-0.756019					-0.351097	0.818431			-0.25049
MEN1	NP_000235	0.113865	0.0728695	-0.0917649	0.691497	-0.127943	0.0758364	-0.43014	-0.337483	0.394226	-0.0157278	0.0279351	0.0235097	0.239675	0.0161355	0.253237	0.695864	0.286926	0.0205408	0.0172461	0.157113	0.866862	0.0376414	0.00708601	0.225412	0.0687491	0.483299	0.480922	-1.02894	-0.243221	-0.0981563	0.529961	0.266267	0.180153	-0.104401	-0.441636	0.294491	0.125146	0.704971	0.590949	-0.402722	-0.108124	-0.306049	0.563949	-0.00686327	0.546162	0.465854	-0.0951511	-0.13903
MET	NP_000236	-0.38326	-0.222008	-0.418584	0.218961	0.0371805	-0.24493	1.19332	-0.288063	-0.214069	-0.372037	0.195974	-0.253481	-0.298983	-0.0531114	-0.253864	-0.597197	0.292103	0.269244	-0.213618	0.353899	0.931091	-0.251713	-0.174796	0.137582	0.962948	-0.076176	-0.286959	0.375182	0.39326	1.55488	-0.166641	-0.156862	0.241358	0.0926958	-0.361416	0.0130985	0.126599	-0.400951	-0.284457	0.197457	0.465207	0.886233	-0.05243	-0.368597	-0.419212	-0.422285	-0.317934	-0.247896
MLH1	NP_000240	-0.101118	-0.176719	0.132934	0.363997	0.233805	-0.0790882	0.171176	-0.235279	-0.0682836	0.253773	-0.438431	-0.115643	-0.0727001	0.356071	-0.444686	0.211832	-0.0017054	-0.23714	-0.496363	0.212515	0.222357	-0.0853748	-0.23839	-0.290555	0.231532	-0.476193	0.14237	-0.0823684	0.551746	0.114757	0.109532	0.229095	0.171487	0.575711	0.112284	-0.0369187	0.232481	0.755899	0.523122	-0.0522414	-0.529079	-0.318252	0.208547	0.110758	0.260837	-0.25721	0.457572	0.115414
MPO	NP_000241	-0.744605	1.22217	-1.08208	-1.28546	1.48418	0.401605	0.253676	-1.70963	-0.920943	0.313853	1.76971	-1.46702	0.30575	1.08685	-1.38869	-0.942493	-1.09969	-0.324197	-0.568047	-1.53801	-1.15827	0.642491	0.193047	0.555464	-0.919748	0.355682	-1.1263	0.659981	0.508751	-1.57335	0.0571345	-0.934154	0.693511	-1.49952	-1.38788	-0.794017	-1.10767	-1.66603	-0.546407	-0.130262	1.92464	-0.0118617	-0.892815	-0.720389	-0.216277	0.0244941	-0.768289	-0.997367
MSH2	NP_000242	-0.120341	0.0422396	-0.30734	0.556344	-0.392597	-0.0217461	-0.46726	-0.656759	0.65255	0.459971	-0.444619	0.706937	-0.308327	-0.0577686	0.643585	0.681653	-0.0730744	-0.319695	-0.226685	0.0375583	0.0906696	0.300944	-0.330422	-0.515957	-0.331833	-0.123735	0.0621437	-0.484003	-0.705235	-0.31055	-0.0971229	-0.426197	0.110523	0.662797	-0.328392	0.379101	0.247318	-0.0551502	0.359743	-0.429971	0.24305	-0.328989	0.897733	-0.36766	-0.0513315	0.0973704	-0.172896	-0.0673035
MTM1	NP_000243	-0.0110363	0.0911988	0.125534	-0.0451567	0.103351	-0.140392	-0.258374	0.700701	-0.27103	0.0525843	-0.341969	-0.0188194	-0.0970217	0.0523338	-0.00933146	-0.0794825	-0.0875255	0.0398443	-0.100744	-0.162571	-0.158494	-0.0279166	0.175909	0.234249	-0.291695	-0.17716	-0.334627	0.508335	0.305691	0.154673	0.114713	0.039685	-0.24811	0.201671	0.160454	0.0275789	-0.502047	-0.20438	-0.346136	0.226733	0.360813	0.24264	-0.331697	0.290884	0.339139	-0.182092	0.0205342	0.686854
MTTP	NP_000244						-1.33267	-1.97341							-0.303123					-1.25456				-0.314199	-1.23924	-2.06207			-0.190519		3.09439				0.393803						-0.886592	-1.78616							-1.3785
MTR	NP_000245	0.131999	0.200528	0.599773	0.164485	0.153906	0.37251	-0.65506	-0.254199	-0.109849	-0.0966134	0.290446	-0.413429	0.310544	0.0989627	-6.54459e-05	-0.381786	-0.00238507	0.100407	0.192027	-0.389503	0.370699	0.537434	0.262803	0.35894	-0.383239	0.0790882	0.0772906	0.530459	0.395446	-0.746662	0.882511	0.53472	0.386845	0.158935	0.401432	0.0942575	-0.00135192	-0.493248	0.672853	-0.0141874	0.118691	-0.145263	0.149889	-0.480141	-0.102579	0.413027	-0.397407	-0.233176
MUT	NP_000246	0.014135	-0.390369	0.103764	0.264627	-0.147226	-0.0895804	0.395093	-0.152185	-0.335685	-0.106398	0.146169	-0.208561	-0.00823068	-0.551016	-0.135505	-0.271308	-0.250632	-0.0926139	-0.092529	-0.0486456	0.543906	0.538111	-0.236104	0.236172	-0.290706	-0.349414	-0.481535	0.0459637	-0.4916	0.346633	0.212405	0.316571	-0.298726	1.09003	-0.216078	-0.333912	-0.577104	-0.0132597	0.380736	0.123505	-0.0503187	0.557588	0.260779	0.119266	-0.228556	0.0402563	-0.361019	0.461616
MYO5A	NP_000250	0.0658608	0.0535035	0.0141368	0.083132	0.18328	-0.179287	0.385645	0.118825	-0.00893827	0.273952	0.0835004	-0.140048	-0.103651	-0.0592205	-0.0700815	-0.0786714	-0.158695	0.0332961	-0.145733	-0.292105	-0.0988147	0.217938	0.176407	0.0888018	0.396798	-0.0536209	-0.0948325	0.122753	0.300342	0.113866	0.223397	-0.11824	-0.178788	0.323838	0.185536	0.678167	-0.0875758	-0.00881713	-0.500122	0.261256	0.391017	-0.193486	-0.176657	-0.0937516	0.209066	-0.265054	-0.165475	-0.0646613
NAGA	NP_000253	-0.153044	-0.134019	-0.387658	0.0796039	0.229145	0.665903	-0.631661	-0.653253	-0.154975	0.125197	-0.173211	0.495673	0.23752	-0.0488528	1.12207	-0.196336	-0.11008	0.0484377	0.130315	-0.139296	0.234622	-0.239311	0.12657	-0.659394	-0.632341	-0.0229759	-0.048867	0.51932	0.706733	0.0292043	0.525874	0.138586	-0.228091	-0.0544116	0.746229	0.156884	-0.0827063	-0.429891	0.220373	0.140358	-0.0128618	0.617811	-0.777928	-0.0202594	0.425031	0.471947	-0.132216	-0.100499
NAGLU	NP_000254	0.285227	-0.125557	0.05601	-0.161179	-0.0418814	0.545742	1.13107	-0.375699	0.0526349	-0.367223	-0.441547	0.0611668	-0.110775	-0.424462	0.227443	0.0613917	-0.200827	-0.179078	0.36733	1.03543	0.458082	-0.914515	-0.159105	0.0892838	-0.177523	-0.695856	-0.0065033	0.261221	-0.0854337	0.279009	0.0554167	0.242919	0.244875	-0.171091	-0.495941	-0.0464161	-0.226401	-0.428748	-0.0985262	0.232188	-0.0795807	0.547749	-0.219213	-0.408245	-0.583754	-0.236023	-0.246691	0.0957458
NCF1	NP_000256	0.345648	0.281126	-0.665217	-0.107122	0.0346977	0.804267	0.447818	-1.16816	-0.0307068	0.162126	1.14571	-0.680582	0.179407	0.30627	-1.12665	-0.134756	-0.387594	-0.38724	-0.321061	-1.31069	0.138214	0.486638	0.346735	0.563977	0.302559	0.101398	-0.133732	-0.98303	-0.0289433	-1.66576	-0.165119	-0.39031	0.601317	-0.0628634	-0.194493	-0.415284	-0.388151	0.152996	0.175056	0.350716	1.68423	-0.220931	-0.792088	-0.289068	0.103583	-0.118547	-0.467482	-0.272101
NDP	NP_000257	-0.728597	0.194102	0.0085106	-1.11317				0.482568		-0.193132	0.502492				-1.02698			-0.441515		-1.17708	2.68758	-1.17051				-0.789571	-0.709064				2.70889		0.717694						2.94936			0.136664	-1.63594		-0.498163	1.03607
NF1	NP_000258	-0.233347	0.104748	0.0128923	-1.06725	-0.304314			-0.0156662	-0.460834	-0.940424	-0.51304	-0.377497	-0.0158647	-0.14796	-0.0876606	-0.419081	0.0159204	0.443713		0.0228497	0.306107	-0.734372	0.34618			-0.574785	-0.0237309	-0.0833025	-0.0712726	-0.328504	0.359714	0.534883	0.458792	0.213112	-0.162854	0.29993	-0.196621	0.258954	-0.56756			-0.689745	-0.580686	0.203134	-0.110139	-1.81149	-0.640291
NF2	NP_000259	-0.167231	-0.228257	-0.01296		-0.556856	-0.073453	-0.0805082	0.491627	0.0579499					-0.141409	0.150093			-0.00102976	-0.19547	-0.0788756	-0.268677		0.0780426	0.13313	-0.00749548		-0.235046	0.0560155		-0.0506468	0.414425	0.0486792	0.174199	0.0607012	0.159932	0.286984	-0.29413			-0.20078	0.0917802		-0.213495				0.147523	0.448894
NME1	NP_000260	0.273538	0.148884	-0.134119	-0.162677	-1.04679	-0.745999	-0.295756	-0.498132	0.55764	-0.0437265	-0.559616	0.712994	-0.578953	-0.229192	0.846534	0.588744	0.381415	-0.768473	-0.904221	-0.269788	0.256029	0.00253984	-0.512715	-0.515347	0.473197	0.146099	-0.264743	-0.917782	-0.288745	0.433271	-0.480306	-0.260291	-0.123838	-0.42582	-0.289434	-0.0400344	0.198125	-0.287657	-0.549413	-0.635021	0.964725	-0.412075	0.181538	0.53693	0.794063	-0.104342	0.251982	0.340824
PNP	NP_000261	0.240817	-0.102444	-0.338841	-0.127887	0.257893	-0.174616	0.212598	0.136908	-0.344138	0.334601	0.851004	-0.0725128	0.302352	-0.0783593	-0.339939	-0.079293	-0.478883	0.0755284	0.00459948	-0.106949	-0.653815	-0.42104	-0.0357358	0.181202	-0.130329	-0.304926	0.0806285	0.0398829	-0.36385	0.566862	0.483005	-0.0539607	0.0731089	-0.101721	-0.464559	-0.321659	-0.258661	0.133521	0.196282	0.357457	0.798194	0.790629	-0.638729	0.229309	-0.126176	0.196754	-0.571305	-0.166563
NPC1	NP_000262	0.0274099	-0.296009	-0.0801241	-0.627513	0.279793	-0.0660508	0.327907	0.0563412	-0.150659	0.0215106	0.105988	0.0357848	0.316256	-0.137395	0.260319	-0.368129	-0.225761	0.229767	-0.264055	0.523411	0.384672	0.134169	0.195009	0.310195	0.352697	0.145689	0.198675	0.639617	0.200568	0.572202	0.519991	0.235621	0.44131	-0.253083	-0.387837	-0.322535	-0.235087	-0.0169884	-0.0318147	0.409721	-0.377181	0.666985	-0.236293	-0.228406	-0.415566	-0.0524011	-0.455347	-0.574683
OAT	NP_000265	-0.0556574	-0.0543392	-0.296814	-0.426591	-0.241585	-0.07641	0.203822	0.181627	-0.837568	1.20626	0.534725	0.00874616	-0.0974638	-0.210451	-0.0407014	-0.585789	-0.291358	-0.358946	0.498484	0.785148	-0.495428	-0.330253	-0.145755	-0.170856	0.0620074	0.320208	0.494647	-0.70465	-0.147326	0.548813	-0.281961	0.17448	-0.42101	0.31194	-0.535977	-0.440712	0.0814531	-0.671338	-0.616732	-0.0953759	1.29854	0.536681	-0.0346819	-0.481723	-0.0792269	-0.211393	0.308983	-0.15088
OCRL	NP_000267	-0.170922	-0.159017	-0.15506	-0.120887	0.0132672	0.308773	0.714261	0.349271	0.00776654	-0.0802321	-0.252819	0.214966	-0.0367679	-0.041012	0.146205	-0.233655	0.300906	-0.142391	0.422075	0.35714	-0.24368	0.413465	-0.0422286	0.257905	0.724412	0.181126	0.0314706	0.526851	-0.0243411	0.00399088	-0.0311974	0.0350291	0.110311	0.288862	0.146588	0.0207051	0.0732676	-0.149716	0.0254408	0.195233	0.363239	0.446859	-0.44256	-0.156562	-0.126111	-0.152122	0.247792	0.587262
PCBD1	NP_000272	-0.59349	0.344662	-0.146439	-0.28176	0.572021	0.623648	-0.560025	0.891574	-0.459305	0.0855953	0.155587	-0.0451111	0.0262085	0.469968	-0.367344	-0.205684	0.300379	-0.251479	-0.0942398	0.493924	0.00588474	-0.313361	-0.286847	-0.234866	-0.263917	-0.152821	-0.71353	0.210981	0.895324	0.108157	0.000120273	0.356996	-0.744189	-0.262925	0.814755	-0.106338	0.0156202	-0.731537	-0.142646	-0.163584	0.0609199	-0.212322	0.623638	-0.203389	0.178555	0.122836	-0.253538	-0.203845
PCCA	NP_000273	0.3438	-0.0426359	0.294619	-0.0525152	0.336572	-0.14116	0.465455	-0.107395	-0.603737	-0.423789	0.433147	-0.301572	0.245884	-0.288477	-0.0234458	-0.427427	-0.0417729	0.257322	0.172806	-0.175174	0.946306	-0.0374261	-0.28381	0.309473	0.0926404	-0.240936	0.0472307	-0.144187	0.34983	-0.180678	0.576441	-0.045714	0.270426	-0.158908	0.0148427	0.439916	-0.595375	0.052392	0.505373	0.439724	-0.111533	0.057267	-0.183186	0.298651	0.161408	0.160128	-0.279191	0.257547
PDHA1	NP_000275	-0.233306	-0.0250448	0.571487	0.700626	0.108231	-0.390418	0.646183	0.299674	0.440522	-0.195807	0.0957253	-0.265903	0.0305275	-0.0566656	-0.182251	0.343985	0.214796	-0.449043	-0.335848	-0.561516	0.575124	-0.725325	-0.235728	-0.120493	0.30392	-0.229809	-0.00377189	-0.369889	0.599287	-0.435719	-0.368704	-0.171398	0.286122	0.996691	0.407932	-0.396004	-0.503436	-0.334989	-0.328101	0.156015	0.175454	-0.239045	0.608628	0.0622356	0.260951	-0.534395	-0.497691	0.44081
PEPD	NP_000276	0.154376	0.0425368	-0.194397	-0.0981902	-0.282142	0.17537	-0.294065	-0.431881	-0.0391173	-0.121157	-0.0610572	-0.205983	-0.705311	0.268219	0.00141437	0.0411428	-0.105951	-0.0904548	0.201877	-0.269677	0.173102	-0.194642	-0.283383	-0.0857733	-0.809088	-0.032338	0.485117	-0.466688	0.0455344	1.32896	0.178415	-0.16549	0.200364	0.565342	-0.104066	-0.200264	0.457756	0.556797	-0.409827	-0.231251	-0.301195	0.126468	0.126863	-0.0175212	0.108207	0.0440647	-0.458925	-1.00512
PEX12	NP_000277				0.322442	0.203788	-0.139896	0.228427		-0.355999	-0.983781	-1.17393								0.759121			-0.0547691		-0.418399	-0.031775	-0.820026						0.273532			-0.334121	0.507521	0.187984		0.492851	-0.206314	0.191172	-0.355135			0.791081	-0.302582	0.412175	0.518145
PEX6	NP_000278	-0.264075	-0.502398	0.160573	0.0802912	0.0873625	0.298213	-0.285075	0.767198	-1.14063	0.17579	0.210739	0.0856317	-0.117759	-0.476445	-0.0928764	-1.06563	-0.102318	0.249271	0.00935178	0.49133	-0.214103	0.672145	-0.00140409	-0.144263	0.0710318	-0.122717	0.0529431	-0.217751	1.10847	0.591754	-0.255853	0.916752	-0.210304	0.144891	0.820194	-0.959874	-0.121184	-0.426793	-0.0286797	0.0626767	0.0347337	0.331962	0.0256643	-0.441409	-0.100512	0.181907	-0.201627	0.790922
PFKM	NP_000280	-0.397795	0.198326	0.050273	-0.0150526	0.587433	-0.0954166	0.126849	0.374589	-0.272125	0.468705	-0.555901	-0.445357	-0.021882	-0.0522135	-0.323274	-0.104242	0.146482	0.0945548	0.02968	0.195844	-0.0446677	-0.07467	0.00936799	0.225122	0.318248	0.345626	-0.238884	0.477172	0.351761	0.0966916	0.444489	0.55915	0.0746419	0.00653525	-0.0796251	-0.221017	0.117237	-0.0379637	-0.182839	-0.0263047	0.398953	-0.635336	-0.0095001	-0.312971	0.577408	-0.0379707	-0.152736	-0.284813
PGK1	NP_000282	0.0646096	0.285269	-0.0795654	-0.263288	-0.278933	-0.140464	0.00921674	0.78928	-0.121587	-0.197563	-0.455165	-0.103738	-0.431333	0.260887	-0.11764	-0.0219218	0.0396835	-0.00178003	0.191043	0.417839	-0.0103488	-0.449602	-0.0381656	0.102645	0.115342	0.601412	0.241178	-0.0179863	-1.19301	-0.579914	-0.474957	-0.460003	-0.59745	0.91543	-1.06806	0.480247	-0.517131	-0.763656	-0.540509	-0.456479	1.06312	-0.0875479	0.248296	0.111039	0.60729	-0.371621	-0.0177483	-0.25753
PHKA2	NP_000283	0.183926	-0.0760262	-0.076041	0.561962	-0.325143			0.376334	-0.616211	-0.078103	-0.0478922	0.126897	0.360538	0.0101543	-0.0932154	-0.374872	0.0543708	0.0447758		0.261208	-0.178035	0.0964212	-0.186189			-0.14391	-0.0013643	-0.391159	0.771984	0.274347	0.146122	0.0526463	0.438388	0.00284957	-0.192135	0.257118	-0.510895	-0.241877	-0.158148			-0.563492	-0.128523	-0.249135	0.387267	-0.116019	-0.917374
PHKG2	NP_000285	0.157882	0.0677784	0.263576	-0.0391248	0.375893	0.194913	0.0510494	0.562585	-0.255842	-0.191779	-0.422254	0.170346	0.393773	-0.0155389	0.134741	-0.160314	0.221987	0.136797	0.293831	0.522696	-0.120433	0.346981	-0.161453	0.505515	0.338372	-0.392118	-0.220707	0.16865	-0.253387	-0.728439	0.163954	-0.0734897	0.147508	-0.310699	0.100975	0.148237	-0.253741	-0.276393	-0.231652	0.526133	0.212556	-0.121454	0.0158799	0.109486	-0.225988	-0.187387	-0.042591	0.572002
SERPINA1	NP_000286	0.224967	0.084053	0.381828	-0.32248	-0.730376	0.0721433	-0.903713	-1.70474	-0.395733	-0.119932	0.137201	0.267165	0.132592	0.0165616	0.312419	-0.349888	0.140242	0.465822	-0.544939	-0.232619	0.155619	-0.41175	1.32352	-0.277701	-0.508652	-0.24364	0.656471	0.556112	0.412729	-0.4671	-0.04289	-0.123386	-1.15514	0.140542	0.987171	0.349933	0.0693875	-1.48869	1.03735	-0.0676255	0.143185	-0.120477	-0.926824	-0.959554	0.113853	0.385523	-0.843834	-0.573373
PKD2	NP_000288	-0.000600179	0.521582	0.567957	0.447821	0.563423	-0.306765	-0.565414	-0.966107	0.195238	0.508476	-1.4584	0.217946	0.28194	0.0282652	0.573765	0.262008	0.221504	0.414619	0.254931	-0.128359	0.520643	-0.134758	0.293777	0.647975	-0.947963	-0.394251	0.246958	0.663209	-0.502586	-0.567007	0.892689	0.245717	0.393362	-0.0654637	0.638265	0.39293	0.458719	-0.00366191	0.82697	0.815269	-0.085581	0.0864911	-1.01311	0.144917	0.134485	0.370961	-0.0972246	-0.239323
PKLR	NP_000289	-0.0948553	0.529162	-0.350925	-0.513798	0.774165	-0.138108	0.609741	0.98806	0.19636	-0.229728	0.0122866	-0.41877	-0.172182	0.338477	-0.708254	0.168642	0.0962379	-0.067321	0.23297	-0.668052	-0.322321	0.399266	0.552877	-0.22379	1.15085	0.236706	-0.155678	0.0696066	-0.221548	-0.657526	-1.1517	-0.567804	0.238807	-0.177521	-0.392263	0.136267	-0.289017	1.13266	-1.2959	0.237069	0.410467	-0.173334	0.94034	0.0411913	0.986989	-0.289562	-0.228563	-0.295269
PLA2G2A	NP_000291	-0.660869	-1.93888	-0.746648	-1.58911	-1.40462	-1.13622	-1.84816	-1.72321	-2.70131	2.33805	2.27654	-1.48095	3.35187	-1.82524	-2.29516	-1.6886	-1.49694	-1.01332	-1.54772	-2.18404	1.76895	-1.18846	1.78322	-0.0344675	-1.67571	0.540405	0.145572	-0.773354	-2.41419	-2.73353	4.18639	-2.6543	0.233821	-1.89076	-1.46394	-1.75993	-2.14437	-1.42535	3.41192	1.76814	-3.3584	-0.589481	-3.58594	-2.32777	-0.0668853	2.00017	-2.65497	-1.94396
PLG	NP_000292	-0.026198	-0.187435	0.01137	-0.564195	-0.0658341	0.255513	-1.09942	-0.604613	-1.0661	0.226146	3.28488	0.247046	0.248382	-0.27713	0.0832279	-0.999717	-0.328424	0.00564194	-0.263095	1.08277	-0.465158	-0.767118	0.567284	-0.0937399	0.155957	-0.810058	0.286798	-0.726504	0.247382	-0.81166	0.101009	-0.495269	0.257086	-0.10253	-0.187649	0.216965	-0.123234	-0.711569	-0.306486	0.284413	-0.551115	0.499578	-0.0515191	-1.04651	-0.498899	-0.184262	-0.476148	-0.759965
PLOD1	NP_000293	-0.304655	0.0410624	0.274405	-0.246587	-0.0205684	0.573843	-0.266619	-0.127811	0.139512	-0.162975	-0.429101	0.27816	-0.35535	-0.150179	0.425311	0.074812	0.0511265	-0.0842713	0.221085	-0.0108595	-0.113432	-0.250897	0.419318	-0.197606	-0.268773	0.0574076	0.859575	-0.337362	-0.109372	-0.0701089	-0.444802	0.156047	-0.0257369	0.372963	0.391291	-0.16416	0.675621	-0.0107476	-0.447792	0.39648	1.13123	0.024387	-0.118915	0.0448943	-0.241742	-0.275671	0.109827	-0.339525
PMM2	NP_000294	0.659984	-0.657015	-0.269736	-0.497538	-0.472484	-0.167296	-0.0699765	0.65954	-0.39058	-0.330557	-0.871507	-0.110472	-0.188853	-0.787068	-0.0233015	-0.530585	-0.00128387	0.164108	-0.252965	1.05269	0.340564	-0.759317	0.138766	-0.195461	-0.17426	0.115307	0.338863	-0.599441	-0.501292	0.436413	0.183181	0.115962	0.184186	0.112508	-0.31133	-0.0872663	-0.00856965	-0.554599	-0.845719	-0.392618	1.16824	-0.0547648	0.17319	0.0890733	0.375585	-0.45214	-0.552121	0.592631
PON2	NP_000296	-0.364774	0.244465	-0.214098	-0.205613	-0.376908	-0.0988957	-0.6212	0.494683	-0.192911	-0.263694	0.33256	-0.0505685	0.625421	-0.122162	-0.0672226	-0.301704	-0.647258	0.778551	-0.126006	0.515755	-0.183155	0.106552	-0.0209104	0.0608924	-0.265692	-0.11306	0.319572	-0.81235	1.05129	0.276193	-0.365121	0.335543	-0.408159	-0.451663	-0.201076	0.853719	-0.404955	-1.22299	0.221088	-0.225832	0.504318	-0.225103	-0.305522	0.271247	0.188435	-0.0320831	0.0587904	0.135258
CTSA	NP_000299	0.269008	-0.185064	-0.104498	-0.0552112	-0.0114224	0.586311	0.343669	0.1004	-0.0312514	0.0586719	0.294776	0.361591	0.0148752	-0.28091	-0.0186961	-0.00703306	-0.217737	-0.194859	0.458999	0.2001	0.0639092	-0.392017	-0.0153892	-0.0423992	-0.0455786	-0.0846315	-0.0209543	0.215398	0.077573	0.924568	0.345575	0.932474	0.0166387	-0.526345	0.365937	-0.441344	-0.0664422	0.0177458	-0.392312	-0.0841352	0.0764037	2.25716	0.00982385	-0.00983993	0.116327	-0.204048	-0.500499	-0.124003
PPOX	NP_000300	-0.297853	-0.278733	1.09906	0.0748617	0.22955	-0.213537	-0.0203984	-0.202406	-0.376286	-0.022217	0.393733	-0.358353	0.294062	-0.346506	-0.0644282	-0.25622	0.00763342	0.288704	0.155556	-0.332423	0.145795	0.150496	-0.540559	-0.0653786	-0.0595865	-0.194464	-0.320904	0.401277	0.224152	-0.909926	-0.286125	-0.144324	-0.272424	0.207623	0.249524	0.0604748	-0.521409	-0.412701	0.538833	0.402291	-0.391513	0.18045	0.0371257	-0.175199	0.461318	-0.198155	-0.26542	0.871455
PPT1	NP_000301	-0.0448358	-0.182052	-0.184858	0.144004	-0.681658	-0.0302108	-0.433032	-0.309322	-0.183839	-0.0863493	-0.473731	-0.175536	-0.162757	-0.109417	-0.0793119	-0.245378	-0.238191	0.0140415	0.238806	0.155388	0.29231	-0.771951	-0.136064	0.529766	0.226921	0.180907	0.0887613	-0.0293021	0.576322	0.52333	0.0901164	0.379665	-0.232706	0.585156	-0.603859	0.43529	-0.238305	0.0858462	-0.170214	0.567152	-0.00627605	-0.128766	1.07531	-0.526828	-0.215532	-0.181529	-0.190807	-0.0665622
PRNP	NP_000302	0.033687	-0.521031	0.266046	0.137558	0.477927			0.941714	-2.37151	0.368536		-0.0857339	0.13606	0.14069	-0.647256	-0.838236	0.929849	1.25836		-0.592848	-0.0252054	-2.43316	0.000802801			-1.28296	-0.338429	0.779858	0.545424	-0.659176	1.61992	-0.594704	-0.842313	-0.341244	1.05607	-0.269982	-2.46761	-0.968857	0.426586			-1.31627	-0.0936127	-0.900467	-1.19193	-0.468134	0.369449
PROC	NP_000303	0.308659																	0.444935									0.112627				0.847464		0.230777										0.605511
PROS1	NP_000304	0.00324071	-0.211133	0.236508	-0.798399	-0.272249	0.123228	-0.620134	-0.640153	-0.417355	0.469671	1.16743	0.582238	0.535446	-0.437029	0.86655	-0.363262	-0.485151	0.287131	-0.278459	-0.246998	-0.220878	-0.753694	0.515406	0.173584	-0.49185	-0.563428	0.487764	-0.201659	0.0415645	0.669544	0.155946	-0.542244	0.292421	-0.363371	-0.469481	1.22379	-0.242555	-0.804901	0.457082	0.479013	-0.202463	0.18543	0.134214	-0.101564	0.0929199	0.515774	-0.201366	-0.542436
PTEN	NP_000305	-0.21692	0.479436	-0.334522	-0.492624	-0.0385999	0.0287396	0.0728743	1.06142	0.0247036	0.00327328	-0.59449	-0.0106194	-0.070921		-0.141541	-0.274833	-0.0696069	-0.174024	0.456938	-0.31855	-0.212424	0.893794		0.298243	0.0389569	0.573428	-0.458937		-0.0109584		0.144669	0.544151	0.480095		0.0670539	0.391883	0.0574218	-0.423749	-0.0839462	0.332342	0.392817	0.149631	-0.0159171	-0.0593687	-0.369613	-0.0978152	0.0790252	0.675125
PTS	NP_000308				-0.128181	-1.3838				-0.326541	-0.583404	-0.252432			-0.388081								-0.975499	-0.109597			0.60431		-0.991068		-0.536292		-1.15362		0.15436	-2.08487	0.44419	-0.6567		-1.18445			-0.800854			0.395828	-0.312634	-0.518556
PEX2	NP_000309	0.383416				-0.605062				-0.119535									0.615781									0.0864887				0.125352	0.164196	0.270542		-0.0795651	-0.192254	0.0690327						0.149134				-0.0305567
PEX5	NP_000310	-0.203344	0.140494	-0.0158553	0.101628	0.0691026	0.110891	0.0597396	-0.0480883	0.0213972	-0.0402614	-0.343895	0.217907	-0.230398	-0.373788	0.349726	0.21541	0.0796425	-0.23106	0.307974	0.407103	0.798011	0.288302	-0.237803	-0.231345	-0.0703754	-0.170916	-0.366783	-0.214228	-0.0362421	-0.624139	0.0486703	0.159472	0.149739	-0.449741	0.108955	0.00788222	0.42699	0.0370319	0.279423	-0.349971	0.29231	-0.253157	0.0521072	-0.173425	-0.271106	0.0371794	0.24879	0.24229
QDPR	NP_000311	-0.3099	-0.333128	0.628958	0.472788	-0.0882144	0.056812	-0.751844	0.374792	0.80408	0.258428	0.182588	-0.0945617	0.175091	-0.22866	-0.234519	0.572977	0.359376	-0.410731	-0.0826555	0.0251817	-0.128631	0.17317	-0.0688125	0.394384	0.0940269	0.0701634	-0.543187	-0.284771	0.194679	-0.416878	0.246945	-0.41153	-0.424723	-0.26358	0.359133	-0.219006	0.279701	-0.324365	0.0645187	0.324099	0.0278616	-0.0130906	0.00831484	-0.183899	0.528984	0.0294614	-0.200423	-0.011263
RB1	NP_000312		-0.335704	0.177971		-0.271038	-0.0583663	0.065419	-0.426527	-0.131459			-0.706306	0.219196	-0.16499	0.654941	0.194342	-0.202615		0.0645638	-0.0762455	1.15461		0.483884	-0.0858155	0.0775252			-0.367099	0.033452	0.770414		0.147582		0.71531	-0.921126	0.970616	0.468508	0.200799		-0.128551	0.255975			0.47554			0.608263	0.249722
RHAG	NP_000315	0.299063	-0.329796	0.504326	-0.381454				-1.01527		0.103024	2.25341				0.87166			-0.538964		-0.289605	-0.561064	-0.872732				-0.345134	-0.367659				1.00619		-0.173258						0.893161			0.341396	-0.578403		-0.329694	1.04971
SAA1	NP_000322	-0.946173	-0.747068	0.192383	-1.09395	-0.16131	0.976329	-0.448155	-1.59367	-0.455981	1.44611	-0.0503084	-0.664058	2.10359	-0.446277	-1.06925	-0.749755	0.932678	-0.726006	-0.350228	-1.70572	-0.350531	0.503682	0.947491	1.73337	0.0956586	-0.533997	-0.136396	-0.0617572	-0.450631	-1.30804	-0.779376	-0.00214832	-0.947547	-0.62328	0.4337	2.50091	0.213831	-0.696624	-1.00094	-0.138924	1.17656	-1.26527	-1.38957	-0.619883	-1.20445	-0.932827	-0.796144	-0.367363
ATXN7	NP_000324				0.571538	0.134365				0.511195	0.34315	0.479889	-0.0851117	-0.190935	0.128358		0.138833	0.00981277					-0.132562	0.161808			-0.38475		-0.227531	-0.0141944	0.0221514		0.0610995		-0.0574411	0.0544779	0.44695	1.33425	0.11651	0.177202			-0.522427		-0.261737	-0.391903	-0.172779	-0.0714644
SGCD	NP_000328	-0.380152	0.113669	0.520241	0.144104	0.342407	0.368969	-1.28599	-0.758609	-0.289767	0.143375	-1.16776	-0.699295	-0.332675	0.175268	-0.0497232	-0.138729	0.410602	1.05833	0.980803	-0.664623	0.242074	-0.732296	-0.117171	1.74382	-0.725553	-0.921209	-0.613707	1.61781	-0.870435	-1.09557	0.948839	-0.252002	-0.0223578	0.767896	0.160532	0.355542	-0.529541	-0.990757	0.61141	1.36878	-0.355801	-0.683471	-0.694263	-0.795085	-1.36843	0.780897	-0.120458	0.328071
SLC4A1	NP_000333	0.193488	-0.58226	0.399718	-0.19435	-1.13619	-0.0994595	-0.757633	-1.09654	0.0749697	0.531686	2.90574	0.0628974	1.56669	-1.509	0.205579	0.0786375	0.0291326	-0.515129	0.12248	-0.581764	-0.966058	-0.386568	-0.195761	0.251105	-0.951691	-0.588501	-0.623727	-1.21575	-0.722629	-1.5319	1.43369	-0.0260208	0.412022	-0.879075	-0.048118	-0.961893	-1.36156	-1.10288	0.855786	0.982019	-0.382902	0.613799	-0.514484	-0.554715	-0.393414	1.02455	-0.020814	-0.367713
SLC5A1	NP_000334														-0.126279									-0.168844					-0.225102		2.26562				-0.111948
SNCA	NP_000336	-0.310165	-0.716304	0.104306	-0.684808	-0.50786	0.249971	-0.503548	-1.0603	-0.372257	0.826469	1.28338	0.671545	2.23171	-0.729012	0.159368	-0.425979	-0.0955944	-0.998302	0.305415	-0.682192	-0.920975	-0.407172	0.171695	0.181568	-0.544033	-0.286542	-1.05907	-0.164764	-1.1193	1.39381	0.740684	-0.271841	-0.781469	0.143944	0.318735	-0.709414	-0.703219	-1.09085	1.09364	0.648736	-0.673569	1.34436	-0.790899	-0.26695	-0.501141	1.31424	-0.390317	-0.192331
SPTB	NP_000338	0.485041	-0.625768	0.471284	-0.347087	-0.746152	-0.206802	-0.841987	-0.827893	0.131377	0.691735	2.44701	0.29661	1.6039	-1.20819	0.334952	0.144831	0.0429541	-0.552808	0.306414	-0.727037	-0.972872	-0.283626	0.0293555	0.294328	-0.799944	-0.639655	-0.54583	-0.278388	-0.516558	-0.869461	1.6116	0.0697457	0.425553	-0.62201	0.180764	-0.698856	-0.923072	-0.884617	1.06266	1.16074	-0.572543	0.749869	-0.0898266	-0.485211	-0.392201	1.13501	0.171005	-0.294248
STAR	NP_000340				-0.124108						-0.141136	0.531937											-0.299739				-0.46015													0.9558			2.10782			-0.532707	0.268407
STS	NP_000342	-0.27744	-0.0562814	-0.144385	-0.33401	0.217158	0.0731839	0.601517	0.0596976	-0.317029	0.41204	0.139218	-0.399112	0.0268967	-0.00333991	-0.106162	-0.454184	0.575756	0.137778	0.153722	-0.216436	0.0240543	-0.130741	0.628304	0.596219	0.312509	-0.613019	-0.0409195	0.605188	0.200636	0.222159	0.507418	-0.681785	-0.267554	0.392209	0.182966	0.51984	-0.49255	-0.391506	-0.172935	0.695317	0.189164	-0.0569955	-0.345015	-0.0431785	-0.174029	0.0327495	-0.130343	0.15684
SERPINA7	NP_000345	0.373452	-0.674261	0.787197	-0.122544	-0.431707	-0.05208	-0.596301	-0.626343	-0.349115	-1.17608	0.0369915	0.364318	0.266527	-0.769071	0.870172	-0.502449	-0.738042	0.588433	-0.0875536	0.0471669	-0.27592	-1.08638	0.515877	-0.0900545	-0.641848	-0.519543	0.416124	-0.165254	0.265637	0.169886	-0.226325	-0.765816	-0.359201	0.210977	-0.646159	0.857187	-1.30653	-1.67119	0.963487	0.30369	-0.883392	-0.097358	-0.431763	-0.345518	-0.448336	0.685381	-0.485052	-0.708501
TCN2	NP_000346														-0.673822									-0.147258					-1.46292		2.31181				-0.324892
TGFBI	NP_000349	0.764567	-0.188137	0.979957	0.103512	1.42344	-0.0710954	-0.702276	-0.620342	-0.723137	-0.384063	0.164196	0.149873	-0.26882	-0.170116	0.288703	-0.691475	-0.867794	0.875715	0.00789597	-0.509637	-0.819014	-1.43539	0.152235	0.591628	0.243907	-0.958923	0.586819	0.513832	0.364895	-1.95122	0.111663	-0.501522	-0.313304	0.729397	0.0101344	0.392621	-0.220403	-0.135015	-1.23443	1.35589	-0.133466	-1.20259	-0.203945	-0.16627	0.39372	-0.681135	-0.871819	-0.906613
TGM1	NP_000350	-0.836308	1.3872	-0.370355	0.301869	-0.57131	-0.474426	-1.63689	-0.423834	-1.88665	-0.336613	-0.310927	0.153391	-0.238916	1.32565	0.14885	-0.526516	2.9996	-0.850037	-0.706198	-1.07287	-1.0651	-0.969614	-0.540977	-0.900906	0.846872	-0.682883	-0.615365	-0.638677	0.240062	-1.11917	-1.18291	-1.75124	-0.801134	-0.917871	-0.449625	-1.11198	-1.88363	-0.194394	-1.16418	0.193956	-1.47404	-1.096	1.86401	-0.68591	-0.561469	-0.800327	-1.00213	-0.856877
TH	NP_000351	-0.0744621																	-0.10085									0.888132				0.524706		-0.475348										-0.340466
THBD	NP_000352				1.30382		0.347985	0.295867			0.73146				-0.158382					0.0258935				0.292775	0.29341	0.249969	-0.632261		-0.0569906		-0.533255				0.108517					-0.170393	0.181085	-0.0232129	0.526782			-0.304442			0.108582
TIMP3	NP_000353	-0.419836	-1.37595	-1.38915	-0.926346	-0.850321	-1.49169	-1.54781	-1.33377	-2.85381	0.799411	-0.470427	-1.05374	3.45811	-2.38675	-0.479248	-2.01222	-1.3741	-0.811892	0.595885	-1.43237	1.10272	-0.0455449	0.452382	-0.374287	-1.47134	0.521158	0.563694	-3.13492	-1.57037	-3.25588	3.11972	-2.78354	-0.0297211	-2.45083	-2.27907	-2.86964	-1.7951	-1.955	2.63982	0.858116	-0.938255	-1.02263	-1.0083	-1.47141	-0.723178	2.62255	-2.09698	-0.782283
TPI1	NP_000356	-0.24457	0.193919	-0.402524	-0.121126	-0.221253	-0.135303	-0.318467	0.463739	-0.213506	0.283914	0.932727	-0.182355	-0.180643	0.164605	-0.203835	-0.1279	-0.0705138	-0.19329	0.429141	-0.426494	0.85534	0.730884	-0.359103	-0.139262	-0.521298	0.200045	-0.609357	-0.17904	-0.162391	0.160274	-0.353734	-0.64038	-0.522631	-0.437306	-0.321233	0.106722	-0.457397	-0.222857	0.287383	0.22389	0.316739	0.26736	0.0675715	-0.488137	0.426891	0.179803	-0.415605	-0.214685
TPM1	NP_000357	0.290024	-0.232907	0.153722	-1.06574	0.174973	-0.206976	-1.22327	0.384673	-0.373235	1.35836	-0.952993	0.490869	0.663755	-0.41645	0.182555	0.0181342	0.0639334	0.0498928	0.421084	-0.773366	-0.793855	1.71214	0.641359	0.933849	-0.886807	0.0837221	-0.232712	2.03901	-0.676627	-0.856094	1.3068	-0.559968	0.668041	0.354741	0.26498	-0.854466	0.0280973	-0.57201	0.613497	2.55858	-0.901867	0.0470458	-0.751991	-0.864113	-0.819861	0.743111	0.222307	0.0352798
TPMT	NP_000358	-0.125709	-0.149677	-0.0416425	0.00426532	-0.563691	0.134991	0.411413	-0.131334	0.25062	-0.119627	0.21739	-0.125864	-0.144519	-0.0898255	-0.00582321	0.10707	-0.588983	-0.41669	-0.269509	-0.495371	0.0163966	-0.165904	0.174374	-0.210773	-0.127777	0.0308995	-0.321471	-0.413988	0.55517	2.59916	-0.551734	0.0279277	0.271054	0.0893302	-0.586234	-0.446284	0.5978	0.328072	-0.518174	-0.170951	0.208208	-0.466252	0.196214	-0.28822	0.277046	0.0373719	-0.785407	-0.253159
TSC1	NP_000359	0.299521											-0.465921	0.0273391			-0.457692	0.0253819	0.775032									-0.00812921		0.825587		0.178257		-0.405258					-0.171685					0.0777639	-0.44879
TTR	NP_000362	0.605315	-0.0835774	0.0676119	-0.644747	-0.225132	-0.149394	-0.248781	-0.207384	-1.14323	-0.137353	0.579366	0.853189	-0.110863	-0.00959396	0.410082	-0.857522	-0.676947	0.611423	0.230326	0.413597	-0.639531	-0.881611	0.00754922	0.57943	-0.303894	-0.736304	0.232669	0.339566	0.205855	0.740485	0.152385	-0.730823	-0.213889	0.0936012	-0.82362	1.03669	-0.912092	-0.561455	0.678395	0.410407	-0.437601	0.787751	0.407165	-0.969369	0.302347	0.394221	-1.26898	-0.410798
UMPS	NP_000364	-0.326333	-0.284062	0.0844165	0.284568	-0.20675	-0.29738	-0.250311	0.0201555	-0.0403795	-0.265082	-0.317802	0.201238	-0.445775	-0.325698	0.182704	-0.0792699	0.365089	-0.501953	-0.108282	-0.192992	0.689166	0.532239	-0.186554	-0.528463	0.0293673	0.19096	0.572018	-0.602998	-0.46153	0.809128	-0.344511	-0.0627543	-0.0577853	-0.100278	-0.495611	-0.179624	0.298734	0.640893	-0.0552108	-0.441021	0.0623633	-0.0739257	0.845519	0.0852586	-0.0917098	-0.157992	-0.156212	0.25106
UROD	NP_000365	-0.0695722	0.304841	0.31746	0.0436341	-0.272281	0.11946	-0.620386	0.210485	0.113046	0.190436	0.117437	0.0673184	0.157802	0.125681	0.200138	0.0402251	-0.0224944	-0.0902374	-0.356819	-0.0133443	0.0497927	-0.0945364	0.253055	0.05769	0.200211	-0.0917701	0.0785202	0.194769	0.217271	0.00548947	0.19549	0.317471	-0.240728	-0.107452	-0.0130279	0.0949157	0.227624	-0.582893	0.114646	0.0510755	-0.0439746	0.00837965	0.862011	-0.606432	0.717567	-0.0202581	-0.274165	-0.0427425
UROS	NP_000366	-0.111728	0.529822	0.140024	0.092352	-0.277844	0.357807	-0.766242	-0.273618	0.289216	0.0820428	0.36854	-0.215931	0.184441	0.664877	0.31993	0.079737	-0.287355	-0.519101	0.570755	-0.0364907	-0.691282	0.474317	-0.103019	0.0120139	-0.213138	0.444793	0.33819	0.523186	-0.357754	-0.283636	0.427524	-0.255648	0.228885	0.282592	-0.346747	0.274036	-0.245441	-0.479264	0.777193	0.193607	0.394689	-0.28933	0.408665	-0.155339	-0.013038	0.574532	-0.446064	0.222404
WAS	NP_000368	0.817222			0.552629	0.285572	0.401478	-0.030089		0.530472	0.0178838	0.851731	-0.0724928	0.850416	-0.163621		0.261768	-0.411066	0.021302	-0.244915			0.839169	0.132317	0.169167	-0.366576	0.191571	-0.114028	-0.00534581	0.228491	-1.5257	0.736409	-0.41319	0.392853	-0.324383	0.526504	-0.706475	-0.0313555	1.03137	0.0769656	0.635256	0.392821	-0.254704	-0.301167	-0.134791	0.396395	0.293285	-0.660346	-0.145725
WT1	NP_000369					0.575405				1.08902																							0.559941			0.342931	0.932563	0.861688										1.52925
XDH	NP_000370	-0.110693	0.910716	0.738055	-0.0183006	0.658197	0.569174	-1.5899	-0.638202	-0.573787	0.155116	0.126463	-2.57038	0.511553	0.437099	-0.852005	-1.01976	0.119619	0.396563	0.244326	-1.43664	0.778982	-0.0418907	0.0494108	0.9414	-1.20405	-0.234618	-0.528788	0.46187	-1.48814	2.67382	1.34574	-0.844333	0.395541	0.213559	0.993432	-0.350945	-0.960983	-2.424	1.03409	0.895437	-1.304	0.142847	-0.775393	-2.08003	0.218665	0.925144	-0.278428	-0.367773
MID1	NP_000372	0.181438	0.105276	0.0629496	0.0104897	0.395185	-0.322703	0.0212124	0.401253	-0.462823	-0.0349574	0.906066	-0.186958	-0.104028	-0.410823	0.0640247	-0.0381356	0.046487	-0.230522	-0.128926	0.47034	0.184689	-0.303126	-0.366234	0.0814445	0.198635	0.270283	0.753448	-0.223335	0.195109	-0.409565	0.0839467	-0.213524	0.0578459	-0.0492791	-0.306421	0.133917	-0.322836	-0.303795	-0.0967661	0.2017	0.356004	-0.354434	0.207558	-0.239372	0.664154	0.101808	-0.36598	0.328908
ALDH3A2	NP_000373	-0.162523	0.296517	-0.188527	0.281287	-0.376915	0.241769	0.38465	0.258992	-0.447605	0.0232255	-0.130802	-1.05529	0.368741	0.222196	-0.630344	-0.498947	0.0756595	-0.244592	-0.156056	0.313735	0.856848	1.03837	0.210924	0.631	0.261429	0.214498	-0.518269	0.28118	-0.623844	1.1255	0.307456	1.44082	-0.28371	-0.515673	-0.561528	0.310767	-0.641256	-0.2916	0.240803	-0.118004	-0.658044	-0.233641	-0.151206	0.000447354	0.095616	-0.0591907	-0.0997944	-0.158037
APOB	NP_000375	0.316841	-1.08115	0.195604	-1.07176	-0.193278	-0.526441	-0.671702	-0.710754	-0.469455	-0.178411	0.651362	1.21691	2.10737	-1.14605	1.29405	-0.436907	-0.539101	0.80298	-0.272424	-0.663508	-0.518395	-0.43411	0.440835	-0.18429	-0.516755	-0.96357	-0.10031	-0.569371	-0.074154	0.130049	0.351053	-0.614121	0.0319369	-0.202827	-0.281746	1.73706	-0.324553	-0.930033	0.75476	0.43455	-0.535253	0.420988	-0.136727	-0.942397	0.440865	0.809481	-0.399706	-0.821367
BLMH	NP_000377	0.16968	0.0788433	0.246057	0.0156317	-0.586581	-0.146846	-0.151928	-0.645572	0.263221	-0.199562	-0.17014	0.250566	-0.0237849	-0.05076	0.406391	0.429545	-0.493285	-0.0398826	0.0527289	-0.181534	0.753008	0.533957	-0.0511851	-0.106647	-0.744135	0.345415	0.0831172	-0.231002	-0.366534	0.264689	0.0571815	-0.126173	0.00275805	-0.132289	-0.102246	-0.257065	0.0915506	0.00241172	0.596074	-0.128451	-0.240742	0.26523	-0.10448	0.457423	0.203522	0.183505	-0.344629	-0.412479
SLC25A20	NP_000378	0.257822	-0.00977265	0.546123	0.23508	0.0890038	0.257874	0.503262	-0.185458	-0.183004	-0.166061	0.122462	-0.0970111	-0.0252275	-0.0217495	-0.141068	-0.143661	-0.270834	-0.181549	0.12021	-0.470973	-0.617771	0.435398	-0.117254	0.0351421	-0.065045	-0.122627	0.525281	0.192438	-0.398636	1.0522	-0.0882167	0.170502	0.327938	0.460805	0.172931	-0.38642	-0.0661917	0.0134165	0.132563	0.253424	-0.451017	0.385362	-0.288679	-0.141543	-0.0398481	-0.599049	0.276325	0.150916
CHM	NP_000381	0.254664	0.0279639	0.214532	-0.0471433	0.340848	0.169369	-0.0194498	0.012358	-0.092106	0.00857473	-0.192925			-0.194751	0.204543			-0.0495792	-0.00396465	0.474213	0.199466	-0.281731	-0.0940369	0.0258903	-0.140329	-0.22992	0.541017	-0.121158		-0.187256	0.352743	-0.434866	0.633198	0.0825913	-0.207078	0.0637527	-0.126205		-0.000590911	0.118594	0.459072	-0.121874	-0.263463		0.389582	-0.134947	-0.30097	0.173464
TPP1	NP_000382	0.0352827	-0.031628	0.11424	0.0704968	0.18659	0.4441	0.0810954	-0.328983	0.0800162	0.0880536	0.507367	-0.0741399	0.364942	0.00552325	-0.0539537	0.136706	-0.251471	0.279572	0.200539	0.0111912	0.997141	0.085559	0.176334	0.0446662	-0.104619	0.262342	0.0715079	0.510924	0.462925	0.0290331	0.0968268	0.114444	-0.0483778	-0.0233323	0.122915	0.184361	0.309637	-0.0332495	-0.0412679	-0.00196436	-0.099765	0.24326	0.150889	-0.109021	0.0932343	0.27989	-0.289571	-0.325028
COL5A2	NP_000384	1.02632	-0.292755	0.927481	-0.404982	0.644129	-0.917783	-0.552573	-0.869119	-0.514411	0.491616	-0.773246	1.12177	-0.343373	-0.0972844	-0.5722	-0.433534	-0.211389	0.423767	0.810258	0.0116552	-0.0771205	-0.115391	0.398386	1.35757	-0.669972	-1.6888	0.125209	0.0257019	0.142713	-1.11217	1.32533	-0.660499	0.110918	0.165145	0.0229177	0.288633	-0.0971046	-0.727183	1.2447	2.24618	0.158046	-0.521128	-0.465238	-0.113338	-0.356217	0.641417	-0.298383	0.465285
CYBB	NP_000388	0.531629	0.226976	-0.0363615	-0.378303	0.253561	0.800076	-0.35845	-0.613934	0.275495	-0.113558	0.790171	-0.576738	0.171456	0.331373	-0.263634	0.00226593	-0.826143	-0.135995	-0.549573	-1.1375	-0.119873	-0.244616	0.396503	0.235116	-0.159898	-0.171161	-0.287523	-0.617065	0.0446885	-1.15761	0.0796952	-0.30046	0.348358	0.0929941	0.353051	-0.216893	-0.199164	0.340339	0.0304164	0.16962	0.945134	0.29062	-0.345937	-0.148418	-0.115585	0.124551	-0.50318	-0.336125
CYB5R3	NP_000389	0.0315142	-0.0482231	-0.0387444	-0.088576	0.0204501	-0.175879	0.22334	-0.0527186	-0.266511	0.0263021	-0.0577158	-0.19836	0.482045	-0.0103874	-0.153149	-0.372338	0.0236333	0.499501	0.239971	-0.07282	0.121096	-0.145028	0.361766	0.630618	-0.364823	0.212784	0.107391	0.392374	-0.203713	0.396264	0.879253	0.103945	-0.0304115	0.522526	-0.235955	0.0988446	-0.0610836	-0.288146	0.68503	0.345354	0.029378	0.493307	-0.626308	0.922223	0.0899509	0.638471	-0.457244	-0.244416
ERCC2	NP_000391	-0.362427	-0.016712	-0.0885517	0.274052	0.343204			-0.0305883	0.483583	-0.281113	0.0445998	0.411043	0.622389	-0.0684287	0.479052	-0.21557	-0.0401277	-0.161257		0.334274	0.185988	-0.669399	-0.259399			-0.157507	0.268944	-0.271745	-0.0401758	-0.314888	-0.579704	-0.0130094	0.14511	-0.0552161	-0.108092	-0.0942213	0.380789	0.0250413	0.091087			-0.246701	0.134973	-0.159103	0.1772	-0.0944938	0.414723
EXT2	NP_000392	-0.0746787	0.396424	0.427705	-0.344679		-0.204559	0.700918	0.423986		0.340506	1.15619	-0.0560268	0.0157898	0.027516	-0.149785	-0.168196	0.10782	0.136307	-0.283291	0.411028	0.37869	-0.236475	0.237286	-0.114816	0.373155	0.059489	0.36238	0.141157	0.591648	0.250392	-0.0700584		-0.114186	0.218039				0.161879	-0.245731	0.448177	-0.159285	-0.0363579	0.0502518	-0.451492	-0.210517	-0.135795		0.140765
G6PD	NP_000393	-0.155325	-0.315222	-0.661652	-0.455194	0.281206	-0.164086	0.732855	-0.174655	-0.465847	0.39245	0.613125	-0.6501	-0.100774	-0.391964	-0.578378	-0.31259	-0.762482	-0.392759	0.157432	0.917563	-0.19686	-0.155636	0.08168	-0.0396044	-0.546427	-0.0693436	-0.169419	-0.715997	-0.332909	-0.234941	-0.0465059	0.260667	-0.0905594	0.000337926	-0.394372	-0.880375	-0.270262	-0.41309	-0.0907815	-0.262021	1.73046	0.234568	-0.376377	-0.564821	1.00908	-0.234457	0.744781	0.232442
GALE	NP_000394	0.436948	0.236352	-0.53414	-0.706751	-0.464715	-0.539744	0.682671	0.374663	-0.0877261	-0.59212	0.612188	-0.667041	-0.656288	0.583046	-0.617389	-0.159018	-0.0603845	0.2012	-0.154052	0.362501	-0.0226222	-1.08356	-0.0479015	-0.0911725	-0.744095	-0.476047	0.336447	0.210136	-0.380708	1.10888	-0.718905	0.626713	-0.76111	-0.0777637	-0.120216	0.485535	-0.698267	-0.547755	-0.846896	-0.399433	1.72015	-0.160062	0.0218469	0.588589	-0.000712253	0.135506	-0.500096	-0.127339
GLB1	NP_000395	-0.266595	-0.0493643	0.0876182	0.440085	-0.44264	0.378274	-0.0248096	-0.0305213	-0.485951	-0.649987	-0.225984	0.0053721	-0.323363	0.106386	0.225766	-0.150721	-0.24372	-0.56357	0.424088	-0.0374384	0.269337	-0.404174	-0.102543	-0.112719	-0.16844	0.0161042	0.1128	-0.741613	-0.0781135	0.213884	-0.843435	0.723416	-0.223488	-0.283289	0.318932	-0.528607	-0.0219544	-0.567189	0.0199793	-0.10116	-0.0459762	0.61828	0.679214	-0.0405683	0.18593	-0.376763	-0.0830878	-0.162858
GM2A	NP_000396	0.574233	-0.163013	-0.0599009	0.187509	0.388238	0.340738	-0.21528	-0.313019	-0.473757	-0.160864	0.181837	0.467728	0.0413789	-0.000719665	0.165879	-0.473575	-0.342197	-0.0556516	-0.135238	-0.458844	0.159209	0.309834	0.0276173	-0.222644	-0.820759	-0.130817	0.536449	0.576358	0.109726	0.514126	-0.725139	-0.348881	-0.336959	-0.284364	0.747905	-0.649958	0.0193248	0.419054	-0.554254	-0.413239	0.50716	1.47793	0.917031	0.100261	0.468302	-0.354916	-0.521555	-0.0195437
GP1BB	NP_000398	0.589053	-0.457612	-0.105035	-0.405377	-1.24317	0.0526085	-0.846941	-1.33648	0.086957	1.93121	3.05883	-0.122781	0.814854	-0.131022	0.119618	-0.147773	-0.256248	-0.578502	0.0534377	0.197521	-1.12772	-0.120243	-0.542734	-0.408382	-0.596092	-0.359997	-0.300446	-0.994079	-0.618714	-1.69626	1.01063	-0.845563	-0.0599728	-1.12767	-0.0532636	-0.984249	-0.799126	-0.642325	-0.0632971	0.781116	-0.0613158	0.999292	-0.45628	-0.307216	-0.354954	0.554338	0.668619	0.14113
GPD2	NP_000399	0.00352786	-0.000195869	0.00699963	0.230799	-0.276411	-0.229032	-0.492876	0.389316	-0.0410554	-0.103879	2.1176	0.49183	0.134757	-0.0953043	0.407834	0.0324057	0.0315239	0.118308	-0.083782	-0.165842	-0.0341111	0.838458	-0.471506	0.327564	0.106067	-0.131798	-0.082022	-0.274511	0.302984	0.158362	-0.383608	0.0545927	-0.551174	-0.184472	-0.70309	0.444594	-0.222337	-0.39679	-0.230278	-0.231627	-0.334911	0.0545604	-0.144568	-0.221381	0.0211111	-0.205136	0.681211	0.757858
HFE	NP_000401	0.183599																	0.059441									-0.0164244				0.513293		0.164031										-0.262018
HLCS	NP_000402	-0.257807	0.146281	-0.105603	0.0545287	0.493361			0.108058	-0.44537	0.0131293	0.225793	0.193041	-0.105749	0.124983	0.116927	-0.514743	-0.288302	-0.0981473		0.773517	-0.449509	0.505488	0.00863293			0.122503	0.356005	-0.0203757	0.587302	-0.147591	-0.126461	-0.303994	-0.0176123	-0.289374	0.597252	-0.118839	0.0723146	-0.248543	0.203166			0.0617604	0.376521	-0.387818	-0.129355	0.0647802	-0.071127
HRG	NP_000403	0.608583	-0.0957146	0.378441	-0.587522	0.358593	-0.260065	-0.457669	-0.413115	-0.521183	-0.454245	2.29348	0.579942	0.0322515	-0.0250993	0.440568	-0.53152	-0.295733	0.332923	-0.0693093	0.286285	-0.608907	-0.741621	0.659817	0.242079	0.339572	-1.25143	-0.138503	0.212635	1.36266	-0.605843	0.454994	-0.607375	0.0256891	0.148006	-0.0794189	0.794764	-0.404885	-1.29495	0.403215	0.0659279	-1.08648	0.571886	0.0157894	-1.05621	-0.162372	0.23568	-1.006	-0.812131
HSD17B1	NP_000404												-0.385368	0.334354			-0.201951	0.640233												2.40287									-0.583054						-0.197288
HSD17B4	NP_000405	0.167154	0.0273046	-0.228887	-0.0739859	0.151346	0.106054	0.881754	-0.0768765	-0.737558	0.611373	0.439858	-0.181447	0.0129246	0.13224	-0.283	-0.497093	-0.597023	-0.285286	-0.833353	-0.215467	-0.205695	-0.105362	0.503819	-0.0597163	-0.266979	0.362034	0.0663403	-0.248241	0.359357	1.19933	-0.345236	-0.027643	-0.417189	-0.0389319	-0.272519	0.0114807	-0.725722	-0.00691955	-0.438934	0.0299457	-0.271388	0.450144	-0.334557	0.381595	0.584506	-0.37937	-0.507718	-0.105241
ITGA2B	NP_000410	0.425919	-0.239105	-0.172872	-0.301283	-1.42861	-0.444192	-0.857196	-1.4945	-0.0228992	1.93784	3.23568	0.393291	0.94566	-0.317159	0.532471	0.0147253	-0.0898619	-0.653752	-0.30515	0.442523	-0.585503	0.0380936	-0.529628	-0.598943	-0.888471	-0.502507	-0.109677	-0.954488	-0.504744	-2.11507	0.413741	-0.886991	-0.050399	-1.30964	-0.147194	-1.19182	-1.07715	-0.784873	-0.244187	0.759055	-0.463863	1.19594	-0.190025	0.243127	-0.368861	0.789938	0.756613	-0.406116
KRT10	NP_000412	-0.598493	-0.00380797	-1.08459	-0.381967	0.394504	-0.831581	1.01491	1.4111	-0.417712	-0.277933	-0.751244	-0.734607	-0.608804	-0.0884482	-1.06414	0.529811	0.25985	0.600895	0.740724	-0.10702	-1.00723	0.234248	0.290583	0.456639	1.18957	-0.893341	-0.727122	1.24516	1.51961	0.0664189	-1.31224	0.347368	-0.595884	1.20716	1.05473	-0.119046	-0.478165	0.634647	-0.827246	-0.245552	0.924615	-0.392132	-0.897005	-1.0831	-1.3722	-0.396448	-0.0365878	0.406089
KRT17	NP_000413	-1.37639	-0.17722	-2.54926	0.44835	0.544276	-1.5767	0.650364	1.06587	-0.301209	-0.448875	-1.02909	-0.701318	-0.811325	-0.310549	-1.12259	-0.073689	0.210117	1.0534	0.177013	-0.127857	-1.37345	-0.52393	0.276658	0.00249522	1.65183	-0.522695	-1.36554	1.50109	-0.836185	1.82631	-2.66156	0.391979	-0.772229	-1.08324	-0.982863	1.48726	-0.624968	-1.10001	-0.856829	-0.83897	1.49091	-1.80801	-0.397468	-0.340842	-1.12877	0.0117537	-0.0359869	-0.114695
KRT2	NP_000414	-0.208517	-0.66673	-0.731389	-0.282856	-0.0811842	-0.296604	1.03271	0.616239	-1.28005	-0.0988778	-0.0813757	-0.595919	-0.374242	-0.17419	-1.13474	-0.143829	-0.111114	0.0941994	-0.0880557	-0.439925	-1.23688	0.130368	0.646277	1.28843	1.59784	-0.77671	-0.582108	-0.0910576	2.3377	0.266759	-0.897746	-0.316799	-0.749323	1.63557	1.21931	-0.29247	-1.04848	1.77616	-1.06421	0.0810248	0.486747	-0.252065	-0.476026	-0.602847	-1.11768	-0.846112	-0.957814	0.0567751
KRT5	NP_000415	-0.996227	-0.103673	-0.514357	0.509262	-0.237422	-0.804685	0.0416907	0.583437	-0.539804	-0.295159	-1.20161	-0.137609	-0.437154	-0.0341009	-0.111023	-0.285489	0.293706	0.927802	-0.000168566	-0.265925	-0.0774354	-0.163648	0.935572	-0.0341218	2.14376	-0.133963	-1.0394	0.816211	-0.82714	0.253245	0.0798729	-0.0279172	-0.609271	-0.0910891	-0.0497783	0.828281	-0.350791	-0.458497	0.0623451	-0.179691	0.424531	-0.441139	-0.671521	0.0662149	-0.932889	-0.021836	-0.391189	-0.136168
L1CAM	NP_000416	-0.830943	0.731806	-1.30853	-0.051183	0.616408	-0.60505	-1.30226	1.29015	-1.52257	-0.359546	-0.122694	-0.942656	0.113476	0.769846	-1.18796	-1.24718	0.106701	-0.425059	0.158048	-1.48818	-1.09597	-0.0550755	-0.556309	-0.995159	0.472566	0.962434	0.796625	-1.28718	0.194495	-1.75782	0.0361149	-1.03102	-0.484904	1.4338	-0.606197	-1.04071	-0.0169972	-1.00193	0.65042	-0.0404215	1.84322	-0.517307	-1.03789	-1.53378	1.19905	-0.158566	1.01658	-0.642912
LAMA2	NP_000417	-0.794909	0.139278	0.717146	0.165152	0.593292	-0.140587	-0.96611	-0.373437	-0.288179	0.0338155	-0.443338	-0.248216	0.202492	-0.162336	-0.753031	-0.274446	-0.0716803	1.14597	-0.304897	0.201895	0.0603893	-0.684993	-0.521448	0.962344	-0.138072	-0.605421	-0.906624	0.726721	0.434135	0.00977781	0.764337	0.873926	-0.00247045	0.226146	-0.0137035	0.439925	-0.555489	-0.499236	0.323994	1.2412	-0.731616	0.51942	-0.313143	-0.726833	-0.688198	0.320517	0.0627116	0.210743
LTBP2	NP_000419	-0.0648115	0.04609	1.32721	0.193953	0.726047	0.738848	-0.688446	-0.814368	0.112729	0.135112	-0.584995	0.0250003	-0.06484	0.169924	-0.02255	0.224065	0.338302	0.449683	0.602837	-0.0997509	-0.155298	-0.807122	-0.0545082	0.816043	-0.574347	-0.605867	-0.184739	0.740484	-0.296188	-1.17641	0.223907	-0.44182	1.13192	1.10821	0.54377	0.480232	-0.477178	-1.13265	0.306224	2.3189	-0.6306	-0.782178	-0.217718	-0.735881	-0.810177	0.300293	-0.616151	-0.112647
PAFAH1B1	NP_000421	0.109575	-0.172437	-0.0377386	-0.19741	0.0795221	-0.0579606	0.183475	0.0602829	-0.0659927	-0.0148103	0.118833	-0.148145	-0.00756807	-0.304179	-0.241627	-0.152289	-0.155272	0.41817	0.189857	0.0369735	0.0585695	0.244613	0.504597	0.458217	0.0331192	0.186479	0.337058	0.0830535	0.056905	0.00820708	0.203761	0.243278	0.157763	0.478955	0.0228077	0.368294	0.0835595	0.163731	0.0937202	0.317869	0.347882	0.0742046	-0.225606	-0.412318	0.256498	0.169422	-0.165127	0.341089
MVK	NP_000422	0.1323	0.00392351	-0.489858	0.572316	0.359436	-0.399626	-0.0621268	0.23978	0.437808	-0.983334	0.343275	-0.0611776	-0.90975	-0.465419	-0.0239825	0.433121	0.0545854	0.0126909	0.276945	0.0989878	0.104868	-0.654772	-0.23128	0.275211	0.0436612	0.00857368	-0.314325	-0.827691	-0.288365	0.544189	-0.644421	0.0871221	0.182119	1.28964	0.198327	0.229521	0.262931	-1.01041	-0.371046	-0.124103	0.499555	-0.0698639	-0.231564	0.837864	-0.139069	-0.104917	0.25912	-0.169319
NCF2	NP_000424	-0.2415	0.185757	-0.0601895	-0.0133425	0.00207843	0.526754	0.135794	-0.573833	0.0430645	0.0530379	1.18659	-0.439394	0.231162	0.123665	-0.333732	-0.0790533	-0.547196	-0.150733	-0.104936	-0.306615	-0.0294805	-0.383386	0.173314	0.423104	0.158709	-0.175343	-0.247841	-0.361425	0.407891	-0.834366	-0.229854	-0.526217	0.182753	-0.181213	-0.325455	-1.23123	-0.48344	0.388913	-0.247394	0.0958149	1.21159	-0.224958	-0.505038	-0.276002	0.0792121	-0.265211	-1.73947	-0.110787
NEU1	NP_000425	0.373886	-0.0716709	0.208455	-0.0504673	-0.316586	0.192506	0.63243	-0.35302	-0.050905	-0.177411	0.439317	-0.568981	-0.272088	-0.401517	-0.469368	-0.096259	0.0840694	-0.235346	0.0348518	-1.16184	0.432334	-0.492733	0.197041	-0.515917	-0.18672	-0.249069	-0.140958	-0.145789	0.325846	0.13525	0.174188	0.831612	-0.2874	-0.127645	-0.443446	0.0486197	-0.2663	0.245697	-0.27245	0.18955	0.0230499	1.55194	0.0632057	0.0403232	0.711032	-0.0229858	-0.196835	-0.178554
NOTCH3	NP_000426	-0.148317	0.556485	0.114185	-0.537149	0.750871	0.26593	0.269767	-0.369898	-0.173952	0.315588	-0.0694133	0.502113	0.395985	0.293642	0.661374	-0.0519049	0.182287	-0.800476	0.177659	-0.224778	-0.368964	0.267668	0.224599	0.0331328	0.0392895	-0.736525	0.417212	-0.220729	0.119149	-0.686038	0.846934	0.0692905	1.06232	-0.378698	-0.0695158	-0.176343	0.484324	0.312559	0.0726094	0.560578	0.0160494	0.306379	-0.911466	1.07771	-0.135002	0.537777	0.126226	-0.289921
OXCT1	NP_000427	0.0267141	0.0263482	-0.21496	0.522429	-0.669485	-0.852829	0.939684	-0.175338	-0.0869609	0.413497	0.489253	-0.0671064	-0.381627	-0.56581	-0.291163	0.103213	0.0339185	-0.495486	-0.541131	-0.394587	0.849892	0.150003	0.281819	-0.0170721	-0.0063256	0.138069	-0.692782	-0.301249	-0.168262	-0.0394108	0.0893989	0.0330085	-0.804792	1.09714	-0.54411	-0.724193	-0.414351	-0.220303	-0.725119	-0.0891181	-0.126633	-0.230183	-0.467098	0.943204	-0.477299	-0.521447	-0.451698	-0.383083
PAFAH2	NP_000428	0.29658	-0.208705	-0.20427	-0.354697	0.0221084	-0.0516304	0.469509	0.474622	0.0758391	0.106498	-0.287199	-0.680339	-0.613913	-0.307357	-0.409054	-0.448729	-0.831573	0.14489	-0.291898	0.409162	-0.0985555	0.0603079	0.0726755	-0.37126	-0.422241	-0.649773	-0.181069	-0.198145	-3.17694	1.84529	-0.134136	0.808713	-0.323171	0.0503347	-0.0235812	-0.0569764	-0.00168328	-0.394605	-0.0812607	-0.180681	-0.334689	0.337214	-0.0232802	-0.477348	0.202872	-0.156676	-0.668431	-0.178085
PECAM1	NP_000433	0.969587	-0.251588	0.0690244	-0.194832	0.03113	-0.00477438	0.026487	-0.355077	-0.0387411	0.730728	1.33243	0.131809	0.765707	-0.183508	0.0443797	0.0665914	-0.296544	-0.170198	-0.413216	-0.240821	-0.0476097	0.212498	0.609439	-0.166257	-0.152357	-0.0203761	0.0868663	-0.273949	0.0631758	-0.808472	0.652643	-0.104274	0.305243	-0.34667	0.454474	-0.627144	0.221725	1.04448	-0.0160637	0.407871	-0.180087	1.24074	-0.311772	-0.258054	-0.204024	0.222039	0.123331	-0.104193
PHEX	NP_000435														0.12202									0.171054					0.525781		-0.130911				0.175265
PON1	NP_000437	0.45316	-0.353543	0.363288	-0.939122	-0.050883	-0.0838923	-0.574909	-0.476422	-0.285383	-0.532179	0.923585	0.68227	1.60565	-0.236785	0.561386	-0.408775	-0.355674	0.670407	0.379291	-0.0981246	-0.398641	-0.558164	-0.182544	0.147879	-0.487858	-1.03379	0.134037	0.745995	0.495178	-0.896528	0.719689	-0.127715	-0.176537	0.411355	0.493837	0.971048	-0.424176	-0.758892	0.872923	0.387978	-0.659914	1.16916	0.0801728	-0.991338	-0.181455	0.840051	-0.269494	-0.512113
PSEN2	NP_000438	0.238374	0.0177739	0.276756	-0.465043	-0.0575572	-0.0687527	0.605513	-0.113728	0.0260814	-0.204165	0.550491	-0.281462	0.598123	-0.271515	0.188956	-0.317829	-0.162615	0.1258	0.217582	0.256953	-0.0447204	0.171133	0.132255	0.355757	0.169261	0.035427	-0.0988039	-0.18843	0.0968567	-0.0323497	-0.0843551	0.0559775	-0.144328	0.0586299	0.191017	0.0725584	-0.0345712	-0.0984436	0.0934373	-1.65423	0.564727	0.302291	-0.098817	0.186665	-0.00435538	0.284295	-0.207123	-0.583899
RFX5	NP_000440	-0.112138	0.490461	0.215616	0.381198	0.390339	0.129008	-0.174522	0.465363	-0.252421	0.00444935	0.0314102	-0.351632	0.0418369	0.877128	-0.22923	-0.0118893	-0.45399	-0.389413	-0.00141118	-0.181837	0.329326	0.716868	0.0978669	0.0203174	0.228215	-0.0519732	-0.227099	-0.0390868	0.174	-0.526927	0.0924043	-0.00611522	0.324491	-0.0989522	0.324443	-0.102378	0.00233298	-0.145255	0.328169	0.0611075	-0.4064	-0.357078	-0.256571	-0.150696	0.409555	-0.0512804	0.245154	0.230117
SOD1	NP_000445	0.524955	0.331788	0.260735	0.282969	-0.451542	-0.298143	-0.907893	0.50018	-0.00583977	0.0207985	-0.287553	1.16683	0.775308	0.468075	0.36056	0.583516	0.573114	0.747601	-0.568496	-0.907127	0.79548	0.15261	-0.211956	-0.497054	-0.273695	0.106383	0.374713	-0.506366	0.449305	-0.106665	1.75885	-0.659045	-0.0660449	-0.285617	-0.0546039	-0.314563	-0.31925	0.257443	0.411487	-0.27183	0.0924743	-0.233845	1.10926	1.35025	0.294143	-0.0132874	-0.68816	0.126373
SUOX	NP_000447	-0.608251	0.292183	-0.377249	0.277629	0.515668	-0.137021	0.770721	-0.115525	0.172126	-0.255801	0.909839	-0.656969	-0.028713	0.265479	-0.422275	0.300793	0.113626	-0.255553	0.24742	-0.783627	-0.657309	-0.150008	0.097961	-0.00423309	0.0201551	-0.296619	-0.552099	-0.045556	0.418446	0.938289	0.290428	1.71845	-0.678692	-0.0363935	0.277279	-0.746417	-0.55249	0.0639952	-0.0988109	0.44324	0.0512806	0.261481	-0.545781	1.04838	-0.628679	-0.52486	-0.375379	0.49557
HNF4A	NP_000448														0.285927									0.341466					0.00873153		3.01149				0.510903
UBE3A	NP_000453	0.113985	0.197002	-0.0825749	0.197586	-0.0563672	-0.391836	-0.0887375	0.0870429	0.0360602	-0.158948	-0.161201	-0.210781	0.0788628	-0.055675	0.0464873	0.245652	0.251445	-0.015561	-0.00627695	0.131431	-0.209904	-0.088156	-0.100133	0.022895	-0.115065	-0.398807	-0.176839	-0.270649	-0.0596109	0.105949	0.19511	0.121317	0.292626	0.116284	0.05532	0.142535	0.118103	-0.135052	-0.294753	-0.150674	-0.499731	-0.0319123	0.25207	-0.330988	-0.09494	-0.0781746	-0.422419	0.144676
PEX1	NP_000457	-0.146821	-0.423672	0.0907915	0.199263	-0.045459	-0.183009	0.223306	0.361209	-0.480646	0.0442531	0.0382539	-0.138507	-0.134729	-0.605214	0.0718295	-0.2814	-0.180389	0.0287308	0.38004	0.637744	0.0113603	0.935106	-0.509106	-0.0411497	-0.338821	-0.0858561	-0.215383	0.084848	0.215639	0.610715	0.134413	0.813628	-0.39524	-0.269595	0.667333	-0.125365	-0.315338	0.0599532	-0.160346	-0.0488635	0.0105877	0.503389	0.211083	-0.245536	0.303956	0.21881	-0.150964	1.03374
AK1	NP_000467	-0.541073	0.18799	-0.437972	-0.186415	-0.289609	-0.261172	0.0976226	-0.102992	-0.939648	-0.0797091	0.109212	-0.196374	1.39642	0.159103	-0.400714	-0.630386	-0.132595	0.859392	0.138187	-0.445257	0.179712	-0.593073	-0.134392	0.290185	0.212474	-0.631284	0.00265455	1.71189	-0.0313633	0.00864051	1.41979	-0.487247	-0.162927	-0.12541	-0.718154	0.903611	-0.741536	-1.159	0.57966	-0.256101	-0.906438	0.37321	-0.457615	-0.294351	-0.161569	0.501094	-0.0498866	0.106735
ALB	NP_000468	0.612654	-0.904236	0.671967	-1.12753	-0.415874	-0.632246	-0.65748	-1.04404	-0.942714	-1.20859	-0.223953	0.636161	-0.234303	-0.90125	0.76716	-0.911926	-0.76954	1.34037	-0.261222	0.0345055	-0.637886	-1.33489	0.701159	0.177858	-0.772614	-1.23176	0.137183	0.858957	0.638069	-0.171822	0.603142	-0.634378	-1.04972	0.431521	-0.448997	1.27158	-0.92572	-1.40722	1.04578	0.169553	-1.27661	0.710718	0.0529177	-1.02128	0.0879977	0.556983	-0.979613	-1.00286
ALPL	NP_000469		-0.20952	-1.23913	-0.193262	0.477056	0.129016	-0.345354	-0.770333	-1.1628	-0.45952	0.0379278	-0.194267	-0.198451	-0.514674	0.154545	-1.49595	-0.819741		0.42855	-0.260193	-1.15643	-0.460795	-0.612185	-0.197172	0.0894095	-0.184421		-0.172652	0.578684	-0.775626		0.208432		0.765854	-0.312935	-0.886081	2.14712	-0.112792	0.663352	0.649746	-0.604569	0.597889		-1.3088	-1.1397	0.0791391	0.771016	0.293482
AMPD3	NP_000471	0.0907345	-0.228406	-0.0876553	-0.594158				0.318732		0.257237	0.566309	-0.51882	0.0786165	-0.215841	0.073321	-0.205326	-0.669353	0.209535		0.06863	-0.384613	-0.277357	0.407937			0.618358	0.127306	0.624945	0.495018	-1.15918	-0.253157		0.247091	0.205011				0.836272	-0.315564			0.327003	-0.31043	-0.340902	1.05568	-0.0940016
APOA4	NP_000473	1.11109	-0.0801042	0.598216	-0.674611	0.439046	0.138904	-0.429978	-0.52948	-1.14662	-1.06332	1.04581	0.976296	1.68536	-0.0786296	0.824449	-0.95316	-0.599052	-0.304156	-0.0514855	-0.15859	-0.175918	-0.805582	-0.0761161	0.158484	-0.0986504	-1.35252	0.292423	0.889343	0.987752	-1.27516	0.42528	-0.554389	0.200484	-0.324726	-0.247517	-0.204702	-0.925043	-0.0957778	0.432884	0.769359	-0.273684	0.12641	-0.0682075	-1.11433	-0.996369	0.409177	-1.02455	-0.499358
APOC2	NP_000474	1.22521	-0.737124	0.401925	-0.966074	-0.694843	-0.44726	-1.5697	-0.651322	-1.61667	-0.180526	0.873267	2.63573	2.45267	-0.855789	1.54548	-0.98725	-0.436534	0.754987	0.10548	-0.326438	-1.15895	-0.717234	-0.204758	-1.05975	-0.399581	-0.800295	-0.242957	-0.346005	-0.531997	-1.46339	0.6592	0.50276	-0.153754	-0.278493	-0.689044	0.676878	0.0320248	-0.717047	0.247316	-0.667026	-0.927374	0.958008	-0.603692	-1.07424	-0.735554	0.480591	-0.370645	-0.588864
APP	NP_000475	-0.634016	-0.127088	0.276823	0.585066	-0.790407	0.0141278	0.294578	-0.339726	-0.897672	-0.329702	-0.180561	0.0283048	-0.540216	-0.404542	0.206355	-0.349897	0.175289	0.0312616	0.359134	0.234844	-0.133272	1.6924	0.211005	0.146708	0.100715	0.904382	0.0883056	-0.959234	-0.00853629	-0.0376585	-0.426798	-0.560315	-0.2667	-0.132045	-0.782417	0.329646	0.406142	-0.414759	0.0281059	0.079976	0.146354	1.49598	1.24837	0.322307	1.32675	0.327771	-0.569733	0.0349331
APRT	NP_000476	0.108223	-0.523458	-0.0675481	-0.47758	0.552317	0.511105	-0.359709	0.940631	-0.279592	0.0998388	-0.0362157	0.260489	0.20198	-0.483126	0.0878678	-0.143575	0.352695	0.000931429	0.165925	1.09108	-0.88496	0.709008	-0.229658	0.072506	-0.576674	-0.0905765	-0.333913	0.079866	0.795535	0.00462761	-0.340189	-0.0939846	0.112578	-0.317904	0.637209	0.13031	-0.482785	-0.384384	-0.372131	-0.391969	0.0820338	0.41937	0.883376	-0.0889385	-0.0475507	0.177862	-0.44526	-0.371063
ARSA	NP_000478	-0.00105088	-0.0254608	0.13755	0.026982	0.555918	-0.0135413	0.60878	0.0727238	-0.175552	0.120677	0.42224	-0.332422	0.0693841	0.166196	0.00201938	-0.201747	-0.216505	0.0869381	0.819925	1.68098	-0.447565	0.16813	0.0760325	-0.0371202	-0.381339	0.18896	-0.406272	0.353881	2.13617	0.415	-0.771508	-0.261227	-0.544037	-0.32396	-0.00951543	0.0203365	-0.0552037	-0.14994	-0.176577	0.10725	0.729331	0.970292	-0.376306	-0.0158256	0.176122	-0.262035	-0.253227	0.459142
SERPINC1	NP_000479	0.0747504	0.237751	0.521964	-0.0014139	-0.800169	0.10275	-0.722616	-0.873679	-0.735328	-0.470486	1.45544	0.186693	0.115474	0.105655	0.380453	-0.733051	-0.0159495	0.854262	0.296634	0.2451	0.0314491	-1.13054	0.42359	0.966945	-0.298689	-1.07733	0.111116	0.593686	0.831655	0.116448	0.683281	-0.919075	-0.445238	0.125731	0.241779	0.719855	-0.536955	-1.53326	0.909703	0.438644	-0.763834	0.590191	-0.186238	-0.922	-0.157959	0.659988	-0.883937	-0.324665
ATRX	NP_000480	-0.0195364	0.332326	-0.265782	0.182432	-0.172687	0.180163	0.0880201	0.345504	-0.168102	-0.0875811	0.079504	-0.531488	-0.396259	0.273722	-0.290249	-0.0422115	0.265372	-0.0718369	0.740315	0.32917	0.309177	0.0929418	-0.203271	0.0990837	0.607456	0.29344	0.204166	-0.622669	0.0521997	-1.05835	-0.215781	-0.319936	0.0210389	-0.572953	-0.583978	0.211708	-0.433241	0.0769884	0.205965	0.489708	0.101845	0.222367	0.0191215	0.2691	0.147691	0.162679	0.124645	0.437443
C1QB	NP_000482	0.933534	-0.546236	-0.0387894	-0.580731	0.118321	-0.0270832	-0.801252	-0.433549	0.13399	0.315367	0.896617	0.74579	0.285777	-0.483134	0.599191	-0.38272	-0.875706	0.577035	-0.670976	-0.417967	-0.0232864	-0.204256	0.485162	-0.333722	-0.0239646	0.0363526	0.809147	-0.829418	0.522862	-1.17711	-0.00819792	-0.475185	0.509186	0.164208	0.0968816	1.75869	-0.0760224	0.300501	-0.0442307	-0.229088	-0.227936	0.0585742	-0.13351	0.0852211	0.3978	0.305599	-0.670269	-1.01747
COL10A1	NP_000484	1.35514	-0.481926	0.266058	-0.257594	1.3075	-0.401939	-1.66787	-0.993619	-0.0162465	0.135992	-0.448976	0.105471	0.46363	-0.525038	0.415633	-0.379981	-0.384517	1.59546	1.12243	-0.610056	0.218497	0.29152	-0.447762	1.16683	-1.50566	0.314013	0.61084	-0.213321	-1.01937	-1.66195	0.725294	0.0736392	-0.0299278	0.0197811	0.601038	0.397649	-0.149696	-1.83129	1.23583	1.59264	-0.681382	-0.244993	0.492561	-0.84707	0.0478005	0.981435	-0.120108	-0.710735
COL17A1	NP_000485	-0.756208													-1.5994				-0.21881					-0.962007				-1.78926	-0.90828		3.03787	-1.60698		-0.567909	-0.279816									-0.978677
ELN	NP_000492	-0.134956	-1.07364	-0.960615	-0.46563	-0.795658	-0.724169	-1.43656	-1.1855	-1.7241	0.796652	0.195234	-0.931572	2.96038	-0.874958	-0.984116	-1.08526	-0.948223	-0.242783	0.671029	-1.13333	0.749957	-0.21524	1.21502	0.428051	-1.41935	-0.0312936	0.0208678	-0.412237	-0.399983	-0.763826	3.19124	-1.92411	-0.0653277	-0.489962	-0.928314	-1.76875	-1.29671	-1.05126	2.28824	0.880796	-1.01419	-0.33586	-0.764118	-1.14878	-0.353263	1.89999	-1.98966	-0.341449
EPX	NP_000493	-0.66921	1.09803	-0.915245	-1.26903	1.24362	0.317381	-0.00544621	-1.6786	-0.522733	0.0204529	1.63639	-1.23991	0.282049	1.06945	-1.1595	-0.719944	-1.11414	-0.197881	-0.591034	-1.4589	-1.24005	0.666735	-0.0994155	0.286612	-0.921369	0.0871969	-1.39925	0.60412	0.469187	-1.715	0.530179	-1.22231	0.763336	-1.85407	-0.891907	-0.95012	-0.725903	-1.5933	-0.325567	-0.215348	1.67028	-0.0951837	-0.777917	-0.566142	-0.363503	0.186497	-0.619231	-1.06767
F10	NP_000495	-0.516637	-0.775245	-0.00434751	-0.972889	-0.19595	0.396298	-0.663357	-0.93255	-1.5551	-0.686429	3.2957	-0.110424	0.24701	0.276846	-0.364411	-1.49449	-0.440934	0.256606	0.574458	0.847704	-0.714398	-0.782364	-0.0125392	0.339787	-0.109044	-1.40643	0.805556	0.974093	-0.385709	-0.769002	-0.0545809	-0.229149	-0.0638282	-0.411503	-0.303738	-0.15184	-0.291392	-1.89379	-0.113116	0.323387	-0.0101251	0.135904	0.323839	-1.26283	-0.689998	-0.520334	-0.848224	-0.115397
F12	NP_000496	1.196	-0.0591716	0.659323	-0.0511625	0.710609	-0.143399	-0.185198	-0.637497	-1.14522	-1.33352	0.698023	0.348562	0.729908	0.129596	0.466354	-1.09713	-0.221674	0.386498	-0.0732858	0.286856	0.169454	-0.332057	-0.525102	0.563677	0.426634	-1.16568	0.235985	0.154751	1.08082	-0.802703	0.938825	-0.58278	-0.291465	0.271106	0.422825	0.404752	-0.775148	-0.692726	1.05528	0.569954	-0.688921	0.12826	-0.535889	-0.83501	-0.603947	0.273612	-0.35847	-0.501275
F2	NP_000497	-0.0261139	0.141717	0.264186	-0.542706	-0.236329	-0.120503	-0.785601	-0.576942	-0.852193	-0.298668	2.29284	0.228125	0.00321396	0.141546	0.115582	-0.54801	-0.290341	0.232549	0.0869046	0.354864	-0.51276	-0.64443	0.335624	0.161203	-0.254432	-0.790548	0.199142	-0.133232	0.511076	-0.531105	0.339609	-0.439969	-0.0176664	-0.101023	-0.145541	0.074496	-0.123309	-1.14491	0.124404	0.237495	-0.688317	0.738388	0.0382012	-0.657932	-0.556824	0.219193	-0.420267	-0.663969
FBP1	NP_000498	0.313852	-0.610259	-0.501441	0.0263114	-2.22653	-0.220753	0.632868	-1.01318	0.490365	-0.294379	0.247691	-0.502309	-0.405109	-0.429605	-0.842856	0.254267	-0.489281	-0.035124	0.147695	0.515612	-0.166185	-0.0600856	-0.335463	0.0967849	-0.223232	-0.301426	-0.389081	-0.0436248	-0.169839	3.10928	-0.587578	-1.22941	-0.442739	0.100882	-0.349421	-1.07971	-1.02175	1.15112	-0.720106	0.00950902	-0.0482034	0.507527	-0.389238	0.383211	0.140674	-0.515305	-1.78356	0.321087
FGA	NP_000499	-0.374428	-0.54474	0.0197023	-0.485197	-1.34447	-0.127139	-1.52603	-1.40775	-1.74015	1.91133	4.46404	0.600456	1.1525	-0.577675	0.488774	-1.67368	-1.17801	-0.560804	-0.965907	0.485255	-1.48924	-1.14716	2.20789	-0.585762	-0.380771	-1.08656	-0.546598	-1.23491	-1.18449	-2.21912	-0.842061	-0.668297	-0.448258	-0.61885	-0.168151	-0.450057	1.06428	-0.826866	-0.576619	-0.298849	-1.08093	0.814264	-0.951795	-0.793663	-0.145504	-0.221462	-1.09461	-1.57729
FGG	NP_000500	-0.555736	-0.606853	0.115857	-0.6697	-1.05049	-0.362339	-1.24974	-1.38283	-1.47856	1.35711	4.48404	0.109839	0.845254	-0.560025	0.0801233	-1.7187	-1.2837	-0.649873	-1.30472	0.403794	-1.74319	-1.21312	1.83987	-1.09864	-0.441957	-1.35082	-0.473766	-1.55877	-1.00743	-1.69518	-1.12736	-0.912407	-0.613692	-0.721473	0.388901	-0.336461	0.722507	-0.522714	-0.652338	-0.616429	-1.37871	0.472311	-1.07217	-1.02788	0.0711979	-0.384695	-1.2119	-2.02164
GALNS	NP_000503	0.0457394	-0.0348545	0.0128015	-0.119615	0.32649	0.191176	0.206	0.058913	-0.168877	-0.0957496	0.704851	0.0881369	0.187441	-0.161191	0.113675	-0.248886	0.0517085	0.0114472	0.52816	0.289747	-0.181057	-0.273454	-0.0259263	-0.0656464	-0.226119	-0.209685	-0.00949453	0.124855	0.282275	0.239832	0.0566271	0.264096	-0.3083	-0.15337	-0.0904298	-0.00623436	0.0591156	-0.316525	0.0721125	0.188043	0.203495	0.692618	-0.220898	0.234494	-0.313681	0.113921	-0.133734	-0.24007
GNAS	NP_000507	0.0592873	0.235682	0.149869	0.00694743	-0.095199	0.0284791	-0.132439	0.167885	-0.113052	-0.0538411	-0.515369	-0.0199467	0.523224	0.143581	0.0208438	-0.0731014	0.426443	0.356809	0.0419447	0.384963	0.424983	-0.125284	0.189421	0.348178	-0.437752	0.0191914	-0.375962	0.476737	-0.680914	0.461192	0.624281	-0.287871	-0.17224	0.247333	-0.00561812	-0.0208886	-0.335517	-0.165918	0.420766	0.022049	-0.101981	-0.133971	-0.0225956	-0.490259	0.260772	0.665535	-0.214618	0.140896
HBA2	NP_000508	0.560497	-1.67562	0.986455	-0.279713	-1.13986	0.0921036	-0.981281	-1.31767	0.337155	1.14057	2.71477	0.611098	2.11152	-2.16526	0.893413	0.373674	0.568276	-2.13049	0.167181	-0.804259	-2.33553	-1.03923	-0.0697694	0.126456	-1.41173	-1.30588	-1.07502	-1.75161	-3.03867	-1.93071	1.9185	-0.0891247	0.687998	-0.70767	0.193247	-1.08872	-2.00399	-1.37556	1.84584	0.918819	-1.30025	1.34177	-0.326089	-0.674067	-0.386382	1.82808	-0.31871	-0.446707
HBB	NP_000509	0.653431	-1.51602	0.811075	-0.361057	-1.87532	-0.135325	-1.26842	-1.3864	0.394526	0.999551	2.52664	0.873378	2.32963	-2.02239	0.743558	0.513089	0.144265	-1.66198	0.171866	-0.808754	-1.99659	-1.03843	0.0462295	0.126844	-1.5511	-1.00184	-1.07429	-1.47459	-2.80659	-1.67931	1.91669	0.0248414	0.566407	-0.651729	-0.16491	-1.03576	-1.88159	-2.02451	1.7984	0.95785	-1.14458	1.25519	-0.281816	-0.508707	-0.402397	1.83851	-0.343952	-0.556953
HBD	NP_000510	0.562528	-1.43892	0.843107	-0.202561	-1.86187	-0.259855	-1.46685	-1.55086	0.401686	0.896298	2.50343	0.880356	2.30604	-1.96823	0.700876	0.488576	0.177962	-1.67839	0.197352	-0.899708	-1.93803	-1.09404	-0.0747672	0.0864224	-1.68421	-1.10568	-1.27615	-1.45462	-2.79082	-1.66077	2.06664	-0.0809705	0.423966	-0.688327	-0.276962	-1.07713	-1.7141	-2.08237	1.94795	0.751469	-1.01931	1.12389	-0.174684	-0.477095	-0.363477	1.91217	-0.294075	-0.768368
HEXA	NP_000511	-0.0795603	0.134077	0.5767	0.00698528	-0.159548	0.663954	0.791004	-0.269894	0.0544006	0.181152	-0.457251	-0.0474766	-0.233533	-0.0129427	0.0762774	0.109853	-0.0649659	-0.0545165	0.164884	0.791634	0.182691	-0.571579	-0.023536	-0.135822	-0.439144	0.0133882	-0.101466	-0.00613207	0.502512	0.813216	-0.1923	0.581845	-0.52357	-0.480948	-0.0479555	-0.133324	-0.0664396	-0.411965	-0.408868	0.0459602	-0.28757	0.915019	0.566838	0.0288436	0.477869	-0.395539	-0.900684	-0.0641336
HEXB	NP_000512	0.0734636	0.029109	0.426511	-0.0139087	-0.351742	0.627733	0.6749	-0.19076	-0.335249	0.330305	-0.174249	0.129703	-0.222252	0.00707919	0.116847	-0.368798	-0.470343	-0.157127	-0.0233015	0.77618	-0.00105517	-0.80993	0.105467	-0.106014	-0.526015	-0.0500641	0.157643	0.0853723	0.488787	1.17853	-0.417654	0.706903	-0.402018	-0.320574	-0.139479	-0.296673	-0.463363	-0.55315	-0.27313	-0.0531982	-0.291674	0.610345	0.183059	0.30869	0.282451	-0.329155	-1.16317	-0.17898
HOXD13	NP_000514		-1.47636	-0.031016					-0.677991							-1.60096					0.328023	0.236681
KRT14	NP_000517	-1.40662	-0.162226	-2.69571	0.501105	0.396149	-1.5427	0.641118	0.995463	-0.248314	-0.479465	-0.927539	-0.720818	-0.738851	-0.334092	-1.08146	-0.0716371	0.197635	0.999199	0.172863	-0.0849858	-1.41949	-0.434836	0.343305	0.0158677	1.55494	-0.505198	-1.4046	1.30746	-0.772086	1.87317	-2.68935	0.323306	-0.862941	-1.08243	-1.05669	1.52957	-0.614995	-1.12182	-0.834245	-0.907415	1.50442	-1.82755	-0.350856	-0.348631	-1.09739	0.0560668	-0.10369	-0.117363
LDLR	NP_000518														0.271039									0.208253					0.585555		0.895871				-0.00937666
MAN2B1	NP_000519	0.415028	0.0222171	0.220094	0.352711	0.332733	0.443051	0.585776	-0.0128213	-0.145643	-0.0120456	0.0933886	0.394953	-0.0695488	-0.0516664	0.37442	-0.230755	-0.109447	-0.194585	0.502895	0.129852	-0.22828	-0.542581	0.0184987	0.160947	-0.0443393	-0.132372	-0.118175	0.0548849	0.145645	0.329408	-0.066297	0.61348	0.160541	-0.425344	0.0975079	-0.0506491	-0.00360155	-0.140037	-0.0743461	0.00237448	0.517736	0.182408	-0.0914379	0.0348981	0.470535	-0.117952	-0.49763	-0.0280373
OTC	NP_000522														-0.385592									-0.246553					-0.774131		3.04848				-0.118196
PCCB	NP_000523	-0.490362	-0.200222	-0.0761718	0.297698	-0.275582	-0.350269	0.604341	-0.379949	-0.511788	-0.532214	0.478583	-0.537191	0.274244	-0.178887	-0.385861	-0.693643	-0.00742894	-0.116258	-0.0631731	-0.528389	1.36025	-0.455681	-0.160147	0.259181	0.317532	-0.00212155	-0.236368	0.363212	0.337773	-0.112988	0.232922	-0.0277202	-0.00833439	-0.157009	-0.318369	0.334708	-0.661939	0.100448	0.432299	0.062225	-0.829579	-0.125859	-0.276395	0.541773	0.588727	-0.0266797	-0.227884	0.115949
PMS2	NP_000526	0.201052	-0.0362043	0.264006	0.115066	0.129519	0.235461	-0.386213	0.485499	0.0422136	-0.354599	0.339159	-0.143615	0.327844	0.190514	0.30415	0.113289	-0.0692734	-0.0270324	0.0571991	0.209073	0.299022	0.00560919	-0.172011	-0.0528245	-0.407085	-0.384124	-0.0348208	-0.0721545	0.455816	-0.118574	0.12085	0.205946	-0.222079	0.378979	-0.0570318	0.0118852	0.328876	0.266567	0.506842	0.0181916	-0.413485	-0.312844	-0.0501261	0.224247	0.181787	-0.392218	0.267373	-0.254282
RFXAP	NP_000529				0.304625		0.224312	-0.646182		0.93262	0.35175	0.261257								-0.49			0.915317		0.00157471	0.0490789	0.31258						0.958731			-0.391376	0.466451	0.134923		-0.0897588	-0.228731	-0.506223	0.0217398			0.261532	0.0690752	0.866588	-0.374774
SMPD1	NP_000534	-0.123766	0.000319739	0.243587	0.424568	0.481496	0.200297	0.621995	-0.293001	-0.430552	-0.145875	-0.259379	0.212193	-0.177779	-0.00377458	0.453387	-0.331736	-0.243769	-0.428307	0.377158	0.181753	0.236375	-0.364657	-0.311595	0.227235	-0.348886	-0.196212	-0.0498426	0.376994	-0.00550356	0.537752	-0.258828	-0.741962	-0.513234	-0.0255304	0.0608906	0.59989	-0.251258	-0.574737	0.162172	0.206279	-0.0913027	0.436923	-0.0413666	-0.138704	0.236569	0.0779648	-0.390154	0.128825
TAP2	NP_000535	0.960418	-0.540681	-0.0314785	0.313824	-0.283468	0.194622	0.454271	0.874356	0.800378	-0.0940233	0.75706	-0.140548	0.15181	-0.626131	-0.15305	0.707761	-0.872947	-0.960403	-0.74559	-0.93205	-0.0826148	0.282319	0.603107	-0.391234	0.979794	0.238607	0.224866	-1.03635	0.560287	-0.450166	-0.864864	-0.599323	0.0265406	-0.211426	0.247643	-0.860562	-0.996465	2.03972	-1.09853	-0.0144203	0.12445	-0.858817	0.58862	0.619335	1.08222	-0.661588	-0.587518	0.000144712
TP53	NP_000537		0.268991	0.387227		-0.380618			0.151449	-0.891791			0.395894	0.652164		0.212569	-1.25383	0.585629			-0.653108	-0.17622								1.04343			-1.27235			-0.544511	-0.692493	0.957798	-0.462748						0.541241			-0.175127
TSC2	NP_000539	-0.215758	-0.0453045	0.370694	0.162167	0.0343645	-0.0464406	0.25552	-0.210398	-0.103246	-0.369209	-0.274033	-0.0325977	-0.107958	0.245907	0.17079	-0.315365	-0.244647	0.202545	0.037112	0.211522	0.168998	0.00448246	0.393022	0.0620657	-0.378052	-0.268415	-0.642074	0.442928	0.866315	0.123943	0.0686433	0.0394168	-0.237513	0.14649	-0.0368427	0.177498	-0.0319372	-0.475416	0.399141	-0.101215	0.0870012	0.00840789	-0.0556504	-0.122402	0.0394136	0.139205	-0.130722	0.0234002
VWF	NP_000543	0.543413	-0.0254296	0.607204	-0.407538	-0.137282	0.218769	-0.406355	-0.40332	-0.230801	0.653859	0.837723	-0.169278	0.968541	-0.0254497	-0.026194	-0.383087	0.225836	0.129609	0.286477	-0.223786	-0.465792	0.0209248	0.800734	0.295529	-0.200279	-0.136471	0.246004	0.0444048	0.643286	-0.226203	0.940702	-0.0538373	0.433932	0.327259	0.595865	-0.105756	0.0562615	-0.438053	0.488298	1.32869	-0.26477	0.319381	-0.872955	-0.552999	-0.35733	0.5747	-0.0133018	0.0828327
WRN	NP_000544		0.169481	0.593282	-0.0438875		0.0976362	-0.410115	0.0775014		-0.273269	0.200735	0.381437	-0.268651		0.869217	-0.286966	0.300884		-0.151388	1.32801	0.121563	0.242619		0.199265	-0.104701	-0.229243			-0.493779									-0.588176	0.564819	-0.524749	-0.246943	-0.352457		-0.459158	-0.60208	0.108813		-0.0751296
HBG1	NP_000550	0.484363	-1.46881	0.915403	-0.0420218	-2.24063	-0.526897	-1.12155	-1.53768	0.537317	0.864079	2.47025	0.441664	2.24672	-2.06615	0.412372	0.850495	0.376049	-2.04857	0.976232	-0.935575	-2.18653	-1.29136	-0.168199	0.260032	-2.27125	-1.72643	-1.43125	-1.46233	-2.84333	-1.70863	2.14905	-0.149512	0.379462	-0.683879	-0.504179	-1.09661	-1.99775	-2.32496	2.10275	1.38175	-0.771978	0.915339	-0.118231	-0.457785	-0.471388	1.7859	-0.207435	-0.341059
CD53	NP_000551	0.653421			0.109912	-0.224372				-0.256951	0.152214	0.545701	-0.107808	-0.0764258	0.338865		-0.281525	-0.228534	-0.0919719				0.135846	0.828589			0.243846	-0.140948	0.0808958	0.483221	0.0408123	0.476902	-0.13977	0.340174	0.534375	0.492599	-0.271729	-0.0813959	0.80091	-0.0015077			-0.00526348	-0.399709	-0.102121	0.693784	0.195491	-0.292656
GSTM1	NP_000552	0.428024	-1.57923	-2.01146	-0.478465	0.863357	-1.73445	-1.72245	-2.04334	-1.04191	-1.24337	-0.0975926	-1.87983	1.85506	-1.19621	-2.47956	-2.03586	0.789305	1.37841	1.03726	-2.18367	-1.20616	-1.23399	1.25603	-1.04263	0.0672823	0.828445	-1.07335	1.90032	-1.38747	-1.69643	2.27832	0.790275	-0.757427	1.32007	-1.14656	-1.83587	-1.42347	-2.97097	-0.359815	0.658473	0.13665	-1.20301	-1.13551	-2.26507	0.94164	2.56485	-1.12745	-1.55709
C8A	NP_000553	0.101842	-0.0513852	0.159273	-0.525538	-0.815866	0.0152636	-0.346033	0.0438804	-0.800086	0.652996	1.63765	0.302128	0.00907965	-0.162501	-0.00672246	-0.383437	-0.147135	0.337637	0.312601	-0.0726579	-0.200335	0.348918	0.719334	0.407822	0.0759709	1.06387	0.405214	0.352847	0.0730005	-0.693792	0.295475	-0.608976	-0.00672585	0.267993	-0.0664881	0.486805	-0.831364	-1.00594	0.0475355	0.326407	-0.468572	0.839662	-0.248544	-0.711154	-0.0932141	0.768513	-0.740955	-0.246013
FCGR1A	NP_000557	0.508493	0.0282449	0.0262642	0.705849	0.273195	0.266766	-0.382875	-0.157196	0.452507	0.0648512	0.300037	-0.201093	0.117507	0.0870129	0.107453	0.23502	-0.378963	-0.386897	-0.732874	-0.55288	0.0762831	0.352988	0.197834	-0.391147	-0.124494	0.395509	-0.0933458	-0.574182	0.122036	-0.740645	-0.0441848	-0.311292	0.193522	0.0210698	0.904621	-0.799531	-0.0390943	0.99758	-0.466355	0.0552169	0.220819	-0.796221	-0.328881	-0.266347	-0.100647	0.293201	-0.500891	-0.109529
CRP	NP_000558	-1.50001	0.420274	-0.77555	-0.385651	-0.646924	1.323	-1.13296	-1.40083	0.22858	1.46382	0.94492	-2.46317	1.18709	0.43634	-1.25086	-0.632497	-0.642143	-0.138245	-0.230415	-1.18235	-0.00751353	-0.749185	1.4425	0.881159	0.642096	-0.036401	0.343209	-0.949254	-1.1272	-2.38042	-0.646527	-0.164754	-0.600979	-0.0997826	0.768756	1.55111	0.694125	-2.19572	-0.368988	-0.541188	0.0609068	-0.571649	-1.88771	-1.41216	-0.536384	-0.612916	-0.793418	-0.882844
FCGR3A	NP_000560	0.393545	-0.152184	-0.289132	0.178131	-0.635445	0.0606605	0.127796	-0.538757	0.325012	-0.121008	0.798348	-0.0551725	0.382959	-0.00772639	-0.203954	0.358748	-0.479744	-0.420153	-0.259766	-1.15412	-0.141084	0.243903	-0.0716781	0.285049	0.32719	0.0556241	-0.138638	-1.01005	0.00727849	-0.809593	0.0438427	-0.236015	0.0372058	-0.126732	0.168912	-0.383338	-0.152299	0.74732	-0.00672302	-0.0155401	1.33308	-0.129941	-0.39919	-0.0535505	-0.163985	0.168422	-0.849456	-0.000987278
IL1RN	NP_000568	-0.131745			-0.339531	0.0573131	0.37766	0.127274		-0.35389	-0.415572	0.327553	-0.187608	-0.213979	-0.204221		-0.37538	0.476088	-0.0685165	0.110674			-0.37759	-0.0158736	-0.0375299	0.200634	-0.292542	0.31648	0.0896456	0.688621	2.32989	-0.273267	-0.208679	-0.515878	0.508009	-0.0171713	-0.10856	-0.319119	-0.0420769	-0.713784	0.566213	0.0273189	-0.475436	0.21227	0.1314	-0.0811624	-0.284622	-0.560805	0.116482
GPX1	NP_000572	-0.0450147	-0.253439	-0.180642	0.264868	0.0956457	0.0328289	0.291688	0.20022	0.240977	-0.525193	0.391127	-0.313471	-0.562295	-0.0850789	-0.202841	0.215582	-0.0814529	-0.168486	-0.0215849	0.0237173	0.452247	0.0392744	-0.105982	-0.0683362	0.138394	-0.255987	-0.267	-0.134423	0.342103	-0.488469	-0.270197	-0.165866	-0.0170856	0.486173	0.036862	0.225435	-0.0590004	0.186966	-0.205667	-0.0957786	0.401676	0.127141	0.342091	0.328192	0.720362	-0.616265	-0.300394	-0.0968521
SPP1	NP_000573	-0.478303	-0.610084	-1.63994	-2.44802		-1.42976	-1.08107	-2.3079		-2.51434	-2.18557	-2.53074	-2.70245	-0.280613	-2.15038	-2.58553	-2.36116	-0.484031	-0.669915	-1.92482	-1.29701	-3.2716	-1.43193	-1.22057	-2.25945	-1.42304	-0.315619	-2.03828	-1.02109	-0.983317	-0.199463		-0.421082	-1.4694				-1.46466	-2.34925	-0.19339	-1.78149	-2.09658	-0.337783	-0.757525	-2.34418	-3.01575		-2.16672
GC	NP_000574	0.00410181	-0.277891	0.320895	-0.449529	-0.0160107	-0.0308426	-0.518723	-0.72988	-1.01497	-0.0186684	0.298571	0.352034	-0.00332088	-0.296492	0.345168	-1.0167	-0.383013	0.348485	0.155616	0.0541283	-0.358666	-0.575655	0.591279	0.701817	-0.110589	-0.572024	0.351172	0.38252	1.06075	0.287112	0.192066	-0.499364	-0.00730548	0.107097	0.337863	0.513499	-0.362445	-1.21303	0.537011	0.778127	-0.261309	0.527464	-0.114965	-0.77933	0.431873	0.3733	-1.00463	-0.687976
C7	NP_000578	-0.00804054	-0.334457	0.463156	-0.854709	-0.0974647	-0.111652	-0.31472	-0.871165	-1.11439	-0.414062	1.01079	0.0617423	1.25772	-0.581526	0.1504	-1.15635	-0.615593	1.07956	-0.0317295	0.355957	0.0776206	-0.828564	0.411574	0.381839	0.0328578	-1.03015	0.532153	0.488013	1.43724	-0.48826	1.27803	-0.324695	-0.452218	0.135348	0.185974	0.476302	-0.37257	-1.19353	0.674634	0.498696	-0.527722	-0.257512	-0.605764	-1.03604	-0.477983	0.41181	-0.670911	-0.562117
CD14	NP_000582	-0.128687	0.169088	0.294673	0.743427	0.114706	0.867723	0.171461	0.18339	0.0775869	-0.0771517	0.443121	-0.0539113	0.439293	0.081453	-0.129747	0.147135	-0.545473	-0.195203	-0.220599	-0.636328	0.485575	0.418911	0.571593	0.215649	0.28201	0.215599	0.0774997	-0.159391	0.189988	-0.880801	0.333041	0.0962772	0.214798	0.179964	0.805102	-0.387944	-0.255316	0.881343	0.0317661	0.505099	0.247899	0.0903333	-1.01694	-0.277575	0.854347	0.0679145	-0.305813	-0.175062
TAP1	NP_000584	0.840723	-0.705598	0.073097	-0.0110026	-0.0248007	0.0267553	-0.180126	0.603262	0.705384	-0.109071	0.977215	-0.372912	0.278418	-0.506345	-0.219043	0.616042	-0.477146	-0.717693	-0.572191	-0.817467	-0.0093603	0.723176	0.485719	-0.347545	0.639357	0.262006	0.154476	-0.955379	0.154766	-0.265935	0.185277	-0.543457	0.113208	-0.0689082	-0.233494	-0.482481	-0.527086	1.42635	-0.636807	0.252105	-0.15722	-0.519253	0.213489	0.36672	0.602195	-0.293137	-0.6363	-0.0617718
IGFBP2	NP_000588	-0.345947	0.235924	-0.346395	-0.670815	0.0344756	1.10371	0.819017	0.456305	0.109999	-0.252613	-0.422934	-0.218761	0.141637	0.308668	-0.161608	-0.230892	-0.462251	-0.128953	-0.317365	-0.360289	-0.554531	-0.314138	-0.227018	-0.486207	-0.651489	0.157497	0.0761304	-0.285155	0.0130459	0.425597	-0.230924	1.67957	0.510732	-0.460081	0.607946	-0.141828	-0.117216	0.406256	-0.0373412	0.185499	0.431458	-0.923737	-0.439406	0.121581	-0.443509	0.403405	-0.2489	0.695643
IGFBP3	NP_000589	0.127955	-0.221119	-0.171279	-0.0724216	0.138449	0.117	0.108373	-0.157941	-0.41394	0.542696	0.863768	-0.652397	-0.539303	0.685945	0.124565	-1.99788	-1.8877	0.0368522	0.62627	-0.137264	-0.179744	0.389329	0.467971	-0.147256	-0.063923	0.225577	0.463273	0.431154	-0.891669	-0.00596002	0.0868832	-0.677717	-0.159155	0.412436	-0.134227	0.0249448	-0.20069	-3.53875	0.105671	0.298183	0.143889	0.216054	-0.175423	-1.48445	0.196409	0.432321	-0.645224	-0.339004
IGFBP5	NP_000590														0.238801									-0.0760874					0.0321766		-0.345714				0.289311
SERPINE1	NP_000593	-0.22958	-0.728269	0.466085	-1.18429	0.207059	0.569981	-0.89976	-1.01305	-0.341708	0.873761	0.419692	-0.218119	-0.0274782	-0.514	-0.223107	-0.178402	-0.824308	0.147309	-0.758464	-0.354123	-1.09648	-2.41557	2.74734	-0.525908	-0.89027	-0.433595	1.23907	-1.06814	-1.05688	-1.43493	-0.516034	-0.741089	0.873303	-0.979548	0.569173	-1.16164	1.14234	0.207736	-0.681864	1.09557	-0.462706	-1.20569	-0.268901	-0.877325	0.0068552	-1.17331	-0.756688	-1.44717
NOS3	NP_000594				-0.384931	0.218909				-0.0530546	0.152187	0.140583	0.0814725	0.219024	-0.165962		0.216603	0.228479					-0.115123	0.410961			-0.403257		0.274955	0.481974	-0.548976		-0.113149		-0.0626226	0.354356	0.058932	0.0412034	0.252415	-0.0974691			1.65378		-0.304702	-0.274651	-0.137851	-0.0452774
C8G	NP_000597	0.392964	-0.0941374	0.328575	-0.0932092	0.548448	0.271987	-0.44273	-0.515184	-0.345578	0.336145	1.62037	-0.0597332	0.668222	0.0363161	-0.0911691	-0.367366	-0.126415	0.238025	0.479698	0.17027	-0.0798277	-0.368824	0.792508	0.460554	-0.119213	-0.673939	0.505784	0.267131	0.923052	-0.74013	0.970129	-0.394596	0.203407	0.184639	0.320824	0.554618	0.227964	-0.481517	0.908478	0.932319	-0.61562	0.285334	-0.344688	-0.737058	-0.303835	0.211952	-0.356038	-0.198923
ORM1	NP_000598	0.0678381	0.601171	0.368803	-0.352728	0.527723	0.53305	-0.302166	-1.02565	-0.345713	0.23948	-0.0728024	0.0657543	-0.251452	0.572122	-0.00113936	-0.316114	-0.00425573	0.402201	-0.253645	-0.390906	-0.403268	-0.337685	0.541845	1.02263	-0.235869	0.142657	1.17487	-0.496175	0.780624	-0.842086	-0.257146	-0.385324	-0.456551	-0.0617058	0.958087	0.421782	-0.243119	-0.0160404	0.401607	-0.109208	0.491091	-0.0721395	-0.717029	-0.00372719	0.0374159	0.453187	-0.574533	-0.269101
ORM2	NP_000599	0.0198498	0.563015	0.450719	-0.287269	0.406361	0.36077	-0.263057	-0.732469	-0.363805	-0.120414	0.31931	-0.437638	-0.427932	0.659035	-0.122192	-0.222034	0.195142	0.488288	-0.0114973	-0.224224	-0.397248	-0.545922	0.433337	0.782767	-0.296383	-0.304601	1.13859	-0.324815	0.569888	-0.394888	-0.281988	-0.414388	-0.68136	0.169384	0.442223	0.817669	-0.572953	-0.0532442	0.640562	-0.163037	0.108679	0.30231	-0.651568	0.0883415	-0.169881	0.304056	-0.533077	-0.302715
CXCL12	NP_000600	0.138976	-1.36841	-1.13774	-0.46976		-1.12045	-2.21671	-1.47736		0.00709394	0.422224	-0.70722	2.58647	-0.957072	-0.6524	-0.700062	-0.734653	0.0406858	-0.213899	-0.910272	-0.0276539	-0.063911	1.00897	0.471758	-2.95994	-0.235327	0.821635	0.197834	-0.336313	-1.77781	2.42228		-0.142318	-0.409983				-1.4051	1.30951	0.826205	-2.37362	-0.338285	-0.761202	-1.09522	-0.258259	0.902735		-1.01222
CD44	NP_000601	0.866973	-0.408242	-0.454071	-0.442919	-0.291904	-0.488374	1.21944	-0.635148	0.0910323	1.18683	0.87857	-0.0441479	0.467613	-0.263893	0.0955367	-0.163305	-0.402945	-0.0791163	-0.278669	0.0527112	-0.0857389	0.724896	0.626306	-0.101449	0.386098	-0.668212	-0.00719664	0.111045	0.107503	0.0212205	0.231712	-1.01139	-0.040947	0.150646	0.153793	-0.491586	-0.184512	0.860923	-0.342262	0.127586	0.45349	-0.248713	-0.363674	-0.259034	0.391742	-0.0593666	-0.941715	0.197315
CD59	NP_000602	-0.276858	0.725401	0.398003	-0.158469	0.245949	0.0246124	-0.200682	0.403072	-0.425677	0.0144744	-0.419121	0.114111	0.243619	0.323852	-0.194936	-0.285418	0.185089	0.294466	0.238673	-0.451956	0.426014	-0.828458	-0.0214786	0.172675	-0.203773	-0.265597	-0.331378	0.995328	0.550208	-0.187974	0.433341	-0.299031	0.00184319	0.198481	0.270201	-0.0841254	-0.541036	-0.0132038	0.2309	0.202069	-0.0123681	0.0640014	-0.301095	-0.485501	0.0577466	0.231303	-0.184596	0.118932
IGF2	NP_000603	-0.308644	1.48829	-0.177722	-0.0552329	0.543662	-0.0874841	-1.77135	0.22884	-0.987251	-0.184283	0.426788	0.803953	0.73516	1.81061	0.525102	-0.495263	0.283601	-0.0230033	0.704524	-0.821063	-0.0841464	-0.433122	-0.428276	-0.6527	-1.09204	-0.750718	-0.317182	-0.0280221	1.02901	-1.78195	0.559449	-0.674585	-0.49216	-0.647731	1.30056	-0.0393634	-0.753679	-0.593486	0.554437	-0.715127	0.648628	0.263146	-0.655557	-0.956288	-0.125269	1.86696	0.344019	-1.37794
HPX	NP_000604	0.181525	-0.154679	0.66688	-0.641315	0.443044	-0.285568	-0.767899	-0.779561	-0.581583	-0.68037	0.200839	0.439387	-0.530727	-0.245452	0.760954	-0.530621	-0.178728	0.714197	0.144781	-0.0884171	0.059578	-0.947199	0.770781	0.24266	-0.169842	-0.975888	0.197689	0.18053	0.687534	-0.148923	0.53083	-0.423178	-0.67699	0.418874	0.301003	1.05855	-0.538545	-1.14243	0.952044	0.0437926	-0.475626	0.580309	-0.386984	-0.797689	0.168041	0.593623	-1.02404	-0.607147
NCAM1	NP_000606	-0.365279	0.181186	-0.233478	-0.60552	-0.572292	0.720274	-1.2836	1.69978	-0.940171	0.0889204	-0.492886	-0.585503	0.92037	0.0459987	-0.510594	-0.729844	0.189565	0.660659	0.127672	-1.17068	0.0846152	0.741275	-0.0552516	0.695439	-1.14515	1.46567	-0.488634	0.722484	0.162394	-1.06653	0.659913	-0.455596	-0.48178	0.0421593	-0.15562	-0.477478	-0.807732	0.444794	0.420805	0.511967	-1.39698	0.0825574	-0.89633	-1.56938	-0.14593	0.67222	1.35014	0.0990609
SLC11A2	NP_000608		0.456763	-0.574615	0.767995				0.307179		0.347552	0.357513	-0.484512	-0.642711		-0.37088	-0.0772361	0.363375			0.504805	1.12059	0.0839127				-0.0745118			-0.0757302									0.224737	-0.594262			1.52266		0.169869	-0.77897	-0.509044
SERPINA5	NP_000615	0.472136	0.310491	0.625755	-0.511104	0.499145	0.547342	-0.814516	-0.412937	-1.14681	-0.921785	0.283471	0.119899	-0.19064	0.553733	1.01602	-1.08992	-0.786473	0.643225	0.521031	1.71855	0.252894	-0.939364	1.08528	1.24726	-0.429121	-1.08702	-0.0562213	0.682168	0.496446	0.149352	0.747192	-1.31933	-0.147869	0.841251	-0.915654	1.9217	-0.645216	-1.21866	0.628006	1.35873	0.205849	-0.105808	0.12432	0.595985	-0.581104	0.132657	-0.208365	-0.498947
NCF4	NP_000622	-0.0322678	0.285523	-0.273086	-0.0344577	0.184323	0.562698	0.296269	-0.280919	0.0324175	-0.294439	1.55137	-0.891051	0.0690807	0.0241313	-0.0920525	-0.00923825	-1.09716	-0.148645	-0.113754	-0.374005	-0.107402	0.397801	0.134861	0.47416	0.0560396	0.249524	-0.09214	-0.48807	0.490525	-0.990451	0.0969433	-0.732937	0.00480942	-0.302751	-0.474623	-0.76188	-0.506261	0.26363	-0.491006	0.397559	1.19496	-0.552311	-0.23669	-0.228917	0.0805952	-0.268336	-0.96512	-0.11487
ITGAM	NP_000623	-0.052663	0.437032	-0.482212	0.00399147	0.779498	0.669975	0.227803	-0.8481	-0.220557	0.0675279	1.76359	-1.03056	-0.0479923	0.330571	-0.852059	-0.358447	-0.842438	-0.143627	-0.379837	-1.11426	-0.0658383	0.206318	0.0292298	0.303412	-0.164734	0.103711	-0.182658	-0.614403	0.282481	-1.17667	-0.0642982	-0.631877	0.43539	-0.484281	-0.431418	-0.677865	-0.66366	0.0136262	-0.701921	0.0320746	1.48299	-0.228506	-0.355534	-0.342401	0.43908	-0.279274	-0.928196	-0.219913
BCL2	NP_000624	-0.42725	-0.384949	-0.266278	0.261406		-0.192142	-1.22876	-0.894903		-0.149391	-0.0483031	-0.749079	0.800657	-0.279527	-0.0200166	-0.383856	-0.313844	0.155265	0.2435	1.47591	1.95854	-0.689393	-0.195485	0.711058	-0.909891	-0.00514625	-0.642343	-0.574114	-0.132607	-1.33459	1.28689		-0.891535	-0.275823				-0.321636	1.3421	-0.035979	-0.9477	-1.28935	0.516344	-0.72038	-0.294438	0.661421		0.37066
SOD2	NP_000627	0.381038	-0.386887	-0.148835	0.281076	0.0589184	0.0533986	0.518585	-0.224513	0.371899	-0.145352	0.632975	-0.277048	0.926091	-0.353822	-0.433573	0.316862	-0.797655	-0.0138506	-0.77674	-1.58219	0.0786155	1.21114	0.436693	1.24987	0.242908	0.670056	-0.105964	0.134723	-0.0723198	-1.10712	0.546016	-0.539392	-0.292723	-0.399932	-0.72202	-0.348146	-0.528367	0.98949	-0.458892	-0.614801	0.458476	-0.894848	-0.598039	0.481305	2.04799	0.0793767	-0.354834	-0.704288
GSR	NP_000628	-0.317647	0.267894	0.213125	-0.107977	-0.470578	-0.457231	0.512572	-0.419037	-0.607695	-0.938653	-0.318188	-0.270986	-0.471229	0.337593	0.196351	-0.606504	-0.209389	0.595019	-0.395466	0.640072	-0.123589	-0.552813	-0.401427	0.249538	-0.703956	-0.74554	-0.741374	0.746764	-0.784173	0.540849	-0.278419	-0.718459	-0.628112	0.500371	-0.631207	0.696423	-0.682337	-0.805682	0.454997	-0.0109532	0.213897	-0.465983	-0.470126	-0.44859	-0.287625	-0.445099	-0.529295	-0.389885
VTN	NP_000629	-0.0952541	-0.643845	-0.709226	-1.04054	-0.0844484	0.11968	-0.836625	-0.879384	-1.13755	-0.149267	2.54795	-0.616943	1.51228	-0.624859	-0.586504	-0.97018	-0.722627	-0.111116	-0.112441	1.25229	-0.430799	-0.956744	0.515516	-0.133506	0.0398415	-0.555162	1.34907	-0.887664	-0.0934604	-0.806283	1.13837	-1.10169	0.110596	-0.59581	-0.260479	-0.337836	0.289505	-1.29355	0.543469	0.382247	-0.345238	-0.34238	0.0130187	-1.48456	-0.702819	0.0868675	-0.945214	-0.809217
TGFB1	NP_000651	0.43084	0.249592	0.500934	0.523877	0.583915			-0.413892	0.379399	0.839099	1.20945	0.15855	0.389187	0.374998	0.55727	0.212853	-0.276349	0.168177		-0.469666	0.170217	0.58217	0.134345			0.510225	-0.135762	1.06703	0.114704	0.381631	-0.226887	0.128049	0.597948	1.31904	0.422378	-0.417736	0.229963	0.527617	0.379097			0.490086	-0.450555	-0.0638186	0.302814	0.326871	0.0342376
RPL9	NP_000652	0.335083	-0.374615	0.282894	-0.0689739	0.220592	-0.0700273	0.411347	0.358509	0.19817	-0.346166	-0.143235	-0.0141828	-0.107582	-0.388748	-0.305423	0.188577	0.105351	0.105166	0.290202	0.510303	-0.524726	0.121187	-0.0869468	0.0347003	0.0329513	0.308158	-0.158999	0.503204	0.0585807	0.146237	-0.284365	0.277054	-0.0778048	-0.191047	0.142626	-0.0120982	0.512278	0.190787	-0.37663	-0.330441	-0.32269	-0.0280712	0.273475	-0.059026	-0.0848017	-0.233013	-0.00874547	-0.0095241
NAT1	NP_000653	0.837409				0.638565	0.0674357	0.518962		-0.435236			0.0603081	-0.143329	0.4312		-0.276488	-0.192635	0.325689	-0.28925				0.381046	-0.0177736	-0.500783		0.165315	0.47873	-0.791473	0.932773	1.18075	-0.361836	0.596812	0.0443126	-0.507831	0.638285	0.0463944	0.880626		-0.241634	0.445416		-0.257773	0.331107			-0.452338	-0.586911
ABAT	NP_000654	1.04251	-0.738334	-0.607154	-0.537558	-0.307974	0.156951	0.530177	-0.341468	-0.153729	-0.777366	-0.464609	1.64828	0.400669	-0.565816	1.34812	0.000660987	0.355037	-0.368879	0.284801	-0.289823	-0.627401	1.58917	-0.191507	0.376233	-0.568251	-0.113285	-0.883631	-0.523883	-0.972924	1.28759	0.810959	-0.198152	-0.394711	0.162738	-0.673923	-0.134212	-0.73033	-1.17899	0.658209	-0.165406	-0.534411	-0.943819	0.172829	-0.0232691	-1.31251	-0.37361	-0.00408691	0.790621
ACHE	NP_000656														-0.379912									-0.0685029					-0.126926		3.59972				0.00771409
ACY1	NP_000657	-0.521472	-0.551797	0.0508269	0.474573	0.847741	-0.263155	-0.220228	1.31964	0.483879	0.633981	-0.310167	-0.0937487	-0.435806	-0.722258	-0.202463	0.365071	-0.243472	-0.00683745	-0.373335	-0.0526795	-0.154009	-0.861772	-0.873676	-0.383981	0.242834	-0.813814	-0.243254	-0.268472	0.226813	0.830539	-0.466471	-1.22292	-0.878212	-0.54672	0.355188	0.154783	-0.76884	-0.680655	-0.450856	-0.136467	-0.114647	-0.518838	1.02041	0.552019	0.460565	-0.723151	-0.276064	0.24932
ADH1B	NP_000659	1.42678	-1.76754	-0.800589	-1.05662	-1.92833	-1.581	-1.92807	-1.86908	-1.33565	1.13948	0.224057	-0.931435	3.20779	-2.04281	-1.6859	-1.01794	-0.827707	0.0722304	-0.86994	-1.00975	0.29522	0.402642	1.00898	0.379268	-2.32571	0.499235	0.826398	-0.654984	-1.18212	-2.35714	3.47216	-2.6838	0.299493	-0.985447	-1.53576	-2.30739	0.728519	-1.89424	2.05001	0.471015	-1.98962	-0.657631	-1.79605	-1.71824	-0.809171	2.20104	-1.24944	-0.970222
ADH1C	NP_000660	1.44583	-1.84376	-0.87408	-1.0755	-1.95666	-1.51091	-1.82651	-1.87854	-1.34821	1.12868	0.343435	-0.841274	3.2509	-2.23553	-1.89561	-1.05295	-0.871575	0.0423364	-0.895685	-1.05614	0.386507	0.298243	1.04671	0.36576	-2.30444	0.425503	0.817892	-0.743112	-1.31471	-2.56083	3.59101	-2.6971	0.338058	-0.977159	-1.60435	-2.31539	0.73482	-1.93044	2.08091	0.423565	-2.05091	-0.632268	-1.97219	-1.84072	-0.870754	2.20808	-1.25732	-1.01153
ADH4	NP_000661				0.202994						-0.191309	0.90764											-0.0559352				-0.24841													0.506823			-0.29556			0.0781069	1.04431
ADH5	NP_000662	0.245263	-0.0238104	-0.0453516	-0.240261	-0.616022	-0.423169	0.033967	-0.545635	0.0859213	0.0894968	-0.39018	-0.170551	0.598795	0.0382591	-0.34112	0.0709332	0.141529	0.580406	0.181735	0.801985	0.329772	-0.637031	0.292886	0.872154	-0.807915	0.106576	0.161546	0.483195	-1.05959	-0.0951102	0.642647	-0.205634	0.102864	0.301413	-0.309206	0.585254	-0.0587214	-0.480819	0.823495	0.157419	-0.132894	0.253087	0.660035	-0.269482	0.28299	0.740324	-0.679181	0.20378
AHCY	NP_000678	-0.0329201	-0.357045	-0.265952	0.645148	0.151393	-0.365395	-0.055621	-0.139078	-0.146282	-0.121498	0.0378555	-0.343025	-0.428007	-0.35708	-0.215367	-0.097017	-0.0801963	-0.245384	0.388977	0.962532	0.466436	-1.00352	-0.783808	-0.192919	0.00559891	0.348314	-0.414911	-0.156378	-0.285812	-0.146411	-0.446007	-0.407652	-0.367078	0.606138	-0.649353	0.0273166	0.159605	-0.966998	0.12455	-0.830005	1.04891	-0.0221486	0.463027	0.451309	0.222096	0.140236	-0.098611	-0.421854
ALDH1A1	NP_000680	0.29919	-0.598582	-0.199762	0.563075	0.102288	-0.199935	-0.428054	-0.926308	-0.938424	0.0271397	-0.0447988	-0.57059	1.31199	-0.300141	-0.533656	-0.706099	-0.218938	0.992149	0.277586	-0.571142	1.17852	-0.219395	0.050747	1.03961	-0.360796	-0.172121	-0.890091	1.23198	0.235682	1.87889	1.54075	-0.937988	-0.603092	0.41637	-0.154534	-0.140146	-0.617018	-0.327586	1.00308	0.0663921	-1.01817	0.311796	-0.967717	-0.176826	-0.961756	0.683183	-0.521918	-0.385926
ALDH2	NP_000681	-0.0241398	-0.629995	0.083434	0.473411	0.190019	0.172108	0.856838	-0.143271	-0.818449	-1.09013	-0.116228	0.362224	0.559606	-0.913219	0.0667747	-0.871019	-0.0588208	-0.312856	-0.0607912	0.716723	1.70545	-0.0889972	0.356069	0.199439	0.289261	0.289874	-0.0472415	-0.178404	-0.251455	0.654386	0.950979	0.196458	-0.614994	0.327276	-0.449018	-0.446345	-0.567784	0.0601012	0.254546	0.0116884	-0.936154	1.17268	-0.408078	0.197643	-0.123948	-0.029216	-1.16116	0.223798
ALDH3A1	NP_000682		-0.189196	-0.207431		-0.979994	-0.350068	0.00899159	0.0847891	-0.824292					-0.228918	-0.394476				0.66067	2.19879	0.504048		-0.537923	0.0255066	1.88134			0.588575		1.19649		0.307024		0.0430543	-1.02178	1.30886	-0.796556			0.655096	-0.511526						-0.963504	-0.216567
ALDH1B1	NP_000683	-0.0879333	-0.669137	0.682764	0.476595	0.28999	-0.03802	0.0315258	-0.671139	-0.18553	-0.99324	-0.514445	0.0193619	0.373364	-0.528335	-0.166567	-0.247447	0.74082	-0.0132488	0.235233	0.0483203	1.58321	0.641637	0.467732	0.819869	-0.0669458	0.442771	0.415843	0.345966	0.203383	0.223022	1.03383	-0.805906	-0.138978	-0.24031	0.217505	-0.407896	-0.436516	-1.00847	0.832602	1.10299	-0.441	-0.569136	-0.39704	0.250466	0.119798	0.465793	-0.915135	-0.160399
ALDH1A3	NP_000684	-0.175121	-0.966345	0.350088	-0.0389037	0.478483	0.0607432	0.219701	-0.68589	-0.368041	0.364672	-0.393945	-0.186799	-0.0773492	-0.524223	-0.453026	-0.336021	-0.195646	0.362943	0.230891	0.376026	1.88956	-0.0289773	1.75318	0.570933	-0.250712	0.069826	-0.116334	0.684438	-0.634039	1.10324	1.50401	-0.616259	-0.515862	-0.104473	0.061112	-0.411038	0.666369	0.0134105	0.459743	0.665216	-0.802313	0.0565557	-0.744304	0.462284	0.72365	0.19875	-0.693888	-0.0950355
ALDH3B1	NP_000685	-0.404005	0.0792749	-0.272466	0.716937	0.361104	-0.122472	0.017886	-0.85289	-0.627768	-0.605938	0.318861	-0.413405	0.914969	0.0138992	0.0944814	-0.662996	0.707929	1.21608	0.0973058	-0.162585	-0.549003	-0.223404	-0.527226	0.281771	0.276049	-0.380761	-0.412622	0.968144	1.05202	-0.328775	-0.290051	-0.156567	-0.513046	-0.396029	-0.0217782	0.95851	-0.513455	-0.866413	-0.309307	0.177587	0.27907	-0.0159497	0.387678	-0.458233	-0.215071	0.185187	-0.806861	0.0594264
ALDH9A1	NP_000687	-0.132205	-0.0892393	0.122255	-0.124836	0.0734357	-0.0591763	0.403562	0.485804	-0.0423765	0.224839	0.121495	-0.365518	0.398018	-0.139308	-0.517237	-0.0161155	-0.0601002	0.149647	0.0511778	-0.540306	0.480269	0.0599606	0.215028	0.246628	0.0701351	0.13814	-0.128149	0.740739	-0.881117	0.379932	0.648181	0.0644822	-0.501339	0.493177	0.12242	-0.207597	-0.4179	-0.0656591	-0.10204	-0.0137849	-0.666954	0.659663	0.339531	-0.336397	0.61564	0.198762	-0.280457	0.124908
ALOX5	NP_000689	-0.164116	0.650575	-0.262054	-0.0192643	-0.0361943	0.543176	-0.228186	-0.0316339	-0.246536	0.0492997	0.395418	-0.402048	0.0287366	0.534526	-0.678266	-0.0790421	-0.52773	0.0391243	-0.0402131	0.173968	-0.346879	0.316603	0.466271	0.335193	0.109358	0.30058	-0.304897	0.100919	0.0146369	0.348783	-0.322891	-0.268941	-0.123083	0.407616	-0.334821	0.145379	-0.414021	0.266617	-0.454224	0.442508	0.599889	-0.514713	-0.502323	-0.197236	0.554887	-0.581986	-0.88396	-0.203788
ANXA1	NP_000691	-0.640226	-0.400621	-0.424735	0.284198	-0.709892	-0.683662	0.638545	0.211032	-0.692075	-0.102095	-0.189639	-0.471791	-0.106309	-0.551092	-0.413877	-0.65465	0.129451	1.29058	-0.25357	-1.19028	0.404287	0.277006	-0.445322	0.229466	0.0255166	0.0669313	-0.0820196	1.02413	-0.75795	-1.56926	-0.665568	-1.27664	-0.662105	1.90665	-0.381785	1.07233	-0.424866	-0.735031	-0.239072	-0.133599	1.23465	0.0647915	-0.631403	0.423821	-0.614561	-0.038205	-1.44247	-0.00853428
ATP1A1	NP_000692	-0.585239	0.773909	0.0655564	0.157348	0.51839	-0.294496	0.0919379	0.581396	-0.308544	0.0467731	-0.213057	-0.422416	-0.133995	0.847997	-0.463436	-0.220547	0.442409	-0.232488	-0.287103	-0.465427	-0.157416	0.461545	-0.180578	-0.215996	-0.344792	-0.160614	-0.330709	0.105442	0.207544	1.32729	-0.107268	-0.428482	-0.114361	-0.16171	0.117586	-0.506324	-0.205529	0.092246	-0.293591	-0.269758	-0.163928	0.452597	0.420813	0.106022	0.192598	-0.298231	0.229473	-0.135658
ATP4A	NP_000695	-0.262043	0.675527	0.273507	0.294995	0.352696	-0.280005	0.725819	0.617331	-0.196002	0.402926	-0.245873	-0.0622119	-0.0988255	0.568616	-0.376354	-0.498829	0.450412	0.0303403	-0.662886	-0.210581	0.0618988	-0.543323	0.0903669	-0.365374	0.208875	-0.34882	0.0531551	0.109836	-0.935678	0.895024	0.157997	-0.578463	-0.0520395	-0.184614	-0.407775	-0.537691	-0.451912	-0.000636899	-0.444077	-0.644023	-0.147846	0.239497	0.612578	0.0345347	0.142818	-0.448694	0.412705	-0.723742
BCKDHA	NP_000700	-0.309818	-0.162371	0.161127	0.720247	-0.624111	-0.360114	0.0904607	-0.204191	-0.116202	-0.80324	-0.238805	-0.198015	-0.503165	0.27793	0.0456195	-0.355794	0.358294	-0.44731	-0.25719	-0.0322251	0.768097	-0.751897	-0.287732	0.324454	-0.129959	-0.345868	-0.201597	-1.53839	0.0648055	0.461599	-0.172958	-0.13472	-0.60643	0.323683	-0.758041	0.206718	-0.855624	-0.665478	-0.386544	-0.286571	0.272343	-0.953214	0.788914	0.898942	0.282584	-0.26011	-0.746619	-0.136075
BLVRA	NP_000703	0.0190509	0.373683	-0.0837659	-0.203955	-0.0877021	0.125194	-0.31277	0.30278	-0.11893	0.197449	0.468128	0.12476	0.037007	0.291223	0.0732558	-0.254701	-0.58317	0.053294	-0.16714	1.31266	0.609634	-0.148156	-0.0198575	0.0325027	-0.0217464	0.585298	0.267108	-0.0335215	-0.405628	-0.811841	0.08939	0.00873009	-0.0436816	0.397588	0.0873755	0.0399167	-0.301044	0.0432109	0.0250805	-0.2007	0.774881	0.401154	-0.644554	0.207955	0.424828	-0.0269742	-0.396436	-0.533233
BLVRB	NP_000704	0.170951	0.209478	0.278768	-0.0239013	0.0370519	0.374074	-0.572936	-0.427486	-0.220612	0.418547	1.98199	-0.0669337	0.973683	0.265497	0.0732348	-0.242442	-0.00738512	0.00901759	0.013734	-0.431517	-0.124317	-0.360297	0.0983531	0.197142	-0.415002	-0.285595	0.232664	-0.397245	-0.458456	0.15009	0.764854	-0.605902	-0.0773439	0.526321	0.358961	-0.386846	0.246271	-0.572104	0.476937	0.271518	-0.0733597	0.297901	-0.0883227	-0.454545	-0.126895	0.744633	-0.157429	-0.0320808
TSPO	NP_000705	-0.121221	-0.242134	-0.146091	-0.823888	-0.586684	-0.521572	0.00840248	-0.385114	-0.585469	-0.512808	0.156308	0.305627	-0.0265191	-0.217104	-0.176193	-0.499505	0.169737	0.330383	-0.868844	-0.137964	-0.16915	-1.77818	0.0991956	-0.254788	0.103007	-0.170574	0.071593	0.182445	-0.23155	0.196949	0.0808714	-0.403249	-0.0698655	0.504144	-0.278365	0.717657	-0.486394	0.539184	0.063991	-0.904627	-0.549522	0.442399	-0.355072	0.345335	0.476904	0.100112	-0.586188	-0.536415
C4BPA	NP_000706	0.0173405	-0.645223	0.045663	-0.872882	-0.242558	0.156559	-0.348347	-0.931068	-0.319493	0.638448	1.28382	0.919193	0.763324	-0.615526	0.854632	-0.331662	-0.435677	0.280178	-0.297996	-0.668922	-0.76273	-0.416389	0.864105	-0.0465528	-0.303959	-0.252614	1.19643	-0.772996	0.502714	-1.51048	0.271463	-0.626615	0.453822	-0.595299	-0.203598	1.07304	-0.0280383	-0.744863	0.180057	0.497639	-0.131672	0.286414	-0.146895	-0.234271	0.126737	0.533421	-0.0751499	-0.64658
C4BPB	NP_000707	0.254288	-0.52263	0.0445198	-0.924457	-0.370264	-0.130575	-0.728759	-0.779343	-0.390732	1.02737	1.85942	0.883879	0.436304	-0.744623	1.13131	-0.285891	-0.722808	0.139485	-0.405317	-0.904909	-0.602251	-0.0932959	1.1079	-0.0251688	-0.577687	-0.318944	0.927687	-0.930874	0.302439	-1.87432	0.479693	-0.390598	0.498867	-0.885785	0.00363461	1.00141	-0.155066	-0.927846	0.380247	0.337734	-0.303904	0.831752	-0.169208	-0.509259	0.430407	1.0109	-0.0160827	-0.85138
CA4	NP_000708														-0.397003									-0.0284726					-0.384432		3.63753				-0.115101
CACNA2D1	NP_000713	-0.0542874	0.214049	0.19292	-0.453387	-0.136557	0.112885	-0.542374	-0.682475	-0.116799	0.0750117	0.167401	-0.426277	0.913632	0.351027	-0.276693	0.0838543	1.1168	0.659692	0.352857	-0.272146	0.342292	0.367558	0.0535596	0.883974	-0.437376	-0.28737	-0.194249	0.963602	-0.138172	0.146329	1.4814	-0.465372	-0.115453	-0.201714	0.179418	-0.184646	-0.186582	-0.113592	1.05981	0.648529	-0.665765	0.361754	-0.0948601	-0.221288	-0.452207	1.08606	0.143449	0.222978
COMT	NP_000745	-0.420483	0.048025	0.193529	-0.0939701	-0.126486	-0.0343276	0.506608	-0.0435789	0.0320173	0.39028	0.268504	-0.300232	-0.0682512	-0.151379	0.00888003	-0.17166	0.517021	0.129173	-0.0520032	0.31299	0.131133	-0.266096	0.180109	0.186867	0.125309	-0.659169	-0.30702	0.496298	-0.291768	0.618478	-0.0913214	-0.213926	-0.549911	0.629814	-0.0104038	0.319988	-0.135932	-0.540648	0.562722	0.104853	0.466085	0.292728	-0.412533	-0.0682505	-0.337245	0.0700824	-0.519164	0.354664
CRAT	NP_000746	-0.101676	-0.027523	-0.23899	-0.685024	-0.980724	-0.61347	0.687275	-0.119653	-0.364774	-0.532979	0.500866	-0.131622	-0.585615	-0.0138136	0.242615	-0.425148	-0.379939	0.0914882	-0.464407	1.06041	-0.443359	-0.02007	-0.0199749	0.162965	0.108233	-0.323646	0.10995	-0.30054	-0.580506	1.13635	0.166418	1.08234	-0.342378	0.85464	-0.253885	-0.437312	-0.637572	-0.816576	-0.194405	0.157972	-1.0362	0.180812	-0.0852479	1.02116	-0.153726	-0.133951	0.0511606	0.244081
CYP4B1	NP_000770	-0.200028	-0.576282	0.460469		-0.889328	0.594611	-0.53655	0.688771	-0.731038			-0.419133	-0.79744		-0.00842725	-0.811043	1.23247	-0.192328	-0.177518	-1.00517	-0.850339			-0.0918186	-0.00686774		-0.521002		0.827719		0.0650451	0.338076	-0.752745		0.117927	0.184925	-0.829067	-0.657683		0.201269	-0.352169		-0.0829988	0.437045			-0.849236	1.8396
CYP11A1	NP_000772		-1.14079	-0.304374	-1.0034				-0.896134		-0.440701	1.09339	-0.748825	-0.372013	-0.469639	-0.511497	-1.28652	-0.00207718			0.777393	-0.828018	-0.545874	-0.219802			-0.660807		0.242945	-0.547256	2.40758				0.00545482				-0.716443	0.372026			3.3687		-1.21676	-0.682497	-0.4234
CYP27A1	NP_000775	0.29631	-0.269614	0.0210896	0.819599	0.0920492	-0.242704	0.219243	-0.755899	-0.196817	-0.101582	0.845457	-0.279446	0.507962	-0.297066	0.00750969	-0.0364329	-0.708226	0.166386	-0.0550339	0.124248	0.959567	0.898998	0.318303	0.235771	-0.330603	-0.272258	-0.170184	0.170673	-0.0182295	1.42794	0.35374	-0.232317	-0.0557039	-0.226525	-0.114995	0.0184994	-0.238697	0.21255	-0.0200521	0.37528	0.0656272	-0.224531	-0.518047	-0.151034	0.327887	-0.178891	-1.00008	-0.714017
CYP51A1	NP_000777	-0.0538577	0.224539	0.117368	0.164934	1.40862			0.44897	-0.374519	0.759263	0.797926	-0.123443	0.470966	0.215428	-0.190826	-1.24243	0.248508	-0.0823294		0.432642	-1.02168	0.681058	-0.380265			1.01064	-0.675236	-0.0674782	0.46446	1.97071	-0.920659	-0.0519911	-1.74839	0.0325442	-0.518417	-0.605612	0.271252	0.436792	0.30173			0.115769	-0.20234	-0.32685	-0.323026	0.26598	-0.415336
DCK	NP_000779	0.300053	-0.159438	-0.42134	0.485612	-1.25601	1.38627	-0.382037	0.40811	0.406131	0.713044	-0.180458	0.00494768	0.319841	-0.191993	0.0353871	0.324109	-0.374735	-0.60068	-0.581877	-0.477478	-0.356803	0.267494	0.131347	-0.082075	-0.0267784	0.106373	0.640153	-0.596084	0.188537	-0.43174	-0.51984	0.680076	0.725213	0.00264271	-0.557143	-0.361095	0.00202103	-0.0771551	0.108069	-0.660246	0.591051	0.235633	0.185296	0.538591	1.05497	0.000234496	-0.225758	-0.138306
ACE	NP_000780	-0.146738	0.0417215	-0.395943	-0.189631	0.380372	0.0841022	-0.419264	-0.154222	-0.307403	0.404632	0.220873	0.0823848	0.467773	0.138297	-0.173879	-0.346864	-0.230194	-0.478975	-0.0478359	0.0512111	-0.0929251	-0.216736	-0.0533861	-0.00249828	0.554877	0.00251105	-0.394349	0.351948	0.352671	1.47759	-0.166051	-0.448225	-0.425516	0.0338807	-0.18209	-0.143182	-0.57167	0.0814032	-0.347203	0.197835	0.693146	0.781189	-0.358118	-0.071421	-0.224098	-0.0248982	-0.587132	-0.247072
DDC	NP_000781														-0.349142									-0.370679					-0.817488		1.85936				-0.143684
DHFR	NP_000782		0.0406684	-0.187926	0.103244				-0.285064		-0.102122	0.816398				0.118265					0.135918	-0.536281	0.408073				0.0986925													-0.0841717			0.111228			-0.532677	0.1181
FKBP1A	NP_000792	-0.25187	0.403354	0.302841	-0.726498	-0.0964303	0.216274	-0.310104	1.27655	-0.0851261	0.358749	-0.851798	-0.0714789	-0.149983	0.202024	-0.547724	-0.155659	0.143045	-0.28026	0.299073	-0.170725	-0.298623	0.020481	-0.0202056	0.385413	0.176989	-0.302809	0.607028	0.0840521	-0.0572277	-0.332121	-0.562273	-0.534971	-0.0155757	-0.483746	-0.162778	0.19616	-0.548269	0.340426	-0.343657	0.932799	-0.253525	0.372134	0.201174	-0.0601726	-0.293384	0.134422	0.600375	0.317887
FOLR1	NP_000793	-2.03509	1.10149	-0.423126	-0.517714	-0.0745891	1.54999	-0.97702	0.702199	-2.43065	-0.959791	-0.372306	-0.468421	-1.50793	1.37337	-0.558772	-2.41187	-0.508224	-1.96487	0.572453	-2.42757	-1.52688	-1.94748	-0.730537	-0.474802	1.04324	1.19117	0.868206	-2.61116	0.0853721	-2.75061	-1.90238	-0.559618	-0.326202	0.415372	-0.975917	-0.935189	-0.524388	-0.715383	-1.00716	-0.31031	-0.769612	-1.57954	-0.599799	-0.157662	2.41565	-0.540906	-2.24419	-0.125469
FOLR2	NP_000794	0.272434	-0.351088	0.494288	0.460197	-0.476627	0.490676	-1.23436	-0.259566	-0.286435	0.091088	-1.36747	-0.0107723	0.729962	-0.315948	0.466595	-0.422184	-0.336794	0.794008	-0.187585	-0.584372	0.620785	-0.529803	0.789763	-0.0990007	0.832835	0.361312	-0.403853	0.472027	0.506702	-0.421463	1.2932	-0.402171	0.256279	0.478805	1.28163	-0.366601	-0.376103	0.133146	0.619475	0.0621089	-0.0857819	0.224295	-0.730007	-0.0648585	-0.50112	0.471768	-0.450607	-0.722777
GART	NP_000810	-0.28089	0.0573152	0.0961846	0.30945	-0.0887777	0.101199	-0.382543	0.411464	0.15424	-0.167131	-0.0543543	-0.0542517	-0.429972	0.104033	-0.166338	0.078185	-0.0143651	-0.25377	-0.478255	-0.135335	0.545693	-0.0306008	0.0990477	-0.265148	0.268505	0.146459	0.390164	-0.287044	-0.0236285	0.0914372	-0.446869	-0.673031	0.136128	0.181518	-0.341111	-0.00264726	0.379987	0.102677	-0.0407192	-0.364108	0.442836	-0.706455	1.06753	0.174017	0.217159	-0.293476	-0.238675	0.0483232
GAS6	NP_000811	0.152927	0.349042	0.115519	-0.0286932	0.0922469	-0.0860743	-0.608199	-0.237534	-0.606348	-0.202918	0.392663	-0.219757	0.0336218	0.328741	-0.16819	-0.505216	0.0596188	-0.0226422	-0.0145988	-0.403972	-0.307612	-0.321557	-0.195254	-0.108684	-0.50082	0.796339	0.194565	-0.490366	0.325854	0.0280258	0.241237	-0.633866	0.0310125	-0.0519499	0.227722	-0.00393499	-0.717817	-0.507515	0.0750787	0.560539	-0.417286	-0.225866	-0.000249634	-0.34646	-0.102805	0.0227291	-0.765262	-0.301787
GGCX	NP_000812	0.120072	-0.0520843	-0.0153454	0.268216	0.0842135	-0.0453104	0.239022	0.131117	-0.324025	0.127224	-0.122201	0.0365362	-0.281996	0.498276	-0.115772	-0.130465	0.265583	0.0824314	0.0168388	0.147855	0.394557	0.157126	0.0860628	-0.0464379	-0.0145667	-0.00248386	0.328391	-0.258092	-0.00927631	0.489583	0.10156	-0.244621	-0.206006	-0.214787	-0.291424	-0.305637	-0.0538728	-0.0706138	-0.0521727	0.114426	0.482542	-0.577504	0.319946	0.0915675	0.405362	-0.12207	-0.674676	-0.0114295
GSTM2	NP_000839	0.418825	0.476044	-0.31692	-0.0120926	-0.15837	0.628597	-0.946624	-0.144565	-0.738324	-0.0488067	-0.143313	-0.533368	0.702577	0.65161	-0.327566	-0.733996	0.0105795	0.33002	0.559316	-0.356132	0.772878	-0.462085	0.0489717	0.197667	-0.879374	0.431623	-0.526609	0.546184	-0.416518	-0.479945	1.74571	0.205373	-0.168686	0.867573	-0.404937	-0.71967	-0.161391	-0.904802	0.951831	-0.46034	-0.722718	1.29972	-0.656074	-0.630838	-0.122682	1.18501	-0.517248	-0.283859
GSTM3	NP_000840	-0.169379	0.300578	-0.238673	-0.140354	0.0135941	0.400661	0.628676	-0.158099	-0.587669	-0.18913	-0.459069	-0.490973	0.224249	0.302816	-0.616476	-0.359233	0.0645995	0.590585	0.423645	-0.322884	0.709785	-0.0946214	0.288972	0.286679	-0.540132	-0.103322	-0.689777	0.822525	-0.373143	0.953137	1.54218	0.0931833	-0.675828	0.310551	-0.58018	-0.59488	-0.0527821	-0.989547	0.774786	-0.168331	-0.608631	0.698998	-0.404977	-0.610483	-0.198196	1.08499	-0.58491	-0.138316
GSTM4	NP_000841	0.575775	-0.107029	-0.189304	-0.294246	0.844371	-0.510514	-0.908106	-0.749876	-1.3922	-0.504454	0.34606	-0.851506	1.35642	-0.0964512	-1.00803	-1.11053	0.469778	0.590531	0.835341	-0.472752	-0.780331	-0.729915	0.838318	-0.161455	-0.123621	0.638037	-0.395317	1.39281	-0.325491	-0.804629	1.8	0.734261	-0.146292	0.534734	-1.1665	-1.69922	-1.36365	-1.18753	-0.102971	0.574997	0.0281823	-0.238003	-0.495472	-0.991497	0.548352	1.92219	-1.46205	-0.754488
GSTP1	NP_000843	-0.144682	0.683243	-0.428246	-0.112963	-0.0424232	0.0619084	-0.0841309	0.159141	-0.191391	-0.195895	-0.172741	0.233087	0.321884	0.531743	-0.208676	-0.0703711	0.01104	-0.223914	0.181714	-0.748659	-0.202885	0.250196	-0.443142	-0.269287	-0.1326	0.101095	-0.189885	0.532628	0.103887	-0.079806	0.362902	-0.291693	-0.583664	0.0268623	0.205866	-0.518875	-0.370875	0.0711858	-0.145535	-0.353887	0.618974	-0.157214	0.227332	-0.226962	0.420429	-0.0164802	0.0366079	0.215623
GSTT1	NP_000844	-0.50204	0.179897	-0.828396	-0.2878	0.633158	1.35879	-0.741214	0.128736	-0.513525	0.981069	0.686809	0.164476	1.85256	0.142199	0.116447	-0.319377	-0.00373024	-0.608311	-0.103741	-0.815565	0.462465	0.747978	0.624644	0.877923	0.754569	-0.458008	-0.704077	-1.32684	0.00429818	0.764624	-1.09376	0.79379	-0.536985	-0.220971	0.65989	0.421876	-1.06773	-0.981702	1.04031	0.364238	0.0449661	0.683406	0.10841	-0.131342	0.366373	-0.450705	-0.151776	0.387143
GUCY1A2	NP_000846	-0.227207	-0.142376	0.153191			-0.354858	-0.929873	-0.484695				0.847859	0.663717		0.724176	-0.399774	0.39543	-0.431678	-0.230263	-0.109042	-0.152586			2.33265	-0.787406		-1.06851		-0.332537		0.754716		-0.341741					-0.781044		0.458372	-0.432427		-0.475717	-0.410587				0.0635459
GUCY1A3	NP_000847		0.141072	-0.410144	-0.754706		-0.0379776	-0.151221	-0.124236		1.3321	-0.42293	0.832307	0.716281		0.554125	0.132211	-0.086489		-0.0669811	-0.472761	-0.131758	0.884898		0.294759	-0.572401	-0.0871933			-0.559473									-0.189177	0.410634	0.559868	0.217439	-0.0829491		0.0571306	-0.469112	1.09296		0.27683
GUCY1B3	NP_000848	0.269444	-0.0371881	0.0454593	-0.865528	-0.188957	-0.0252103	-0.624642	-0.653522	0.235298	1.14882	-0.336695	0.966747	0.625871	0.181351	1.14376	0.00671937	-0.111536	0.0757837	-0.101759	-0.315479	-0.401365	-0.380741	0.743783	1.49264	-0.610527	0.0178123	0.22844	-0.512574	-0.270071	-0.90139	1.00057	-0.445274	0.454981	-0.436243	0.0824697	0.516514	0.218116	-0.314049	0.425862	0.3624	0.0182572	-0.339301	-0.449147	0.162968	-0.159458	1.22878	0.389609	-0.000455375
HPGD	NP_000851	-0.170604	-1.56577	-0.265105	-1.10908	-2.65126			-0.788407	-2.03184	1.01403	-0.721593			-0.792568	-1.71478			-0.661121		-1.33366	-1.61748	-0.995701	-0.171832			-0.154135	-0.33123	-0.38365		2.87305	-0.0904375	-2.18533	-0.454891	-0.227787	-1.65408	-1.97323	-2.07835		-1.7835			-1.26824	1.85819		-1.71756	-0.663151	0.279808
ICAM2	NP_000864														0.631745									0.802549					0.366503		1.25918				1.46292
IGF1R	NP_000866		-0.590696	-0.28802		-1.1444	-0.33188	0.226077	-1.23124	-0.711042			0.419859	0.217661	-0.238592	0.302513	-0.442589	-0.0933011		-0.0247769	-0.720019	0.408296		-0.230037	-0.765349	0.432478			0.159088	0.863884	-0.100124		-0.0896194		-0.151569	0.721112	-0.0236726	-0.0204263	0.237714		1.0392	-0.195797			-1.13552			-0.349724	0.147429
IGF2R	NP_000867	0.315424	-0.0570345	0.0418187	0.0113554	-0.212216	0.326293	0.722705	-0.00644806	0.0510426	-0.445789	-0.335943	0.208807	-0.143068	-0.0642154	0.256044	0.135541	-0.440542	-0.0717468	-0.070096	0.844029	0.168463	0.115546	-0.126348	-0.096027	-0.296736	-0.10584	-0.00866442	0.0795909	0.415415	-0.108595	0.0147104	0.225596	0.622165	0.12455	0.0476916	-0.114473	0.0527674	1.02849	0.0372668	-0.0828258	-0.454981	0.406753	-0.701215	0.447508	-0.00359092	-0.130413	0.121551	-0.316759
IMPDH1	NP_000874	-0.0157907	0.031481	0.459861	0.0192944	0.264556	-0.03241	-0.378022	0.227656	-0.249421	-0.0278815	0.0113031	0.1245	0.0087172	-0.141269	0.407512	-0.0015768	0.0247778	-0.289962	0.0150479	0.322471	0.379523	-0.0506725	-0.119659	-0.0444715	0.144644	-0.187817	-0.246644	-0.518406	-0.0651091	-0.0728935	-0.0412048	-0.00782563	0.4285	-0.148543	-0.7269	0.246983	-0.15124	0.0764634	-0.119366	-0.10435	1.05746	-0.329565	0.172133	-0.558399	-0.220323	-0.154076	0.0383741	-0.0832611
IMPDH2	NP_000875	-0.340295	0.0467125	0.602049	-0.000272763	0.163868	-0.305243	-0.67495	0.373473	0.357717	-0.0374848	0.0353278	0.114084	-0.0292588	-0.00745322	0.150023	0.214728	0.0996191	-0.300074	-0.189484	-0.020011	-0.000582722	0.22082	-0.147258	-0.402411	-0.547103	-0.312874	-0.158099	-0.235384	0.153373	-0.237099	-0.440992	0.612251	0.0420115	-0.211901	-0.343821	-0.0184705	0.160319	-0.116632	-0.111089	-0.284616	-0.070921	-0.455697	0.427641	-0.181508	0.0712453	-0.35431	0.713304	-0.0181591
ITGA4	NP_000876	1.03458			0.277147	0.54954	0.313305	0.0894859		0.272776	-0.120141	-0.186171	0.0237778	-0.0988606	0.0870985		0.139462	-0.368181	-0.546934	0.195872			0.407088	-0.0412582	0.0423907	-0.152349	-0.102399	-0.265127	-0.302836	0.360056	-0.567997	0.128276	-0.192748	-0.17414	-0.0764346	0.505302	0.114126	0.203624	0.46869	-0.0994565	0.41799	-0.0381914	-0.154608	-0.51516	-0.619759	-0.00994677	-0.326833	0.291574	0.114644
ITGAX	NP_000878	0.373355	-0.0235962	-0.272845	0.0123588	0.495672	0.778166	0.284951	-0.836381	0.334368	-0.00566456	1.49428	-0.260968	0.158241	0.0664497	-0.510984	0.427357	-0.575701	-0.210748	-1.17453	-1.21231	0.576558	0.528797	-0.00551182	0.134142	-0.124221	-0.142274	0.145718	-0.728546	0.166935	-0.878054	-0.136002	-0.257314	0.310812	-0.170211	-0.0118782	-0.643507	-0.30683	0.795747	-0.933608	0.118843	0.918033	-0.444648	-0.517764	0.107838	1.17073	-0.4957	-0.807875	-0.344302
ITGB6	NP_000879	0.342716	0.475332	0.193698	-0.289634	-0.160845	0.0313884	-0.232802	-0.356094	-0.241608	0.139483	-0.353935	0.0409251	0.223018	0.339722	0.317639	-0.239231	0.304172	0.304419	0.250362	0.337457	0.0443384	-0.0696147	0.293289	0.706009	-0.432175	0.0441004	0.0181178	0.865865	-0.991256	0.0802725	1.27881	-0.180915	-0.418259	0.0868306	-0.425637	-0.0887392	-0.0968105	-0.714876	0.642549	0.688456	-0.0102517	0.058776	-0.17426	0.106858	0.00721728	0.868539	0.0654825	0.0163382
KLKB1	NP_000883	0.567022	-0.327131	0.33217	-0.720138	-0.0838234	-0.283433	-0.639373	-0.446393	-0.469426	-0.388777	1.05299	0.219078	0.784439	-0.301481	0.449321	-0.32121	-0.491722	0.569663	0.244164	0.0840129	0.0472635	-0.78542	0.262762	0.571295	-0.363484	-1.11035	0.0122743	0.0597026	0.785445	-0.20332	0.371905	-0.575863	-0.0236187	0.256915	-0.508296	1.31967	-0.759163	-0.85928	0.453866	0.0894698	-0.763152	0.359938	0.124448	-0.741553	-0.0860748	0.380052	-0.643428	-0.740433
KNG1	NP_000884	0.549371	0.211363	0.570767	-0.281211	0.00568472	-0.1261	-0.668476	-0.669247	-0.584309	-0.69954	0.639086	0.691372	0.474115	0.123564	0.589251	-0.682911	-0.326752	0.470929	0.0347589	-0.0716872	-0.0366137	-0.825793	0.415966	0.378373	-0.338652	-1.24094	0.10214	0.330405	1.14496	-0.226815	0.419489	-0.572639	-0.31486	0.392135	0.278761	1.0812	-0.731836	-1.20184	0.792849	0.428141	-0.711698	0.319529	0.0465866	-0.667062	0.0337939	0.27221	-0.743981	-0.737843
LTA4H	NP_000886	0.173256	0.067862	0.180103	0.0470632	0.365072	0.154002	-0.213858	0.0804449	-0.523954	-0.308584	-0.181527	-0.353178	0.51654	-0.0972253	-0.257513	-0.608632	-0.251145	0.0713326	0.302717	-0.318365	0.110747	-0.222982	0.0879125	0.332403	-0.329936	0.185697	-0.420952	0.468476	0.0897929	-0.235918	0.253361	-0.0728098	-0.269552	0.769274	-0.150001	0.359754	0.381087	0.0384957	0.265153	0.0628815	1.03404	-0.0820456	0.119365	0.115352	0.101798	-0.0264334	-0.767774	-0.0884067
CYP4F3	NP_000887	-0.0690283	0.233286	-0.527998			-0.0965086	-0.0346469	-0.68537						0.487613	0.39389			-0.172208	-1.24271	-1.18487	-2.47008		0.177571	0.325214	-0.150543		-0.158703	0.0895609		0.367069	-0.305655		0.263077	-0.226321						-0.299688	1.00012		-0.851517					-1.37131
MAOB	NP_000889	0.509306	0.0769517	0.0943879	0.117027	0.0651161	-0.210101	-0.103504	-0.564882	-1.13211	0.157349	-0.122679	-0.614947	0.821426	-0.184003	-0.696355	-1.0129	0.810186	1.06511	0.409198	1.44371	0.831966	-1.03215	-0.226476	1.26032	0.266277	-0.837352	-0.90367	1.5147	-0.566938	1.08241	1.13705	-0.535873	-0.504027	0.31067	0.0191022	-0.121811	-1.0876	-1.22877	1.03037	0.315502	-0.487799	1.52807	-0.981116	-0.866601	-0.620113	0.695404	0.707402	0.28496
KITLG	NP_000890		0.296553	-0.155111					-0.126429							0.129073					0.414009	1.26111
MGP	NP_000891	0.175198	-1.50409	-0.695585	-1.31532				-1.65597		-0.0680613	-0.111335	-1.4003	0.179656	-1.28654	-1.59341	-2.0963	-1.7423	0.156758		-2.2207	-0.686368	-1.1639	0.122986			-0.662627	-0.451948	-1.08809	-1.95886	-1.95647	1.02047		0.0579003	-1.33989				-1.90176	0.459523			-0.854343	-0.210376	-1.46686	-1.27136	0.257566
MME	NP_000893														0.0255611									-0.149464					0.488947		-0.00229076				0.0445843
NQO1	NP_000894	0.326383	0.630479	-1.56842	0.597041	0.376664	0.253167	1.45462	0.556708	-0.899528	-0.504588	0.91584	-0.484995	-0.377979	0.350683	-1.78544	-0.627356	-0.293411	-0.522985	-0.0152111	0.145792	-1.71466	-0.0294629	-0.0657374	-0.740029	0.373596	-1.17914	-1.11281	-0.103116	0.689151	2.08922	-1.23098	1.16937	-1.07428	-0.290924	-1.16273	-0.608257	-0.745669	-0.609728	-0.388264	-0.394825	-1.28525	-0.191889	0.823442	-0.466551	-0.0653809	-0.316049	-0.969199	-0.977526
NQO2	NP_000895	-0.491488	0.254759	0.423397	0.238745	0.00752814	-0.673817	-0.802999	0.113819	-0.0870823	0.00894484	0.831774	-0.0488223	1.01751	0.30224	0.210363	-0.799146	0.482211	0.432868	-1.35237	0.0840761	-0.188694	0.0761516	0.232215	-0.751226	-1.29382	-0.183098	-0.157303	0.614504	0.514588	0.242408	-0.269603	-0.275458	0.498624	0.0537483	-1.09167	-0.249734	-0.254152	0.324521	0.423674	-0.302713	-0.12603	0.193593	-1.03745	-1.14273	-0.236206	1.06006	-0.196577	0.242081
NPR1	NP_000897		0.772393	0.277537	-0.0767363	0.660942	0.0800395	-0.651644	0.933062	0.210605	0.320251	-0.151278	-0.169162	-0.130109	1.10106	-0.154233	0.203818	0.490594		-0.075972	-0.47302	-0.325113	0.169959	0.269854	0.492339	0.335704	0.0288523		-0.195556	-0.20378	-1.6546		-0.128947		-0.721992	-0.218646	-0.0819818	-0.263968	-0.75194	-0.43936	0.201651	-0.19401	-0.861843		-1.10263	1.49836	0.0410247	-0.398362	0.356179
NPR3	NP_000899												-0.0477281	-1.25631			0.0930073	-0.0140634												0.559591									-1.9317						1.18054
P4HA1	NP_000908	-0.28427	0.0366859	-0.0941007	-0.7042	0.368171	0.264154	0.355092	-0.0174407	-0.19765	-0.26914	-0.319667	0.362399	-0.266679	0.0229679	0.100568	-0.215319	0.0495696	-0.30367	0.216533	0.809043	-0.431028	-0.236923	0.706174	-0.327867	0.395352	0.900396	0.605446	-0.440517	0.162166	0.282475	-0.50515	0.561151	-0.392691	-0.178196	0.194398	-0.27085	0.355369	-0.0675736	-0.918011	0.0863857	0.839369	-0.372413	0.169745	0.178043	0.164684	-0.401815	-0.020565	-0.40944
P4HB	NP_000909	0.513962	-0.498063	-0.372002	-0.747027	0.281983	-0.260022	0.15905	-0.336579	-0.228137	1.07356	-0.705785	0.419711	-0.645445	-0.41057	0.188989	-0.214354	-0.472205	-0.405284	-0.562271	-0.25586	-0.282862	0.0274371	0.274689	-0.397337	0.0855694	0.159689	0.694358	-0.31815	-0.5843	1.62329	-0.412536	0.302246	-0.701446	-0.129868	-0.552337	-0.662156	-0.329519	0.0496738	-1.12125	-0.497673	1.01621	-0.312816	0.0430552	0.475103	0.613812	-0.33056	-0.398349	-0.150287
PAM	NP_000910				-0.0465586		0.457615	1.09258			-0.85365	-0.28185	-1.36773	0.278579	-0.234452		-0.694246	-1.40175		0.79603			-0.940486	-0.0233228	0.876549	-0.0179915	0.478186		-0.15466	0.463458	1.18898				-0.270475				-1.01816	0.691619	0.77752	0.175489	-0.741205		-0.317217	-0.644672	-0.00677092		0.00982809
PC	NP_000911	-0.625134	0.282585	-0.679401	-0.00125254	0.101406	-0.248198	0.611697	-0.277531	0.0503036	0.108393	0.705032	-0.446949	-0.378764	0.225472	-0.812248	0.00754517	-0.0690293	-0.658882	-0.25888	-0.455333	1.42772	-0.0301221	0.321956	-0.281882	-0.428467	-0.517525	0.318713	-0.391496	-0.0679072	0.608556	-0.271857	-0.344741	-0.27768	-0.0531437	0.481253	-0.698681	0.0631689	-0.0591395	-0.403199	-0.00400631	0.486891	0.436042	0.0497664	0.513505	-0.0305999	-0.396983	0.407953	0.625334
PDE3A	NP_000912	0.167749	-0.272148	0.140747		0.104478			0.0953963	-0.369867			0.48274	0.501466		0.151077	-0.0597355	-0.0790303	-0.426428		-0.130877	-0.127395						-0.00116828		0.926204		0.472153	0.403359	-0.233849		0.218969	-0.0359068	0.28031	0.487075					-0.732952	-0.565558			-0.222913
PDE1B	NP_000915				-0.406359						0.00919575	-0.116844											-0.293825				-0.520861													0.67455			0.373711			-0.658382	0.46016
PDHB	NP_000916	-0.0118544	-0.243701	0.306088	0.82888	-0.661138	-0.48512	0.0248446	0.243418	0.523754	-0.500604	0.240242	-0.195477	0.0492868	-0.413134	-0.22376	0.300653	-0.0367612	-0.562875	-0.205158	-0.515938	0.34642	-1.17134	-0.415078	0.252506	0.123994	-0.268117	-0.0903776	-0.489972	-0.997418	-0.285508	-0.386945	-0.193303	0.0484292	1.11355	-0.401478	-0.172087	-0.600655	-0.714647	-0.102209	-0.137001	0.270074	-0.267307	0.809518	0.21625	0.486151	-0.417898	-0.634972	0.118237
ABCB1	NP_000918	-0.390613			0.137676						0.195041	0.513154			-0.23904				-0.455931				0.555406	-0.0954823			0.0814797	-0.710643	0.257779		2.57018	-0.374862		-0.561512	-0.0753472					0.456469			0.292339	-0.233887		0.274531	0.197323
PLCB3	NP_000923	-0.0954834	-0.0605094	0.154202	-0.109919	0.113141	0.0352193	-0.0281707	0.192834	0.174944	0.250064	0.0334231	0.29469	-0.0491059	-0.188535	0.328763	0.238301	0.152911	-0.0259644	-0.00555421	-0.0925012	0.266981	0.219845	0.22777	0.054531	-0.131647	-0.0685434	0.643648	0.001157	-0.109471	0.969414	0.211916	-0.457042	-0.311131	-0.118116	0.00467673	-0.24837	-0.00495304	0.182597	-0.266159	0.277563	0.37576	-0.383292	0.100532	-0.551635	0.000205089	0.258846	-0.180734	0.241487
PLCB4	NP_000924		-0.162145	-0.117556		0.357101			-0.474592	-0.692523			-0.358763	0.776123	-0.409798	-0.214897	-0.609191	-0.129438			2.2951	1.34673		-0.48123					-0.2877	0.468665	-0.381843		0.341556		-0.740562	-0.00568234	0.378884	-0.0431342	-0.897164						-0.37836			0.671169
SERPINF2	NP_000925	0.101959	-0.0248059	0.17696	-0.559722	-0.493483	-0.0722891	-0.794427	-0.372959	-1.00975	0.254211	3.55782	-0.00480493	-0.00497866	-0.00600656	0.104268	-1.06647	-0.534348	0.277376	-0.272839	0.740697	-0.488677	-0.985854	1.10596	-0.0698594	-0.384912	-0.982987	-0.124657	-0.404722	0.228382	-0.268915	0.406165	-0.499458	-0.134173	0.0827642	-0.292458	0.76393	0.168265	-1.14941	-0.0541972	0.0455444	-0.771616	0.174796	-0.10793	-0.877499	-0.234519	-0.0863145	-0.852076	-0.600573
PLOD2	NP_000926	-0.452423	0.105521	0.37778	-0.173673	-0.548827	0.0430419	-0.705616	-0.749332	-0.0572753	-0.18615	0.150401	0.759239	-1.58853	0.0336379	0.876318	-0.371621	-0.0426793	-0.560752	0.259895	-0.255887	-0.618446	-0.369726	1.11444	-0.82887	-1.0675	0.142206	1.21336	-0.997686	-0.959267	0.931136	-0.74702	0.00440488	0.215004	0.164539	-0.339872	-0.425157	0.659987	0.117549	-0.851098	-0.265222	-0.194308	-0.973497	0.104144	0.7828	0.97101	-0.100122	-0.615413	-0.852498
POLR2B	NP_000929	0.0382819	-2.51094e-05	-0.181547	0.199736	-0.0249693	0.174142	0.0199012	0.109879	0.302808	0.22279	-0.0192857	-0.0109968	0.178977	0.0967836	-0.139947	0.25498	0.163513	-0.0531848	-0.0415768	-0.123629	0.0619921	0.193917	-0.0729077	-0.123354	0.1104	-0.0472349	-0.28005	0.118968	0.0351566	0.0402724	0.0608338	0.306054	0.15899	-0.100265	0.0670793	0.102161	0.467571	0.396249	0.273995	-0.111643	-0.264055	0.128957	-0.253501	0.252417	-0.0765304	0.0216936	0.298779	-0.0614282
PON3	NP_000931					-0.238149				-1.04281																							1.60729			-0.288203	-0.766546	-1.00201										-0.650374
POR	NP_000932	-0.0601903	0.108736	-0.265355	0.166655	0.0786222	0.0569482	0.0664537	0.00493949	-0.409151	-0.380144	0.140464	-0.472019	-0.494108	0.134079	-0.310592	-0.363808	-0.13567	0.0617148	-0.187159	0.932277	-0.014726	0.312124	-0.114581	-0.0835025	-0.171654	0.00821486	0.101817	0.0192646	0.330439	0.602703	-0.200251	0.594344	-0.351751	-0.278967	0.125194	0.0685148	-0.112796	0.11003	-0.207862	-0.17017	0.45404	0.601193	-0.357867	0.387479	-0.125025	-0.32806	0.355985	-0.0374982
PPIB	NP_000933	0.568428	0.0578836	0.0680315	-0.311845	0.008576	0.47761	-0.0781653	0.54929	-0.0281293	0.0837081	-0.482715	0.311464	-0.109303	0.0898246	0.148435	-0.0431429	-0.0430993	-0.12019	-0.105618	-0.200502	-0.198869	-0.520675	0.66625	-0.253477	0.374344	0.284949	0.0802127	-0.102311	-0.0892345	0.530092	-0.18322	-0.317786	-0.146954	0.350836	0.168717	-0.0689896	-0.173534	-0.145265	-0.529517	-0.298137	-0.129575	0.17466	0.302752	0.125558	0.923702	-0.138498	-0.269788	-0.0525456
PPIC	NP_000934	-0.511105	0.190634	0.0666988	-0.308214	0.20217	-0.0256659	0.341925	0.351061	-0.287772	-0.216926	-0.398727	1.01906	-1.33479	-0.154262	0.238832	-0.553297	-0.205061	-0.0741258	0.0421784	-0.0539716	-0.440306	-0.139547	0.492112	-0.333393	-0.115006	0.194464	1.16942	-0.328039	-0.18626	0.590699	-0.837849	-0.203481	-0.312058	0.142964	-0.310106	-0.111397	-0.291451	-0.756778	-0.283957	-0.0193643	0.309413	0.178302	-0.217532	0.667637	0.504936	-0.0636167	-0.457371	-0.413905
PPP3R1	NP_000936	0.337347	-0.211291	-0.300721	-0.285306	-0.373534	0.151649	-0.320384	-0.119853	-0.124161	-0.137498		0.63217	0.477515	-0.105255	0.221528	-0.18637	0.20462	0.248063	-0.316777	-0.133017	-0.421268		0.616176	0.550451	-0.196066	1.9734	0.210464	0.0449555	-0.287623	0.326983	0.116722	0.288209	-0.385577	-0.0507483	0.159342	0.0317785	0.319328	-0.00625952	1.00215	0.165901	0.636574	-0.219326	0.335798	-0.00761021	1.68828	1.4264	-0.248331	-0.329816
PRIM1	NP_000937		0.257265	0.139855	0.657041	-0.460856			-0.446313	0.471063	-0.299469	0.122871	0.295517	-0.866567	0.0395852	0.368527	0.5256	-0.435745			0.523569	0.0677748	0.796773	-0.399704			0.238354		-1.21605	-0.210615	0.748301		-0.0927262		-0.0529553	-0.188938	-0.585177	-0.0779087	-0.0971487	0.0538227			-0.547893		-0.46258	0.0318894	0.443065	0.0444533
PRIM2	NP_000938				-0.359826		0.0310376	0.532886			-0.432653	0.506537			0.0420049					-0.32604			-0.191378	0.0335894	1.59379	-0.739836	0.219426		-0.658597		0.121708				0.14321					-1.08137	-0.277374	2.58017	-0.574518			-0.160204	-0.378307		-0.343637
PTGDS	NP_000945		-0.194824	-0.537136	-0.00506347				0.711346		-0.310172	0.934024	-0.0791402	0.966518		-0.296973	-0.507714	-0.447137			-0.607682	2.70244	0.0551728				-0.104842			1.01588									-0.356367	0.170457			0.815741		-0.926475	-0.0548842	-0.0563689
PTGIR	NP_000951														0.401994									0.0941695							4.28594				1.67275
PTGIS	NP_000952	-0.200008	0.193256	1.17303	-0.165752	0.125627	0.409292	-0.744765	-1.09616	0.178664	0.471028	-0.878291	0.34996	0.525301	-0.0175466	0.908436	-0.0297639	0.26589	0.440288	0.629057	-0.994365	0.209732	0.2787	1.17043	1.05893	-0.865311	-0.180529	0.212455	0.580681	-0.667097	-1.32613	1.16119	-0.742224	0.26647	0.354747	1.3187	0.141985	1.01092	0.311408	1.12077	0.972491	-0.246625	-0.677549	-0.283001	0.120577	0.653675	0.585258	-0.34877	-0.26455
PTGS1	NP_000953	-0.501355	0.0177828	-0.122041	-0.631047	-0.233997	0.889156	-0.929525	1.674	-0.50631	-1.0341	-0.189498	0.659037	-0.152669	0.16295	0.0778122	-0.555001	0.903397	-0.541273	-0.484751	-0.97098	-0.689714	-0.0218895	0.0411675	-0.0237852	-0.751693	0.588086	0.66714	-0.989127	0.0133105	-1.74672	-0.318516	0.358733	-0.316014	0.348539	1.09652	-0.186049	0.0568149	-0.201543	0.0891687	-0.18683	-0.369109	-1.05163	0.437624	-0.719394	-0.396402	-0.820902	1.01102	0.299018
PTGS2	NP_000954	-0.549635	-0.0676963	-0.183033	-0.08191	-0.711417			1.50334	-0.581169	-1.02638	-0.0516735	-0.135092	-0.441361	0.437208	0.305509	-1.18435	0.681563	-0.814378		-1.09851	-0.820556	-1.08864	0.650387			0.729856	1.29938	-1.09008	-0.0994671	-2.00191	-0.696902	-0.0669917	-0.887803	0.932988	0.874057	-0.0607614	-0.220555	-0.373579	0.30516			-1.4749	1.35414	-0.626571	0.0353531	-0.209114	0.546731
RPL3	NP_000958	0.0416958	-0.535714	-0.384893	-0.632359	-0.222025	-0.483981	-0.119333	0.00970954	-0.0966111	-0.154396	-0.657076	0.215516	0.0224298	-0.312982	-0.209858	-0.103047	-0.135229	0.206904	-0.152953	0.590685	-0.441749	0.32273	-0.142722	-0.344151	-0.0555336	0.390031	-0.0437928	0.176819	0.246564	0.298224	-0.742763	0.312669	-0.131492	-0.0120205	0.671129	-0.745379	0.373737	0.244597	-0.656606	-0.880354	-0.219964	0.238846	0.110503	-0.29837	-0.0340949	-0.467584	0.0373455	-0.190961
RPL4	NP_000959	0.194524	-0.0792843	0.00252387	0.0300538	-0.277362	-0.167811	-0.145007	0.168683	0.158734	-0.275147	-0.289912	-0.132944	-0.228376	-0.104371	-0.00571054	0.205951	-0.114187	0.0318814	0.010604	0.362193	-0.144675	-0.0514699	-0.0652509	-0.0766982	-0.124916	0.296906	0.112745	-0.108323	-0.0397101	0.354421	-0.289526	0.24766	-0.0469596	-0.0522547	-0.199591	0.126946	0.3309	0.27233	-0.0996392	-0.527992	-0.108502	-0.151299	0.402678	0.233999	0.159388	-0.0610345	-0.0205133	0.0651
RPL5	NP_000960	0.129152	-0.198617	-0.110066	-0.0245802	0.27323	-0.241004	0.228685	0.114564	0.100485	-0.172393	-0.202055	-0.00292982	-0.0805731	-0.159659	-0.0766556	0.0550487	-0.0546461	0.120427	-0.0770543	0.189796	-0.44913	-0.0236995	-0.0723393	-0.164987	0.0359035	0.258722	0.121274	-0.137756	0.896762	0.071374	-0.392831	0.260739	0.0106895	-0.0888065	0.44724	-0.17133	0.247604	0.440997	-0.173081	-0.23421	-0.288086	-0.125896	0.187029	-0.123568	0.1522	-0.36237	0.00626583	-0.0923362
RPL6	NP_000961	0.211782	-0.228842	-0.170742	0.0171795	-0.225175	-0.0992714	0.151425	0.0548004	0.244252	-0.296626	-0.64057	0.0265923	-0.224076	-0.164797	-0.0791878	0.224389	-0.0325891	-0.127469	-0.0840679	0.391926	-0.253694	-0.129891	-0.189234	0.157907	0.0426898	0.182784	-0.146321	-0.124781	0.834548	0.236892	-0.136523	0.377823	-0.0293063	-0.326609	0.540438	-0.0700483	0.441065	0.357031	-0.163022	0.226025	-0.0516888	-0.102145	0.276647	0.159833	0.0441497	-0.342285	0.192107	0.348894
RPL7	NP_000962	0.0626458	-0.0748763	0.180196	-0.0380063	0.079409	-0.079261	0.090954	0.322147	0.16782	-0.244796	-0.365798	0.0568302	0.0050033	0.0532417	-0.156701	0.501253	0.203924	0.0792816	0.00845122	0.313398	-0.222465	0.363866	-0.140148	-0.21443	0.0604183	0.428424	0.0638323	0.145887	0.927372	0.380682	-0.256035	0.207927	0.0729613	-0.073646	0.395148	-0.1681	0.445312	0.497599	-0.165596	-0.327173	-0.190975	0.126018	0.33959	0.165843	0.076779	-0.256502	-0.0680038	0.0333211
RPL7A	NP_000963	0.224694	-0.228004	0.154395	0.0808287	0.0897601	-0.188933	0.0081333	0.242265	0.195484	-0.194862	-0.284393	0.144786	-0.115167	-0.169967	0.180321	0.186746	0.0204426	0.0600433	-0.0321794	0.426191	0.0147591	0.291153	-0.0136903	-0.0722156	-0.137634	0.384197	0.0179342	0.0791684	0.781804	0.372106	-0.0167896	0.251152	-0.0114921	0.0251176	0.555503	0.127671	0.511834	0.213192	-0.0363882	-0.583471	0.103665	-0.015771	0.277605	0.0569494	0.101636	-0.155641	-0.0399546	-0.253869
RPL8	NP_000964	0.143154	-0.100089	0.201939	0.120691	0.231924	-0.0959396	0.0703327	-0.0722776	0.413165	-0.153959	-1.26481	-0.0909747	-0.123868	-0.247106	-0.167115	0.548191	0.124618	-0.129462	0.0326571	0.0526958	0.0532884	0.00924165	-0.562206	-0.333289	-0.0478505	0.0207145	-0.271559	-0.146677	0.885487	-0.0223159	-0.0485318	0.0511867	-0.137356	-0.334107	0.0463576	0.0898339	0.404836	0.682144	-0.219266	-0.314393	-0.188376	-0.0744511	0.362009	-0.0762228	-0.208686	-0.529455	0.266519	0.12959
RPL11	NP_000966	0.319857	-0.254724	0.0997781	0.069365	-0.0229356	-0.000129363	-0.11822	0.094765	0.318746	-0.347145	-0.127069	-0.184797	0.0766137	-0.332436	-0.184613	0.320763	0.00627069	0.0487574	0.210143	0.477756	-0.247583	-0.0287717	-0.177025	0.0825096	-0.0575307	0.437091	0.130849	-0.128225	-0.669695	0.421793	-0.262212	0.11104	0.195061	0.0817506	-0.177881	0.38456	0.462933	-0.00744098	-0.114839	-0.254877	-0.132264	-0.00121946	0.420687	0.0252068	-0.160108	0.0266726	0.0693474	-0.0634948
RPL12	NP_000967	0.440981	-0.233301	0.0420851	-0.203089	0.0215818	0.0234998	-0.0101869	0.169425	0.0769672	-0.0291149	0.200739	-0.129227	-0.255855	-0.34576	0.238183	0.118609	-0.097618	0.274447	-0.0648468	0.366702	0.0446303	0.142003	-0.258373	0.072805	0.0746778	0.355754	0.180994	-0.245957	-0.166453	0.484713	0.0279565	0.120837	0.0809695	-0.0131467	0.00836358	0.0369968	0.289182	-0.0403936	-0.12968	0.0550602	-0.0427138	-0.00933354	0.548386	-0.0282325	-0.00403545	-0.123783	-0.0176187	0.0148274
RPL13	NP_000968	-0.199202	0.00656333	0.1545	0.1165	0.398934	0.0758669	0.0690727	-0.122283	0.547086	-0.233961	-0.646061	-0.414667	-0.283005	0.113981	-0.187122	0.527391	0.000216871	-0.301729	0.069813	0.211429	-0.045586	0.178171	-0.0222201	-0.283616	-0.269969	0.104474	-0.0162358	0.163891	0.752281	0.183366	-0.134513	0.292316	-0.109858	-0.282702	0.478923	0.249385	0.624985	0.425538	-0.352676	-0.367414	-0.191826	-0.163192	0.449543	-0.149522	-0.0139466	-0.334418	0.250196	0.222197
RPL23	NP_000969	0.270298	-0.14021	0.0122601	0.106503	0.137825	-0.0188209	0.0799461	0.509111	0.399934	-0.174965	-0.176133	-0.137574	-0.0825578	-0.190142	-0.201721	0.477347	0.12171	0.128653	0.227494	-0.0795077	-0.229297	0.0564102	-0.0862726	0.140127	-0.115723	0.108311	-0.120803	0.379504	-0.790921	0.380843	0.049363	0.0850084	0.26686	-0.110776	0.10631	0.177589	0.539982	0.416219	-0.137255	0.0245962	-0.066767	0.251695	0.308834	0.0395866	-0.170267	-0.140081	0.116199	0.0550453
RPL18	NP_000970	0.203811	-0.0669381	-0.0733485	-0.131042	0.279462	0.0249275	0.145721	0.141799	0.250604	-0.164895	-0.0941741	-0.0763582	-0.107376	-0.214459	-0.111127	0.103579	-0.0570369	0.105146	0.104511	0.310998	-0.162118	0.212236	-0.0824575	0.00530866	0.0463917	0.24584	0.221273	-0.225634	0.548205	0.0858514	-0.191351	0.244013	0.16353	-0.162244	0.5226	-0.0233111	0.615569	0.131181	-0.224886	-0.0981856	0.0175803	0.019038	0.325124	-0.0710823	0.0345226	-0.180791	0.0656642	0.0982582
RPL18A	NP_000971	0.643144	-0.260934	0.284149	-0.232945	0.0960201	-0.186411	-0.08449	0.328176	0.289031	0.0952323	-0.150206	0.0887099	-0.003972	-0.0361161	-0.181115	0.130197	0.112984	0.347174	0.15155	-0.2171	-0.562746	-0.38454	0.0445417	0.552281	0.0018064	0.319763	0.0970233	0.21586	0.675403	0.231004	1.06512	0.371352	0.520334	-0.121514	0.610986	-0.100403	0.319189	0.203347	-0.280781	0.88794	-0.311861	0.173923	-0.0631373	-0.170791	-0.129485	-0.432283	0.228711	-0.0394757
RPL19	NP_000972	0.108644	-0.281021	0.208395	-0.258437	0.154462	-0.149726	0.163528	0.171623	-0.0148457	0.762205	1.15068	0.4297	1.6762	-0.185211	0.102635	0.105085	0.112109	-0.205279	0.246518	-0.454538	-0.631477	0.295501	-0.191989	0.0721363	-0.0514318	0.088654	-0.265463	-0.130722	0.00184592	-0.248254	0.129991	0.0680198	0.130889	-0.360112	0.573778	-0.38088	-0.250063	-0.0210953	0.578084	-0.164599	0.0350135	0.578018	0.0657748	-0.845957	0.102041	0.532139	0.1472	0.0456136
RPL21	NP_000973	0.0630104	-0.311159	-0.0541558	0.0758991	0.337824	-0.539276	0.0674253	0.538157	-0.318403	0.131701	0.161311	-0.351575	-0.315415	-0.293321	-0.346215	-0.105874	-0.186048	0.00672944	0.714144	0.369854	-0.491008	-0.178539	-0.0316937	0.444174	0.215281	-0.056692	0.168957	-0.242569	0.239528	0.433222	-0.383727	-0.353923	-0.123712	-0.0207217	0.405597	0.386134	-0.137727	0.34922	-0.136849	-0.0697161	0.599521	0.0823868	0.365736	-0.121539	-0.12533	0.163349	-0.345818	0.115229
RPL22	NP_000974	0.301278	0.0182425	0.2459	-0.149025	0.0981069	0.0717052	-0.0873953	0.306547	0.138295	0.00635025	-0.00893603	-0.00493752	-0.00381713	-0.305831	-0.26396	0.258825	0.037028	-0.0126545	-0.0419131	0.22467	-0.0105513	0.268316	-0.14556	0.0821047	-0.040288	0.219384	0.172699	-0.204973	0.553721	0.254912	0.426306	0.0124104	0.271984	-0.0853447	0.577047	0.0609903	0.491466	0.30135	-0.113447	0.0840115	0.00496706	0.064635	0.240294	-0.0679592	0.0138246	-0.0242565	0.516185	0.165783
RPL23A	NP_000975	0.0649676	-0.0593205	-0.0573834	-0.244694	0.534658	0.0944381	0.0972618	0.137931	0.0760702	0.106383	-0.384801	0.266807	0.035553	-0.187492	-0.262779	0.152688	0.129861	0.133759	-0.311697	0.237662	-0.520403	0.273324	-0.0128965	-0.411959	0.226558	0.448192	0.0751501	0.162239	0.855899	-0.0987143	-0.708009	0.461593	0.109474	-0.365317	0.731395	-0.311489	0.370977	0.764358	-0.294251	-0.447061	-0.322138	0.315738	0.149234	-0.0179426	0.111981	-0.24723	0.160233	0.00727376
RPL17	NP_000976	0.520688	-0.584874	-0.272643	-0.480128	0.296669	0.0710797	0.564478	0.732561	-0.216117	0.209247	-0.160354	0.101095	-0.0673798	-0.503511	-0.534163	-0.287944	0.0812367	0.427694	0.150461	0.316222	-0.766461	-0.526398	0.151365	0.293731	0.801536	0.883677	0.324088	0.875905	0.219503	0.0334293	-0.527058	0.533326	0.201276	-0.0360176	0.363941	-0.0348535	0.236785	0.654832	-0.49043	-0.20149	-0.220763	0.298149	0.264528	-0.0420589	-0.264596	-0.213143	-0.331418	-0.218822
RPL24	NP_000977	0.208734	-0.0391102	0.269914	0.207433	-0.232533	-0.0940871	-1.37696	0.0799622	0.283927	-0.335827	-0.550667	-0.0617964	-0.263327	-0.0576089	0.151108	0.372183	0.0448302	0.048799	-0.0236653	0.194608	0.144812	-0.126474	-0.0278796	-0.0981031	-0.341477	0.22361	0.065211	0.162494	0.113387	0.550935	-0.0354061	0.149934	-0.181512	-0.041909	-0.0625922	0.205665	0.418331	-0.168117	-0.100457	-0.444758	0.0470872	-0.169331	0.548741	0.0801521	0.110558	-0.178322	-0.0663862	-0.15761
RPL26	NP_000978	-0.00219922	0.0173216	0.088941	-0.220655	0.152162	-0.0241253	0.811092	0.270818	0.137904	-0.0174711	-0.409229	-0.339364	-0.331915	0.0244829	-0.131142	0.160897	-0.112884	-0.0837603	-0.0895429	0.272336	-0.327063	-0.28458	-0.100878	0.134788	0.407465	0.178489	0.139246	-0.328482	0.317143	0.119448	-0.572844	0.0862208	-0.369056	-0.228763	0.245857	0.227018	0.0648633	0.424975	-0.286193	-0.0816248	0.252415	-0.264469	0.55581	-0.038161	0.0644079	-0.194391	0.212868	0.168165
RPL27	NP_000979	0.137664	-0.229122	-0.110088	-0.38337	0.275732	-0.0871573	0.305333	0.0324741	0.160142	-0.295597	-0.720705	0.254968	-0.122481	-0.240339	-0.0640906	0.209694	-0.0129044	-0.0691413	-0.231263	0.329116	-0.265812	0.108651	-0.0955795	-0.291173	0.125672	0.527023	0.0456351	-0.110828	1.01475	-0.0872141	-0.508055	0.253691	-0.098506	-0.203126	0.818319	-0.254201	0.457589	0.488512	-0.51485	-0.610057	0.055014	0.047932	0.087026	-0.0544723	0.16458	-0.487711	-0.15213	0.034607
RPL30	NP_000980	-0.0276883	-0.0701301	0.0453656	-0.071096	0.459384	-0.0966525	-0.0765019	-0.179911	0.379909	0.184024	0.806257	-0.083076	-0.100076	0.0343327	-0.249726	0.257129	0.103989	0.0826906	-0.380545	-0.0749566	-0.432646	0.165244	0.0487779	-0.417689	0.00905154	0.0998825	0.187391	0.0640869	0.812971	0.124987	-0.239689	0.110651	0.073333	-0.152535	0.531147	0.0264527	0.457675	0.543333	-0.0449518	-0.184176	-0.544571	0.134743	0.107408	-0.164596	0.0288188	-0.0350255	0.132909	-0.161883
RPL27A	NP_000981	0.299077	-0.223766	0.0155371	0.00607938	-0.0358168	0.144889	0.173792	0.101169	0.195025	-0.380815	-0.43643	-0.222521	0.0263409	-0.102387	-0.156465	0.260758	0.0247795	-0.0509445	0.24289	0.224768	-0.0635807	0.1395	-0.0475317	0.134453	0.154278	0.382068	0.0843357	-0.212638	0.663078	0.279779	-0.388023	0.179135	-0.127043	-0.109376	0.157073	-0.0185808	0.347534	0.258117	-0.131011	-0.00248077	0.110618	-0.213838	0.270556	-0.0173049	-0.0633793	-0.290214	-0.110565	0.168902
RPL28	NP_000982	0.184637	-0.326753	-0.0475043	-0.320828	-0.0292842	-0.105084	1.11034	0.646028	-0.0461165	0.807557	0.220614	0.156837	0.377223	-0.333934	-0.226084	0.0923571	0.0228256	0.0631712	0.285343	-0.118177	-0.439401	-0.303139	-0.145777	0.351645	0.546873	0.0214232	-0.262935	0.174971	0.248211	-0.165838	-0.0397423	0.264024	0.372802	-0.113707	0.728252	-0.0430348	0.028027	0.154307	-0.0799306	0.39163	-0.14445	0.252409	0.110119	-0.390978	-0.171219	-0.251514	0.176653	0.271703
RPL29	NP_000983	0.472769	-0.479416	0.115278	0.0337506	0.16379	-0.101609	0.402142	0.423608	0.173819	0.241514	0.65808	-0.0759639	-0.145152	-0.19234	-0.0119372	0.197266	0.000228297	0.103045	0.283685	0.211357	-0.172711	0.439268	0.0903619	0.00154602	0.479758	0.37005	-0.0470619	0.453424	0.938562	0.0877075	0.0152279	0.402852	0.179755	0.156786	-0.0618196	0.0672175	0.330459	0.550711	-0.245988	-0.237718	-0.370382	0.340643	0.215639	-0.050552	-0.33491	-0.00575181	-0.256959	0.158616
RPL31	NP_000984	0.250243	0.168827	0.157739	0.0943346	0.556942	0.141084	-0.316847	-0.0682897	0.518969	-0.0608247	-0.548037	-0.100417	-0.161656	0.197539	0.128561	0.430174	0.180609	0.100618	-0.577072	0.181675	-0.0404198	0.222628	-0.0810797	-0.756395	-0.106075	0.338122	0.0751794	0.206985	0.933461	0.0867441	0.0658917	0.382322	0.235357	-0.358915	0.630691	-0.024805	0.374975	0.828605	-0.166561	-0.797057	-0.704874	0.306983	0.416556	-0.236534	-0.0852045	-0.437382	0.367285	-0.285913
RPL32	NP_000985	0.250439	-0.152606	-0.0187688	0.549871	0.408275	-0.396463	0.0733504	-0.260631	0.384103	0.82622	-0.186989	0.139267	-0.281799	0.054251	0.230023	0.745528	0.280407	0.237747	-1.2045	-0.207069	0.141387	0.00938988	-0.461714	-1.0315	-0.298616	-0.377756	0.209796	0.0523158	0.453183	0.205571	0.46505	0.389491	0.37792	-0.336394	0.5296	0.0738347	0.709077	0.200391	-0.0236941	-1.77803	-1.03268	-0.158986	0.0232091	0.0396672	0.0859404	-0.21877	0.380405	-0.526106
RPL34	NP_000986	-0.0519838	-0.0606545	0.120692	-0.351575	0.238481	0.0386983	0.449226	0.249084	-0.247848	-0.140934	-0.359973	-0.344809	-0.318046	-0.129886	-0.275777	-0.0688284	-0.380517	-0.0519114	0.0561375	0.322143	-0.461553	0.365101	-0.383981	-0.260623	0.183037	0.25309	-0.00964698	-0.232071	0.775332	-0.232832	-0.762987	0.182118	0.113739	-0.355584	0.567556	-0.500821	0.184371	0.411996	-0.583194	-0.348751	-0.201592	0.145615	0.305455	-0.357536	-0.00324059	-0.273024	-0.361943	0.27811
RPL35A	NP_000987	-0.15796	0.0711763	0.0134029	-0.0302693	0.331257	-0.0264196	0.561699	-0.155161	0.175473	0.0811758	-0.13958	0.0528463	-0.132468	0.305185	-0.547877	0.00782578	-0.093924	-0.194932	-0.265869	0.365434	-0.699877	-0.965776	-0.237205	-0.385728	0.327866	0.346454	0.01339	-1.03245	0.773701	0.573568	-1.05845	0.0900383	-0.169674	-0.268914	0.187039	-0.210197	0.29816	1.0674	-0.328303	-0.494955	-0.231958	0.141037	0.501968	0.199202	0.279616	-0.45319	0.1662	0.399143
RPL37	NP_000988	0.388841	-0.0813032	-0.00654524	0.464273	0.0265668	0.56304	0.447934	0.31029	0.198238	0.0693451	-1.5237	-0.955964	-0.129367	0.464864	-1.7335	-0.366217	-0.775964	0.294519	0.800322	-0.394723	0.0525295	-0.250473	-0.783765	0.796457	1.94632	-0.782032	-1.2326	1.0043		0.0179127	0.0204593	-0.26843	0.173724	0.748525	-1.4913	0.0361372	-0.424795	-0.0971883	0.29625	1.42876	-0.190091	-0.488156	-0.0705249	0.423039	-0.603986	-0.55943	0.0797992	1.00324
RPL37A	NP_000989	-0.537133	-0.153473	-0.11471	-0.560096	-0.16773	-0.190986	0.355503	-0.150382	-0.342794	-1.13856	0.412812	0.231206	0.341367	-0.343855	-0.178762	-0.0804548	0.135735	-0.492631	0.0762339	0.114691	-0.055627	-0.209625	0.0249897	-0.0092613	0.189973	-0.0910667	-0.456115	0.192901	0.860852	0.134478	-0.41006	0.467622	0.314979	0.0225222	1.68107	-0.870637	0.572541	0.63988	-0.0738406	-0.21708	-0.654162	0.141421	-0.448893	-0.472012	-0.217766	-1.41814	0.201619	0.417522
RPL38	NP_000990	0.375678	-0.238666	0.271971	0.280612	-0.0321493	0.0993799	0.240887	0.0386715	0.355494	-0.376342	-0.40727	-0.237317	-0.231524	-0.139503	0.00545613	0.0178896	-0.0132294	0.0548896	0.199418	0.59638	-0.185572	-0.990204	-0.0142252	0.182932	0.205863	0.440789	0.100531	-0.356418	-0.4941	0.429361	-0.207891	0.106397	0.0543447	0.0509021	-0.306845	0.326767	0.549705	0.000188976	0.07074	-0.425609	0.0221083	-0.182495	0.423914	0.319316	0.201386	0.042261	-0.195634	0.128438
RPL39	NP_000991					-0.0532053				0.084073					-0.238897									-0.31014					-0.358331		-0.0592023		0.295217		-0.14999	-0.485319	0.211411	-0.0745674										0.191799
RPL36AL	NP_000992	0.262044	-0.325023	0.0505715	0.233117	0.164685	-0.252398	0.278813	0.157364	0.104696	0.352631	-0.666446	0.242118	0.488978	-0.563652	-0.261551	0.0237762	0.150586	0.103389	-0.284618	-0.273519	-0.232863	-0.179394	-0.00160991	-0.0857028	-0.103851	0.717732	0.353786	0.673731	0.962717	0.297987	-0.750993	0.234245	0.0868003	-0.071414	0.661089	-0.182948	0.326238	0.713315	-0.0687979	-0.415857	-0.127207	0.45302	0.342455	-0.512757	0.0775945	-0.129752	0.0681868	-0.523073
RPLP0	NP_000993	0.314413	-0.2672	-0.0453033	0.0306542	-0.181919	-0.0655688	-0.125435	0.0781146	0.179072	-0.0825593	0.524046	-0.207505	-0.443229	-0.175971	0.0104538	-0.010755	-0.148859	0.0772565	-0.0911901	0.341454	-0.188834	-0.117416	0.0471673	-0.0330894	0.0822224	0.415978	0.250959	-0.0887896	-0.18656	0.334958	-0.104355	0.148887	-0.0565485	-0.0402272	-0.0160069	0.0670839	0.307032	0.0011283	-0.12786	-0.356171	-0.0389838	0.0647792	0.348798	0.266341	0.120451	-0.0123951	-0.134786	-0.151374
RPLP1	NP_000994	0.226274	-0.0912978	-0.0394283	-0.0759007	-0.530104	-0.194555	-0.0400776	0.0655801	0.391909	-0.21657	0.371148	0.198732	-0.333628	-0.148293	0.317121	0.444397	0.0440362	-0.119594	0.0904515	0.124443	-0.322236	0.165864	0.0208879	-0.204671	-0.160867	0.27122	0.233966	-0.280476	-0.524249	0.636517	-0.119217	0.110154	-0.182307	-0.160548	-0.946174	0.32734	0.354938	-0.465385	0.0422247	-0.40515	0.227148	0.0723751	0.650708	0.157924	0.194754	0.154994	-0.0188306	0.00151824
RPLP2	NP_000995	0.483914	-0.307795	-0.0150188	-0.296468	0.351654	-0.0923483	-0.258133	0.35649	0.0255249	0.1442	0.318645	0.457426	0.0930341	-0.346437	0.254485	0.0574959	0.0522813	0.0799889	-0.178076	0.235966	-0.21458	0.496792	0.195151	-0.205604	0.225341	0.711548	0.144661	-0.131499	-0.415776	-0.215573	-0.0244604	0.414137	0.125494	-0.198459	-0.150123	-0.172683	0.344325	0.206821	-0.255408	-0.450881	-0.239816	0.430391	0.176306	-0.0240651	0.140456	0.0467315	-0.216112	-0.263614
RPS3	NP_000996	0.159739	-0.0867223	0.060797	0.149579	0.139127	0.0642407	-0.0166357	0.213739	0.429692	-0.0370918	-0.17053	-0.0131452	-0.0111768	-0.151143	-0.224594	0.313311	0.0882806	0.0566438	0.0458383	0.413285	-0.284142	-0.33511	-0.069004	-0.0364515	0.00913262	0.40554	0.0842539	-0.15856	0.0630174	0.256227	-0.102026	0.21876	0.123609	-0.0951631	0.191539	0.0564069	0.488494	0.352746	-0.013006	-0.237736	-0.114165	0.0938427	0.372746	-0.0712096	0.132697	0.0308447	0.183978	0.114606
RPS3A	NP_000997	0.160611	-0.154909	0.0184256	0.0478316	0.247221	-0.0429208	0.125352	0.0764974	0.206158	-0.224449	-0.255411	-2.56285e-05	-0.261651	-0.241858	-0.119358	-0.0893788	-0.145959	-0.0456964	-0.0691514	0.311972	-0.318307	-0.327242	-0.0324211	-0.0753387	0.138395	0.197414	0.232547	-0.142749	0.333854	0.345456	-0.238368	0.202661	0.107645	-0.0784996	0.488116	0.0844076	0.348476	0.41703	-0.183708	-0.213044	-0.00882337	-0.168993	0.378207	-0.232703	0.0296255	-0.134571	0.081837	-0.00932735
RPS4X	NP_000998	-0.0353679	-0.155228	-0.137227	0.118199	-0.115018	-0.146094	0.248336	0.359851	0.340318	-0.250974	-0.588709	-0.175787	-0.244729	-0.135214	-0.188984	0.184389	-0.0746169	-0.186069	-0.158929	0.269339	-0.178535	-0.578152	-0.152298	-0.21198	-0.0687591	0.169158	0.07473	0.0777666	-0.00745429	0.257031	-0.30972	0.125819	-0.083532	-0.264213	0.083207	0.27194	0.386686	0.471471	-0.23425	-0.629614	0.0337621	-0.174603	0.390439	0.0402753	0.100102	-0.340026	0.0411333	-0.0739343
RPS5	NP_001000	0.0913172	-0.0192928	0.133931	0.165578	0.44926	0.0646305	0.216569	0.4058	0.478939	0.0901636	-0.124662	-0.00720396	-0.0794208	-0.0546474	-0.0839076	0.30518	0.225004	0.0792789	0.0385444	0.282615	0.0423096	0.172661	-0.0583904	-0.0735304	0.109252	0.336165	0.228758	0.111373	0.601518	0.0656659	-0.276499	0.400273	0.164833	-0.118838	0.234047	0.256353	0.562585	0.569505	-0.0118702	-0.053535	-0.00912689	-0.100695	0.426675	0.0213927	0.149557	-0.164164	0.369119	0.122433
RPS6	NP_001001	0.166717	0.0219396	0.219394	-0.270831	0.279571	0.121689	0.0541203	0.487299	0.272751	-0.0288451	-0.265042	0.188809	0.226386	-0.109777	-0.287283	0.451281	0.298127	0.10386	0.162056	0.448378	-0.151863	0.500308	-0.00158737	-0.130901	0.0499528	0.374324	0.0496104	0.339046	0.0671628	-0.0246444	-0.214754	0.333913	0.21868	-0.171756	0.408705	-0.0550494	0.378227	0.22514	-0.234645	-0.312932	-0.083417	0.391524	0.099881	-0.348551	-0.105881	-0.165962	0.0699443	0.0776487
PRKCSH	NP_001001329	0.16483	0.015166	-0.406485	0.0282915	-0.526151	0.819889	-0.054782	0.0537231	-0.256726	-0.141472	-0.569761	-0.132503	-0.318443	0.163477	-0.235021	-0.434866	-0.153067	-0.168689	0.217969	-0.177936	0.0986352	0.256163	0.352135	-0.111223	0.377121	0.839653	0.118939	-0.268206	-0.133756	0.118895	-0.483574	-0.237575	0.0582348	0.230178	-0.738389	-0.107894	0.494511	-0.150368	-0.284416	-0.5445	0.577183	-0.352219	0.209039	1.48842	0.0839405	-0.285087	-0.350088	-0.0596847
ATP2B2	NP_001001331	0.133748	0.298401	-0.160496	-0.657356	0.477296	0.00254658	-0.123522	0.977615	-0.17897	0.00269463	-0.0907576	0.206779	0.1247	0.308435	-0.131235	0.0468417	0.586598	0.135557	0.209786	-0.668724	-0.266024	-0.0731924	0.00976843	-0.205029	0.605958	0.127248	-0.481712	0.179002	0.119933	-0.625812	0.074895	-0.204426	-0.24149	-0.191693	0.280551	0.202379	0.0930075	0.0511177	-0.24817	-0.158055	-0.953875	0.611921	0.238306	0.348291	0.0656642	0.106504	0.155016	0.08564
BLOC1S2	NP_001001342		-0.0339779	-0.306071	-0.429404	-0.0202718	0.182968	0.0813305	0.0714753	0.324784	-0.363856	-0.407165	0.0271899	-0.109602	-0.218409	-0.00130892	0.392487	-0.368634		-0.115219	0.381204	-0.218972	-0.106835	-0.204305	-0.134805	0.203013	0.0554893		0.302849	0.00586111	-0.0242728		-0.051139		-0.300133	0.322917	0.0544157	0.432911	-0.0437747	-0.34295	0.316035	-0.343186	0.0331456		0.17099	0.000836596	-0.466052	0.0321699	0.16431
ATP2B3	NP_001001344	-0.0266631	0.219541	-0.128989	-0.626483	0.11995	-0.00740303	-0.64157	0.822914	-0.160659	0.327427	0.626231	0.173034	0.44064	0.36286	-0.200968	-0.0127571	0.393634	0.0161303	-0.233575	-0.517424	-0.510538	0.299566	0.320443	-0.194462	-0.0968262	0.344053	-0.0304897	0.234577	-0.315416	-0.522289	0.281704	-0.0345089	0.252155	0.0288088	-0.0119716	-0.188357	0.246893	-0.17476	0.0918427	0.00505694	-0.471366	1.49535	0.0917184	0.0374275	0.511057	0.358387	0.405523	-0.00932925
NKIRAS2	NP_001001349	-0.209404	0.545966	-0.761154	-0.0484881	-0.369545	-0.123481	0.955867	0.0906787	-0.35915	-0.916525	-0.618747	0.149329	-0.0850715	0.240613	-0.493442	-0.130386	-0.0205057		0.0875597	0.976947	0.447616	-0.781223	0.520394	0.207333	-0.273609	-0.325858	-0.864937	0.84041	-1.51593	0.399778	0.583896	0.675262		0.0623651	-0.298307	-0.314938	-0.0553518	-0.392368	-0.0179083	-0.895737	-0.0210258	0.281863	0.562457	-0.142084	-0.157508	-0.0357891	-0.572016	0.465202
ATP2B4	NP_001001396	0.0490487	0.185016	-0.0964965	-0.580388	0.198883	0.0439594	-0.374205	0.764659	-0.0938256	0.188335	0.450188	-0.0973769	0.395646	0.404139	-0.289315	-0.086473	0.277345	-0.00217226	-0.0388938	-0.677438	-0.526623	0.0197682	0.283393	-0.0594117	-0.138132	0.252068	0.0679649	0.0780562	0.172825	-0.857899	0.340985	-0.235038	0.272091	-0.0356783	-0.0329684	-0.244938	0.0751887	-0.22225	0.202912	0.197167	-0.456289	1.29627	0.00218817	0.0759739	0.640827	0.264229	0.218197	0.150764
ZNF676	NP_001001411														0.45338									1.38617					-0.0253486		0.843092				0.76326
SMAD5	NP_001001419	0.166635	0.646438	0.0386119	0.0440342	-0.0706937	0.267017	0.107717	0.460402	0.127472	-0.0406934	0.918745	0.399431	0.312277	0.00566587	0.566949	0.349524	0.173923	0.101069	0.093778	0.819437	0.182989	-0.171804	0.0878534	0.259857	-0.180684	-0.498153	-0.0531453	0.26844	0.702648	0.49035	0.684339	0.211378	0.392678	0.0545662	0.455692	0.172111	0.213579	0.521981	0.200906	0.198611	-0.098143	-0.409154	0.191892	-0.0271666	-0.242876	-0.106518	0.0055838	0.668658
STX16	NP_001001433	0.23085	-0.302134	0.472866	0.490513	-0.0461401	-0.134498	-0.19278	-0.847791	0.159015	-0.157686	0.212617	-0.0490505	-0.406351	0.129856	0.502608	0.0910477	0.230303	0.104432	-0.333499	-0.0765805	-0.310668	-0.255313	0.454278	-0.224388	-0.422627	-0.11708	0.108062	-0.232077	0.2453	-0.014242	0.370302	0.240733	0.112572	-0.00186416	0.0619538	0.212901	-0.00862889	-0.0875466	0.328694	-0.320312	0.128097	0.292886	0.251679	0.1984	0.157508	0.0798501	0.351633	-0.319135
LSS	NP_001001438	0.0802982	0.165111	0.0492704	0.288149	0.217154	0.596687	0.00892163	0.0999423	-0.315404	-0.406077	0.276253	-0.66103	-0.486155	0.0589539	-0.301671	-0.378535	0.100247	0.0105727	-0.149992	0.48842	-0.340705	-0.419707	0.290425	0.328041	-0.0416849	-0.230101	0.504319	0.133994	0.143674	0.750596	0.0658424	-0.943124	-0.36485	-0.230114	0.0110236	-0.602173	-0.116745	-0.39758	0.12081	0.0723793	1.17563	-0.394604	0.694218	-0.187131	0.336981	0.0421152	-0.00197709	0.345774
PTER	NP_001001484	0.136273	-0.0343989	-0.0204692	0.142905	0.153534	0.119749	0.0131211	0.144412	-0.446473	-0.054309	-0.0401441	-0.300977	0.635136	-0.0232239	-0.466421	-0.326797	0.146144	0.193601	0.045193	0.187708	-0.207013	-0.071344	-0.203685	0.487149	0.073284	0.382916	-0.31365	-0.0846538	0.0990257	0.243099	0.223371	-1.05467	0.453469	0.286953	-0.496949	0.621559	-0.471499	-0.235765	-0.285338	0.157848	0.33982	-0.468101	0.139992	0.261245	0.566919	-0.192007	-0.146121	-0.0553695
ATP2C1	NP_001001486	-0.22511	0.557002	0.303644	-0.206475	0.240128			0.136708	-0.351301	0.723618	0.352765	-0.267944	-0.205244	0.216314	0.191792	-0.312533	-0.336085	-0.140014		0.708134	0.703719	0.342512	0.536717			0.264687	-0.145123	0.128981	-0.556311	0.584518	-0.156267	0.314066	-0.276867	0.0361153	-0.352803	-0.298038	-0.132864	0.0659334	-0.278158			0.385354	0.159044	-0.393345	-0.13559	0.117533	-0.8073
HDGFL2	NP_001001520	-0.376182	-0.0369774	-0.228711	-0.180308	0.0529739	0.0788463	0.551759	0.0700716	-0.300644	0.702968	-0.349095	0.401273	0.190613	-0.219038	-0.217142	-0.214217	0.0441323	0.308622	-0.00265038	-0.637731	-0.185735	-0.0783874	0.129394	0.0359023	0.754982	0.164075	-0.423554	0.217193	-0.229984	0.010044	0.162439	0.652155	-0.192327	0.0417236	-0.562134	0.0954443	0.077573	0.21366	-0.223097	-0.0466479	-0.639868	0.153021	0.0849747	-0.410642	-0.183868	0.297681	0.232848	-0.24762
UGP2	NP_001001521	-0.0759337	-0.156814	-0.171174	-0.0655992	-0.0862791	0.0683952	-0.0488294	-0.43433	0.295388	0.380059	-0.269832	0.231944	0.122846	-0.0202713	0.000830316	0.32392	-0.0898283	-0.0433772	-0.190796	-0.0400462	-0.225044	0.4391	0.262563	0.044873	0.0489907	0.501986	0.0779015	0.27795	-0.439448	1.14681	-0.337904	-0.713214	-0.546024	0.806708	0.0586354	-0.0245683	-0.0719824	-0.0485631	-0.201096	0.17899	0.419848	0.0466253	0.666734	0.133301	0.294276	0.0674459	-0.751873	-0.42322
TAGLN	NP_001001522	0.67345	-1.06343	0.222556	-0.819343	-0.208202	-0.368478	-1.55569	-0.0398382	-0.0179583	2.40318	-0.775398	0.495364	0.376476	-0.936266	0.21433	0.209138	0.204742	0.134361	0.320077	-1.07912	-0.804431	-0.572276	1.14883	1.82236	-0.936606	0.52639	0.0180549	1.63655	-2.00481	-1.25111	1.37285	-1.13334	0.336051	0.667001	-0.212408	-0.762513	-0.454229	-1.14352	0.935392	1.99562	-0.655092	-0.876274	-0.281302	-0.882125	-0.597779	1.52433	-0.46276	-0.510687
GRB10	NP_001001549	-0.608231	0.506862	-0.178896	0.12888	0.192244	-0.395639	0.109943	-0.367266	-0.33616	0.824944	-0.349428			0.09358	1.01429			-0.344909	-0.144876	0.614362	-0.183852	0.851338	-0.0692911	-0.255503	-0.0154005	-0.178246	0.780265	-0.372519		-0.0662659	-0.601429	0.0863475	-0.0274877	-0.136766	0.13128	-0.0654485	0.900592		0.265269	0.369085	-0.463795	0.562453	-1.42339		-0.626374	-0.223619	0.428346	-0.0150445
GGA1	NP_001001560	-0.093794	-0.0132669	-0.143466		0.00599983	0.275262	-0.182875	-0.270493	0.123335			0.0282479	0.0993663	0.0160918	0.0448011	0.0725398	-0.324049	0.214771	-0.239833	0.282707	-0.0226183		-0.144288	-0.199197	0.0511248		-0.0485521	-0.0386949	0.165787	0.206352	0.251639	-0.0382817	0.133108	0.196929	-0.338599	0.306097	-0.220546	0.294556		-0.35116	0.20916		-0.318513	0.354623			-0.488501	-0.240715
TIMM50	NP_001001563	0.1033	-0.154573	-0.085505	0.00482006	0.613168	-0.482383	0.0686129	-0.23342	0.404231	-0.220318	-0.112747	-0.0726189	-0.0574641	-0.29449	-0.21968	0.442864	0.24171	-0.165544	-0.0731725	-0.276402	-0.214113	-0.15973	-0.668091	-0.283295	-0.0307205	-0.152136	0.191891	-0.475783	0.426185	-0.157097	-0.423187	-0.194477	-0.317043	1.713	-0.117473	-0.357287	1.05598	0.307224	-0.599275	-0.187068	-0.212785	-0.355478	0.0362953	0.62766	-0.224263	-0.0766774	0.0853077	-0.317443
ETFRF1	NP_001001660	-0.128185				0.332822	-1.13948	0.429354		-0.291367			-0.312168	-0.39494	-0.39732		-0.628128	-0.0487587	0.218424	0.205228				-0.405381	-0.896932	-0.473722		0.098027	-0.637377	-0.420543	-0.189191	-0.4856	0.451732	-0.0512562	-0.057218	0.197601	-0.863873	-1.07495	-0.663005		-0.873451	-0.139987		0.404372	-0.191431			-0.193432	-0.061682
ARHGEF37	NP_001001669	0.598381	-0.434765	0.0258166	0.823888				-0.382905		0.698356	-0.0327367				-0.164532			1.51856		0.40278	-0.698251	0.380267				0.442931	0.14401				1.39726		1.09298						0.936681			0.336742	0.516823		0.571366	0.597509
SPATA31D1	NP_001001670				0.813346		-0.730275	0.413544			0.462561	0.800951								-0.864562			-0.475553		0.338797	0.0975644	-0.892905													1.42174	0.145875	-0.286669	0.0741171			-0.73232	-0.0777255		0.648134
TOMM5	NP_001001790	0.0309146	-0.634429	-0.214749	-0.0077752	0.510224	-0.646566	0.669731	-0.301541	0.749184	0.196494	-0.0740717	-0.194008	-0.328891	-0.0104331	-0.245408	0.191568	0.264895	-0.609314	-0.63599	0.0441366	-0.0536358	-0.892212	-0.360924	-0.524324	0.447056	-0.00580775	0.937827	-1.02432	0.106936	0.400457	-1.59917	-0.0487117	-0.140593	0.209183	0.159601	-0.0814554	-0.053574	0.865126	-0.0732717	-0.682549	0.136748	-0.00625328	0.407134	0.896864	-0.105838	0.0384512	-0.146445	0.130443
C8orf82	NP_001001795	-0.0864393	-0.385447	0.704841	0.447818	-0.0175073	-1.03602	0.0204596	-0.894232	-0.110323	0.465622	0.499502	-0.156401	0.1007	-0.717587	0.0787874	0.0352949	0.325412	-0.549237	-0.382928	-0.735071	1.34574	0.257945	-1.02293	-0.76218	0.397947	0.0261101	0.243327	-0.891274	-0.169541	0.387261	-0.116786	-1.1176	-0.664257	-1.46485	0.108936	-0.450192	-0.496261	-0.728911	0.19538	0.407916	-0.517922	-0.00937096	-0.0197577	-0.157368	-0.418133	0.556402	-0.611482	0.952459
RUNX1	NP_001001890	-0.280843			0.900855	0.619265	-1.83436	-0.347511		0.502975	-0.358882	0.204056			0.0822609				-0.572945	1.30257			0.141594	0.250351	-0.287572	0.655552	-0.446639	-0.360954	0.244971		-1.24147	-0.851444	-0.0541152	-0.0664817	-0.27312	0.301951	-0.00234448	0.68249		-0.240603	0.960277	0.175109	-0.607635	-0.798708		-1.48439	-0.507751	0.587437	0.111268
TTC3	NP_001001894
AFAP1L2	NP_001001936	-0.282938	1.44323	-0.113618	-0.478285	0.482529	-0.254532	-0.00971451	0.102838	-0.444302	-0.199799	-0.0961887	-0.475766	-0.320466	0.639408	-0.0354452	-0.711152	-0.576801	0.351463	0.52081	-1.02334	-0.322595	-0.253165	0.268266	0.0430495	-0.476905	1.13697	-0.243344	0.10695	-0.712787	0.038744	0.227546	-0.544838	-0.776773	0.100665	-0.184604	0.74105	0.813254	-1.00218	0.35197	-0.14013	0.337587	0.102911	-0.505775	-0.71927	0.0912792	0.470472	0.345435	-0.401351
ATP5A1	NP_001001937	-0.0772791	0.122952	0.153121	0.111682	0.25247	-0.053754	0.754419	0.4654	0.186974	0.355533	0.0416231	-0.438201	0.0616075	0.0144606	-0.331114	0.141244	0.293611	-0.304168	0.0467282	-0.0844599	0.415308	0.313299	-0.232232	-0.0805043	0.157348	0.174227	-0.160152	-0.225788	0.381284	0.178068	-0.0543219	0.507703	-0.0791139	0.367476	0.7686	-0.275692	-0.347445	-0.0954375	-0.208767	0.00687299	-0.432399	0.447658	0.124072	0.321297	-0.337088	0.0526248	-0.607221	0.114755
ATP5C1	NP_001001973	0.0876054	-0.12959	-0.0411971	-0.0439753	0.187967	-0.237527	0.595405	0.0915537	-0.0741575	0.578199	-0.0507938	0.0632911	0.277375	0.000276349	-0.221345	0.226652	0.393914	0.0651062	0.0418399	-0.00311767	0.0814529	-0.00556297	0.167853	-0.162853	0.114181	0.403743	0.092463	-0.0658191	0.103587	0.765767	0.023095	0.522236	-0.207724	0.335647	0.895654	-0.570242	-0.308522	0.0853845	-0.0659895	-0.289722	-0.267532	0.744683	0.133009	0.465067	-0.21258	0.120242	-0.488875	-0.100007
PLEKHA1	NP_001001974	-0.0619971	0.238265	-0.0791925	-0.603045	0.100709	0.250225	0.649017	0.0956943	-0.631269	-0.45563	-0.0274233	-0.107254	-0.359415	0.319652	-0.0855846	-0.0476263	0.0165022	0.116058	0.58948	0.22542	-0.156013	-0.447551	-0.341054	0.424111	0.372985	-0.502584	-0.0622041	0.213532	0.376611	0.685103	-0.411077	-0.187576	-0.444882	-0.0660765	-0.167232	0.645006	-0.215419	-0.636196	-0.244252	0.402203	0.861357	0.325222	0.0787132	-0.11213	-0.363145	-0.119487	-0.773081	-0.184662
ATP5D	NP_001001975	0.072053	0.0190239	0.0213781	-0.153787	0.187813	-0.128523	0.471332	0.669921	0.0851886	0.854	0.909802	0.313509	0.376467	0.0796708	-0.341418	0.105443	0.310713	-0.198789	-0.33108	-0.352355	0.0333342	0.196429	0.0321423	-0.217137	0.492718	0.355304	-0.17746	0.110905	-0.02579	0.0816171	-0.179854	0.764462	0.0111991	0.225112	1.03708	-0.41971	-0.327352	0.350008	-0.249628	-0.142217	-0.631265	1.17481	0.0666769	0.319065	-0.219045	0.138128	-0.234061	-0.0324383
EXOSC10	NP_001001998	-0.190032	0.109997	0.063033	-0.200073	-0.00782992	0.257516	0.329653	-0.24503	0.208893	0.13261	-0.019606	-0.111578	-0.123317	0.088404	0.030036	0.254235	0.0962145	-0.0922445	0.112177	0.00968503	-0.242497	0.414648	0.253639	-0.149273	0.0186332	-0.00412204	-0.192026	0.196885	0.545877	-0.187457	-0.00812051	0.00441018	0.491042	-0.0821196	0.287678	-0.121056	0.484424	0.457585	0.400352	-0.0661149	-0.561791	-0.0389962	-0.0368927	-0.111857	-0.225514	-0.0171164	0.412058	0.448644
RPS7	NP_001002	0.161966	0.0770719	0.0886053	-0.14062	0.290532	0.175385	0.230235	0.447822	0.325628	0.218001	-0.337818	0.0501574	0.0666712	-0.0764309	-0.337051	0.212985	0.162333	0.052296	-0.0369846	0.40376	-0.352659	0.0151975	-0.155162	-0.266332	0.134408	0.302493	0.0485754	0.00308248	0.267471	0.0975306	-0.134611	0.335259	0.137733	-0.217802	0.551613	-0.113741	0.444312	0.608497	0.0913956	-0.119265	-0.246338	0.204603	0.265316	0.0445698	-0.030217	-0.000190363	0.292117	0.172064
GMPR2	NP_001002000	-0.0637605	0.596305	0.113634	0.374845	0.869295	-0.242621	0.802255	-0.310391	-0.203342	-0.151527	-0.141606	-0.251984	0.159822	0.669949	-0.427065	-0.12456	-0.0502788	0.266461	-0.322983	0.0951747	-0.229741	-0.424247	-0.0378196	0.0868303	0.743786	-0.00253368	-0.227573	0.470414	0.234393	-0.439794	-0.451515	-0.187314	-0.07257	0.188723	0.203311	0.35459	-0.249923	0.34051	-0.269807	0.115351	0.147702	-0.303772	0.0158916	0.254127	0.749934	-0.327337	-0.146827	0.182008
NT5C3A	NP_001002010	0.381383	-0.427128	-0.314824	0.433514	-1.27876	-0.053929	-0.845073	0.342043	0.199896	-0.413319	0.150021	-0.699034	-0.153804	0.114713	-0.242422	-0.219289	-0.953428	-0.329924	-0.587792	-0.450615	-0.349051	-0.915745	0.148587	-0.457859	0.365758	0.943955	1.14219	-1.15092	-0.559242	2.18861	-0.778254	-0.658494	-0.940139	0.762841	-1.49071	-0.470096	-0.532948	0.221775	-0.750671	-0.339298	1.22324	-0.857634	0.0176471	0.853816	0.452552	-0.456678	-0.657421	-0.724221
PUS1	NP_001002019	-0.0782369	-0.306405	-0.227955	-0.262591	0.401799	-0.215184	-0.522815	-0.352354	0.550121	-0.655312	-0.324003	-0.0611257	-0.223778	-0.310308	0.0606837	0.493402	0.43969	-0.335243	0.189518	0.167383	0.626344	-0.0626223	-0.443408	-0.438781	0.351981	0.5039	-0.259714	-0.351732	0.59307	-0.262876	-0.510807	0.176363	0.173754	0.549732	0.0818531	-0.118084	-0.262449	0.201777	-0.103144	0.037699	-0.601263	-0.255582	0.488996	0.191611	-0.607854	-0.901288	0.652162	0.158406
ATP5G1	NP_001002027	0.1626	-0.0860358	0.195549	0.0380333	0.326901	0.0860044	0.300893	-0.0505131	-0.178669	0.00602756	0.277446	-0.302613	0.388945	0.252542	-0.0926099	-0.416405	-0.507908	-0.103852	0.23193	-0.0597658	0.00848316	-0.463077	0.0196702	0.0895492	0.0380977	-0.259901	-0.145802	-0.229536	0.79797	0.582328	0.387307	-0.181787	0.0472429	0.26136	0.388208	-0.115617	-0.171964	-1.55132	-0.380856	0.33844	-0.0718397	-0.165585	0.214224	-0.502597	-0.206792	-0.577256	-0.334486	0.31803
C4B	NP_001002029	0.191241	-0.0559242	0.38398	-0.080623	0.14631	-0.00853147	-0.570907	-0.708209	-0.514772	0.383795	0.650317	0.411414	0.874262	-0.0912526	0.420588	-0.524144	0.135524	1.14307	0.561546	0.0446912	-0.233929	-0.607388	0.625758	0.423277	0.0608342	-0.617545	-0.00325204	-0.0137435	0.96263	-0.483502	0.367886	0.132149	-0.296374	0.017462	0.605663	0.872764	-0.408261	-1.0366	0.463522	0.251953	-0.33528	0.180067	-0.205849	-0.411513	0.195223	0.464827	-0.742338	-0.208038
ECHDC1	NP_001002030	0.538049	-0.362931	0.334037	0.231382	-0.338624	-0.146605	0.534491	-0.356853	-0.319829	-0.238708	0.527311	0.183687	0.0544097	-0.516874	0.31919	-0.0514728	-0.232852	0.410001	0.134424	-0.449198	0.39571	-0.327525	0.0969622	0.579622	-0.026699	-0.346381	0.0480825	0.677504	-0.205994	0.349986	0.313742	-0.359053	0.0412782	0.346767	-0.604557	0.657984	-0.427142	0.232042	-0.153835	0.059123	0.535489	-0.748189	-0.275514	1.28012	-0.515476	-0.327294	-1.00665	-0.314122
JPT1	NP_001002032	0.432413	0.311193	-0.0246373	-0.164749	0.563948	-0.111314	0.496208	0.196644	0.477961	1.53003	0.452375	0.512246	-0.188382	0.0228222	0.269729	0.492872	0.0230957	-0.204118	-0.106919	-0.208546	-0.423844	-0.583783	0.734325	0.056024	0.0994152	-0.288784	-0.339078	0.119769	-0.635276	0.700653	-0.258505	0.0484213	0.363748	-0.752292	-0.46281	-0.246495	-0.0259604	0.628403	-0.594625	0.274508	0.247238	0.102154	0.0731352	-0.0486285	-0.00722821	0.0144588	0.558601	-0.359932
AFTPH	NP_001002243	0.78893	0.15638	0.287538	-0.0250198	0.211203	0.0666528	0.172567	0.0973327	0.348299	0.134282	-0.0678112	-0.219341	0.34872	-0.0837063	-0.101947	0.287209	-0.114346	0.356091	-0.155714	0.337693	0.30139	0.798821	-0.0866413	0.0727397	-0.0995058	-0.191731	0.306851	-0.2404	0.363861	0.0996948	0.907217	0.262801	0.0987612	0.552246	0.209317	-0.0760107	-0.0818124	0.458982	-0.351255	-0.086732	0.215278	0.489741	0.0286524	0.0723957	0.140372	0.0208012	-0.168321	0.239996
ARL6IP4	NP_001002251	-0.0668662	0.190411	-0.241834	-1.25658	0.111573	-0.223709	0.497105	1.1011	0.549491	0.0874455	-1.61031	0.142138	-1.00191	-0.170694	-0.202599	-0.514926	0.215282	-0.115395	0.12864	0.0275641	-0.222842	0.153898		-0.29915	0.423404	-0.549614	-0.341268		-0.490627	0.0992197	-0.180549	0.562246	0.113944	0.175561	-0.086189	0.162861	0.0330202	0.647156	-0.159035	0.44206	-0.298964	0.0528054	-0.0227889	-0.151338	-2.23417	-0.616446	0.666136	0.323941
LCLAT1	NP_001002257	0.0462211	0.343838	0.00935354	-0.000808074	0.211276	0.161852	0.0923063	-0.273857	0.0263634	-0.100029	0.117712	-1.02861	-0.283744	0.363481	-0.558441	-0.597268	-0.375669	-0.0456246	0.18897	0.0727639	0.0170521	-0.163311	-0.471446	0.0543649	0.259592	0.037511	-0.0955374	-0.336024	0.964696	1.4873	-0.271485	0.294393	0.123552	0.358674	-0.227296	0.0637764	0.415161	0.153615	-0.0940848	0.146223	0.396515	-0.0369489	-0.171655	-0.385146	-0.0053831	-0.172543	0.0092341	0.32482
EPSTI1	NP_001002264														-0.353301									0.519195					-0.782718		-0.301411				0.149799
EXOSC3	NP_001002269	-1.76975	0.0931286	0.00812265	0.133298	-0.608446	-0.0169087	-0.122241	-0.465075	0.345365	0.119316	0.113072	0.213549	-0.290057	-0.122055	0.131096	0.329858	0.0902538	-0.148714	-0.34901	0.00480386	0.323827	0.0103087	-0.332146	-0.100335	0.0669393	0.0888333	-0.132305	-0.508577	0.584736	-0.152268	-0.533539	-0.237415	-0.0687643	-0.440934	-0.0231867	0.00914838	0.412849	0.129253	0.752281	-0.273812	-0.059185	0.104984	-1.73178	0.424205	0.193985	0.162753	0.0314859	0.228633
WLS	NP_001002292	-0.403964	-0.0844666	-0.0469487	0.423841	0.804229	-0.188007	-0.35742	0.0925204	-0.312178	-0.527163	-0.382024	0.269851	0.0370467	-0.0827713	0.0663045	-0.126368	0.318839	0.272271	0.394475	-0.697768	0.0197976	0.912884	-0.211902	0.0015311	-0.042933	0.350886	-0.485219	0.138734	0.31099	0.208245	0.00725041	0.434375	-0.135622	1.07944	0.259962	-0.317337	0.954155	0.117248	0.455779	-0.123444	-1.04275	0.0288239	-0.445984	0.0333441	-0.64872	0.0394472	-0.122767	-0.275711
GOLGA7	NP_001002296	-0.293817	0.16189	0.093251	-0.276507	0.559337	-0.017785	1.00567	0.512504	-0.192815	0.602847	0.940549	0.238603	0.182546	-0.0264535	-0.225738	0.134993	0.408134	0.0156518	0.0724263	-0.84293	-0.192739	-0.188359	-1.02871	-0.406329	0.629818	-0.316138	-0.110424		0.559699	-2.1371	-0.130926	-0.323042	0.146169	-0.924839	0.316072	-0.280597	-0.327492	0.251332	0.427268	0.633661	-0.14874	0.267406	-0.306574	-0.439726	-0.0499444	0.410481	0.609891	0.43168
NFU1	NP_001002755	0.177706	-0.0197735	-0.159133	0.442659	0.166066	-0.642099	1.95302	-0.126564	-0.154248	0.328759	1.73043	0.139744	-0.325485	0.0572178	0.107339	-0.070075	-0.528291	-0.0806705	-0.630762	0.157817	-0.415662	0.109006	-0.0613538	-0.312593	-0.254464	0.108983	0.290739	-0.267834	-0.602373	0.287084	-0.180992	-0.384491	-0.152928	0.653135	-0.190961	-0.314648	-0.510922	-0.388417	-0.519113	-0.774217	0.588703	0.691747	-0.358098	0.58425	-0.35593	0.234277	-0.621747	-0.0585056
DNAJB12	NP_001002762	-0.217374	0.268507	0.131398	-0.534421	0.0756063			0.511984	-0.285833	0.535814	-0.0422997	-0.0133255	0.0838931	0.0256208	-0.085257	0.174152	0.153319	0.00267043		0.515587	0.0992672	-0.176514	-0.0910954			0.0512899	0.0173631	-0.360016	1.3761	-0.120353	-0.494764	0.0292103	0.0102732	-0.239688	0.280828	-0.190048	-0.272897	0.114919	-0.269509			0.221423	-0.250812	0.116412	-0.652204	0.072905	-0.140079
SMC4	NP_001002800	0.167508	0.442898	-0.560445	-0.218757	-0.190677	0.141709	-0.563603	0.109501	0.448608	0.17531	0.249961	0.26831	-0.455147	0.258513	0.340736	0.55874	-0.120319	-0.560711	-0.170246	-0.381609	0.150747	0.68529	0.413618	-1.06435	-0.356611	0.542818	0.481451	-0.490276	0.121383	-0.156178	-0.349538	0.486468	0.859044	0.121691	0.391276	-0.648378	0.646227	1.01199	-0.212247	-0.523376	0.284726	-0.219552	-0.124614	-0.23318	-0.050598	0.146402	0.584206	-0.303791
PDE4DIP	NP_001002811	0.0739305	0.263052	-0.0584278	-0.192559	0.0440892	0.39982	-0.17157	0.192543	-0.373514	0.216851	0.282731	-0.091964	-0.382047	0.239653	0.284388	-0.376132	-0.0515773	0.316274	-0.272251	1.20297	-0.118265	0.636776	0.0426988	-0.0572609	-0.25884	0.127586	-0.0328056	0.08131	-0.102001	0.0902992	-0.20687	0.0268146	-0.166978	-0.408452	0.125625	0.484842	-0.0942961	-0.209015	-0.0972362	-0.0592037	0.174546	-0.171605	-0.277182	0.0106281	0.378855	0.129209	0.504755	0.629499
RAB11FIP1	NP_001002814	-0.745907	0.383141	0.213582	0.813599	0.40129	-0.248331	0.0202676	-0.0626096	0.307752	0.0569645	0.220445	-0.0741255	-0.388766	0.292859	-0.141679	0.101696	-0.140604	0.365384	0.211411	0.498243	-0.813918	-0.016798	0.0172907	-0.154155	-0.495278	-0.093615	0.316779	-0.58252	0.206579	1.43903	-0.265378	-0.0461258	-0.509515	0.246924	0.558412	-0.270842	0.576785	-0.340072	-0.554478	-0.246425	0.0630099	0.275759	-0.819429	-0.356594	-0.125968	-0.200086	0.293214	-0.509066
ZNF787	NP_001002836		0.562036	0.165483					0.315827							-0.165502					-0.520083	0.271203
ANXA2	NP_001002857	-0.442136	0.283513	-0.48455	-0.533632	0.0878206	-0.532978	0.51828	0.252159	-0.887192	-0.0903615	-0.798895	0.0605354	-0.303878	0.303378	-0.131488	-0.828842	0.309359	0.911823	-0.0920236	-0.0442733	-0.508043	-0.325903	0.133939	0.160372	1.14155	0.0391301	-0.334952	1.27152	0.179227	1.31206	-0.1827	-1.16705	-0.517176	0.233349	0.139859	0.454548	-0.261551	-0.460733	-0.231643	-0.00231483	-0.0790909	-0.425782	0.226601	0.0976014	0.147542	-0.266941	-0.221559	-0.416689
THOC5	NP_001002877	-0.570052			-0.445118						0.385257	0.51432			-0.0251871				-0.0389958				0.40867	0.296842			0.557373	-0.31848	-0.180419		0.0420668	-0.377225		0.00114861	-0.169035					0.0591532			0.304672	-0.152282		-0.194815	-0.123078
GPATCH8	NP_001002909	-0.244144	0.622976	0.265231	0.247283	-0.0343489	-0.0733348	0.511194	0.416973	0.157187	0.163858	0.0603128	0.0268054	0.0576726	0.425583	0.467316	0.26735	0.020478	1.08757	0.263993	0.370873	0.723625	0.566989	-0.479666	0.273234	0.62288	0.262576	-0.445499	-0.422242	-0.293938	-0.0507923	0.746352	0.325933	-0.119758	-0.267356	-0.360005	0.0467666	0.624313	0.554332	0.137048	0.0927698	0.237215	0.436709	0.509895	0.133813	0.107132	0.0583312	0.395917	-0.0282172
ERICH3	NP_001002912					-0.150048				-0.602448																							-0.907563			0.615537	1.61342	-0.252156										-0.328483
PTRH1	NP_001002913	0.128972	-2.49734	-2.02812			-0.43195	-0.906155	-1.77749				0.22386	-0.708169	-0.440105	0.184915	0.5018	0.0219402	-1.35037	0.176738	0.130066	-0.406611		0.396727	0.430356	-0.500945		0.293705	-0.842813	0.647202	0.382864	0.697802		-0.31682	0.680106				0.157997		-0.150851	-0.114721		0.00240422	0.373331				-0.310501
ALKAL2	NP_001002919																										-0.191632													2.81607			-0.116669			-0.847465	2.89989
TWISTNB	NP_001002926	-0.573157	0.158794	0.231377	-0.21052	-0.05166			0.126614	-0.106669	0.428385	0.800829	0.0621775	0.113269	0.0673637	0.0466069	-0.0545366	-0.417588	-0.080075		0.204243	0.0302741	0.0774554	-0.0769324			0.64411	-0.0157192	0.082687	0.43289	-0.268249	-0.233233	-0.219281	-0.352695	-0.274896	0.0667229	-0.381169	0.0599349	0.410992	-0.329272			0.77706	-0.308384	-0.495298	0.600773	0.147512	0.618601
RPS8	NP_001003	0.228849	-0.201535	-0.0979039	-0.208256	0.249757	-0.178488	0.808944	0.286548	0.122889	0.363411	-0.00546414	0.130634	-0.0188314	-0.267262	-0.354635	0.167331	0.0607222	0.100145	-0.15069	0.085257	-0.431225	0.052164	0.0319539	-0.234653	0.385672	0.422553	0.0739227	0.272801	0.349877	-0.00651526	-0.291718	0.434891	0.170395	-0.143023	0.481879	-0.191318	0.151432	0.564736	-0.234446	-0.519879	-0.260794	0.576411	0.151155	-0.0851519	-0.066564	-0.150341	0.195769	-0.0698739
TPD52L1	NP_001003395	1.18856	-0.0170805	0.384121	0.632711	-0.0122407	0.0299632	-0.0323649	0.239248	-0.121074	0.58253	0.870133	-0.0789958	-0.631032	-0.607713	0.173193	-0.301969	0.435737	-0.30507	-0.376372	0.0177442	0.0915975	-0.84588	-0.508925	0.252685	-1.30176	0.0359132	0.696919	-0.858578	-1.29959	-0.9863	0.546745	-0.236298	0.38445	0.0210215	-1.62052	0.0131622	-0.0460872	0.709475	0.364691	-0.526036	0.841675	-0.612393	0.363051	0.0550454	-0.114353	0.74715	-0.0528622	-0.295553
BICD1	NP_001003398					-0.308384				-0.343585			0.467951	-0.961606	0.116317		-1.21936	0.0498471						-0.338948					0.0556802	0.845517	-0.563667		-0.660636		-0.377916	-0.41631	0.360462	-0.337397	0.313274						-0.332933			1.08268
ABLIM1	NP_001003407		0.264967	-0.156412	-0.141068	0.588019	-0.0730533	0.531769	0.0806241	-0.389022	0.211552	-0.955618	-0.60372	0.0494931	0.332753	-0.751008	-0.608937	0.365514		0.321528	0.6477	3.26321e-05	-0.485237	0.0439592	0.706243	0.605709	0.160952		1.61211	-0.348563	-0.102724		-0.471356		0.334685	0.0264488	0.284914	-0.153716	-0.972223	0.482133	0.185561	0.0741093	0.517883		-0.0261057	-0.788805	0.418584	0.0208546	0.194436
HMGXB4	NP_001003681				0.0274512		1.35858				0.470899	-0.425994								0.407361			0.491096		0.917264	0.826776	0.0314571													0.74686	1.26158	0.168499	-0.880888			0.0977498	-0.129794		0.222346
LY6G6F	NP_001003693				-0.0676713						2.16998	2.80187											-0.0572164				-0.528032													0.552098			1.50671			0.229942	1.50579
BRPF1	NP_001003694		-1.04905	-0.790267		-0.106036			-1.65196	0.180727						-1.32493					-1.06342	0.237193									-1.06696		-0.0756262		1.46903	0.704405	-0.145533	0.706659										0.798973
ATP5J	NP_001003696	0.457384	-0.20677	-0.0560535	0.0308602	-0.389224	-0.187204	0.572561	0.00691348	-0.158326	0.55903	-0.332402	0.605403	0.34121	-0.200617	-0.14352	-0.0983677	0.203249	-0.0328784	-0.173779	-0.142735	-0.0489594	-0.368598	0.0151612	0.0451977	0.631577	0.906717	0.121445	-0.130035	0.484414	-0.237404	0.236586	0.521793	0.111928	0.0918895	-0.551491	-0.0654186	-0.848528	0.417641	-0.36082	-0.0755957	-0.423186	0.618196	0.170042	0.718444	0.0406374	0.23171	-0.954718	-0.165034
RREB1	NP_001003698				0.0207525	-0.0448889	-0.177387	-0.190561		0.266962	-0.60567	0.0338918			0.364296					0.0200124			-0.0955954	0.145391	-0.113874	-0.375494	-0.00664773		-0.261181		0.248919		0.173071		0.289459	0.0282792	0.443615	0.385065		-0.0138322	-0.102624	0.124722	0.201446			-0.3683	0.152318	0.10617	-0.0708953
ARHGEF35	NP_001003702	-0.194127	-0.0560692	-0.319692	-0.537533	0.16542	0.451443	0.859939	0.660265	0.0511794	-0.144172	-0.487417	0.400262	-0.325161	-0.211977	-0.0042453	-0.218177	0.0434872	0.10611	-0.147734	0.922146	-0.352352	-0.211652	-0.200429	-0.107581	0.67098	0.48384	-0.0692862	-0.154924	-0.0883913	0.355011	-0.730951	0.469427	-0.127817	-0.71678	0.0434166	0.0448951	0.367233	9.83866e-05	-0.628779	0.349407	0.935068	-0.491871	0.0712518	-0.148048	0.125737	-0.122577	1.0383	0.913281
OSBPL8	NP_001003712	0.227774	-0.000839069	0.023654	-0.248854	0.247897	-0.0685592	0.109441	-0.278994	0.096587	0.35721	0.23559	-0.0946668	-0.217231	0.135984	0.356978	0.0573682	-0.0751079	-0.0577016	-0.217323	0.506143	-0.0291005	0.528772	0.0997197	-0.294727	0.0700179	0.118715	-0.26445	0.595807	0.0292703	-0.243477	0.261779	-0.336354	0.148177	0.205947	0.134411	0.15057	0.348976	-0.345075	-0.0897554	-0.311753	0.043264	0.0890814	-0.690013	0.301678	-0.186658	-0.0352564	0.210579	-0.253747
GLE1	NP_001003722	-0.369998	0.0380007	-0.0728522	-0.156624	0.0398195	0.141475	0.0656943	0.0396854	0.195045	-0.645614	-0.885066	-0.247877	-0.463551	0.291834	0.0841103	0.113973	-0.231311	-0.268655	0.137831	-0.163959	0.412376	-0.00226229	0.0631768	0.203047	-0.0693095	0.161639	-0.243789	0.0740584	-0.567705	0.296833	-0.125701	0.05636	0.0318741	0.412565	-0.147684	0.442838	0.202272	-0.0311232	-0.557245	-0.0906217	0.283541	-0.29364	0.182961	-0.0868778	-0.126578	-0.255082	0.232143	0.121545
RABL2B	NP_001003789	-0.243687	0.333314	-0.802026		0.858183			-0.489801	-0.0737184						-0.621154			0.57289		0.182127	-0.596647						-0.115547				0.0661002	-0.316061	-0.35328		0.695204	0.327543	0.423555						-0.187153				-0.171882
MGLL	NP_001003794	0.315781													0.858172				0.784041					-0.210042				0.559951			1.13859	-0.024128		-0.4737										-0.0890691
SNU13	NP_001003796	-0.459624	0.128063	0.217566	0.0923401	0.0792018	0.0115674	-0.379098	0.148101	0.0908168	0.0640886	-0.0775496	-0.038755	0.0210661	-0.0218784	0.119758	-0.171354	0.129102	0.244567	-0.301068	0.227633	0.19924	0.0841218	-0.334983	-0.0800601	0.625243	0.0712791	-0.0392567	0.140951	-0.311798	-0.16847	0.0394829	-0.177101	0.000990952	-0.102473	-0.107709	0.404752	0.199765	0.0947498	0.260203	-0.0766699	-0.374058	-0.129584	0.339427	0.23341	-0.131142	-0.222171	0.674191	0.00288801
BICD2	NP_001003800	-0.08613	0.145054	-0.102877	0.309717	-0.0283517	-0.0934225	-0.0736121	-0.881942	0.239731	0.194806	0.259082	-0.123817	-0.0685307	0.133548	0.0700295	-0.00881282	0.268572	-0.12454	0.0058689	-0.127759	-0.384217	0.0610768	-0.188054	0.437391	-0.0475066	-0.277419	-0.0495211	-0.187177	0.264264	-0.564327	0.121638	-0.51282	-0.0399095	0.212518	0.282475	0.414577	0.140083	-0.0108571	-0.0160063	0.110272	0.0352522	-0.314689	0.22383	0.104784	-0.505054	0.00532256	-0.325197	0.225243
SMARCD3	NP_001003801	-0.0247511	-0.0198631	-0.0769213	0.359654	-0.915426	0.651544	-0.296469	0.22425	-0.105298	1.35886	0.257574	0.21764	0.341173	0.661538	0.427877	-0.0641433	0.062605	0.134313	-0.0825012	-0.457851	-0.19563	0.716471	0.143496	0.482199	0.102867	0.663438	0.0774079	0.860447	-0.106226	-0.154523	-0.013968	-0.0184604	-0.0299939	0.275572	-0.466671	0.375223	-0.142709	0.0444213	-0.792459	0.460969	-0.15574	0.419801	0.113152	0.14056	0.637114	0.756887	0.438401	-0.272849
ATP5S	NP_001003803	-0.262385	-0.262478	0.000805171	0.428573	-0.302846	-0.312239	0.513093	0.0854299	-0.0611785	-0.159144	0.297627	-0.90378	-0.353211	-0.4191	-0.718659	0.0895812	0.217001	-0.298516	0.385135	0.123299	0.0251491	0.0674696	-0.981217	-0.142668	0.62027	-0.516089	-0.138785	-0.119258	0.270562	0.4311	-0.491271	-0.488069	-1.13643	1.12916	-0.149302	-0.303886	-0.428692	-0.573973	-0.197376	-0.110209	0.28754	-0.169164	0.30978	0.502445	-0.33285	0.106894	-0.435123	0.279496
TRIM6-TRIM34	NP_001003819				0.348421						0.21076	0.859512											1.38182				0.541577													-0.555216			-0.0495393			0.220486	0.266749
PARVB	NP_001003828	-0.0631349	0.13233	0.344135	-0.198183	-0.128227	0.170332	-0.752124	-0.204967	-0.0234302	0.779515	0.705677	0.0407853	0.594387	-0.019744	0.302299	-0.101079	-0.120104	0.523587	0.423164	0.275043	0.356943	-0.370834	0.225878	0.958302	-0.815982	0.185886	-0.0341335	0.636382	-0.672812	-0.230687	1.24395	-0.582095	-0.262826	0.298548	-0.564885	0.0557846	-0.112082	-0.375053	0.819691	0.603724	-0.521677	0.23016	-0.00242903	0.0279309	-0.0570198	1.09388	0.0198198	-0.338595
SLC6A19	NP_001003841														-0.0667759									-0.0611951					0.0204103		1.98315				-0.0676642
MED15	NP_001003891	0.00526704	-0.0510487	-0.0597956	-0.146207	-0.437402	-0.0799021	-0.0511544	0.0846749	0.281485	-0.134877	-0.114999	-0.0883877	0.192066	-0.113101	0.0695448	0.15617	0.162866	-0.0680204	-0.0772653	-0.0685794	0.137047	0.314138	-0.113299	0.0584362	0.0295043	-0.150627	0.00479588	-0.00465469	0.213671	0.137714	0.262268	0.0938105	-0.00851682	0.175624	-0.263395	-0.184418	-0.113332	0.322538	0.265011	-0.11082	0.711394	-0.0979665	0.252098	0.226178	0.13322	0.0845068	0.0400067	0.00196395
HBM	NP_001003938		-0.239327	0.602633		-0.3211	-0.766976	-0.306609	-0.653506	-0.296971					0.209539	-0.15945				0.0726558	-0.196962	-0.17495		-0.453746	0.0489466	-1.02956			-1.92854		-0.423924		-0.81699		-0.181339	-0.0283723	-0.975508	-0.928867			0.213113	-0.874798						-0.100659	-0.676677
ANXA13	NP_001003954		0.724257	-0.387619	-0.23745	0.306466	-0.894798	0.407468	0.241452	-0.386799	0.842088	0.375545			-0.336235	-0.143976				-0.212015	-1.72963	-0.343671	-0.321628	-0.00743338	-0.581513	0.170729	0.328365		0.6704		3.33784		-0.18305		0.275914	-0.144431	0.0996711	-0.083988		-0.032777	0.0347531	0.186896	-0.1885			0.526023	-0.155337	-0.0757005	0.0806281
CAPNS1	NP_001003962	-0.0854525	0.0432965	-0.136143	-0.376361	0.176389	-0.153277	-0.0713656	0.851605	-0.44586	0.294331	-0.0695558	0.15958	0.215276	0.218124	-0.0739855	-0.34108	0.320835	0.466855	-0.317761	-0.602444	0.013071	0.0145242	0.288928	0.0609026	0.510188	0.167368	-0.0825029	0.922099	0.29009	0.753734	0.222834	-0.108538	-0.0773042	0.223366	0.472945	0.59176	-0.772338	-0.0317359	-0.137454	-0.0308766	0.239964	0.225114	0.00920949	-0.0750301	0.156078	0.105011	-0.066017	-0.35308
RPS9	NP_001004	-0.165671	-0.0393572	-0.00324575	0.234209	0.101347	0.0607186	0.00508617	-0.120847	0.336064	-0.231207	-0.32992	-0.121359	-0.318421	0.00205012	-0.32526	0.354462	0.116502	-0.0837509	-0.143676	0.346639	-0.215403	-0.174871	-0.169379	-0.379356	-0.248429	0.236151	0.067192	-0.202522	0.3337	0.379765	-0.543627	0.150198	0.0553417	-0.16639	0.152089	0.0422448	0.474884	0.437121	-0.143001	-0.332793	-0.222366	-0.106665	0.361754	-0.0374446	-0.00482306	-0.29211	0.131678	0.173961
FBLN2	NP_001004019	0.730264	-0.123785	-0.201921	-0.770326	-0.0625694	-0.132163	-0.602339	-1.60152	-0.33309	0.914085	-0.11024	0.594256	0.288295	-0.0887257	0.728648	-0.351792	-0.459869	-0.375038	0.221443	0.721787	-1.555	-0.0205208	0.217016	0.00147841	-1.64363	0.191603	1.61415	-1.2389	-0.577252	-1.8763	0.306526	-0.811007	0.169825	0.417289	-0.31781	-0.805502	0.602489	-0.711232	0.138303	1.42589	1.54411	-0.441061	-0.321562	-0.514285	2.24387	1.11971	-0.462584	-1.00364
GPRASP2	NP_001004051												0.546442	0.316486	-0.0541047		-0.0733184	0.470341						-0.214912					0.531676	0.252577	-0.337689				0.162701				-0.791259						-0.446993
NOMO2	NP_001004060	0.266939	-0.0909913	-0.0855058	-0.0604378	0.0958741	0.164121	0.640467	-0.0374949	-0.352821	-0.0698609	-0.351378	-0.221377	-0.129788	-0.217127	0.00975018	-0.222128	-0.133912	0.0471853	-0.0242462	0.157185	-0.0131472	-0.161292	0.117954	-0.0872965	0.265615	0.08186	0.276829	0.0154213	0.533182	0.194548	0.0201988	0.730432	0.112203	0.129799	0.118254	-0.024361	-0.0948313	0.289745	-0.179497	0.0270052	0.00860829	0.248931	-0.141178	-0.178944	-0.0387115	0.0377601	-0.181228	-0.0833847
TUSC1	NP_001004125	0.24266	-0.102146	0.396357		-0.209784			-0.468343	0.853388			0.666826	0.965232	-0.513823	0.622963	0.637171	0.396984	-0.771704		0.0679547	-0.325257		0.0762939				-0.0944999	0.0442551	-0.296561	0.739624	0.377435	-0.583051	0.21187	0.0150664	-0.487085	0.756148	-0.015822	-0.114704					0.452897	0.364998			0.129802
ALG11	NP_001004127	0.230449			-0.0618087	-0.537455	0.46667	1.03266		-0.244568	0.287638	0.444575			0.125462				0.106177	0.100814			-0.00478283	0.487425	0.599489	1.23748	0.114024	0.177244	-0.163257		1.00258	-0.0046233	-0.272429	-0.022449	0.326199	-0.761347	0.274833	-0.280701		0.0468439	-2.25509	0.148552	0.076441	0.0617875		0.249572	0.307836	0.119785	-0.237115
CD200	NP_001004196														-0.557424									-0.942335					-0.178607		-0.54259				0.0942834
METRNL	NP_001004431	0.249138			-0.516805	0.729981	-0.110207	-0.645061		-0.209321	0.125411	1.17512	-0.264903	1.82198			-0.250138	-0.318027	-0.112608	-0.140626			-0.421573		0.207873	-0.248653	-0.386919	0.593138		-0.179095		1.57898	-0.239557	-0.0716488		0.226955	-0.462787	-0.0159297	0.180279	0.723122	1.11826	0.0816451	-0.142632	-0.288522	-0.877201	0.235365	0.423605	-0.669367	-0.459607
ITGA11	NP_001004439	-0.28093	0.272353	0.823623	-0.122779	0.250849	0.257139	-1.39445	-1.04622	1.08829	0.288903	-1.70465	0.545574	-0.42907	0.341619	1.23085	0.552666	0.525914	-0.163724	0.401366	-0.498287	-0.928681	-0.0716694	0.600882	0.751113	-1.41551	-0.363253	0.500026	1.17045	-0.37472	-0.795599	-0.215424	-0.701742	0.261981	0.763043	0.484451	-0.139134	0.299866	-0.732513	-0.357092	1.37469	-0.640847	-0.929636	-0.287423	-0.188171	-0.844566	0.375811	0.0250972	-0.206993
NCK2	NP_001004720	-0.0489295	0.257125	0.037577	-0.230599	0.0318667	-0.0561156	-0.0688624	0.118963	-0.0718132	-0.0828841	0.185117	0.349425	-0.0856978	0.125517	0.393043	-0.0912588	-0.0539188	0.154186	-0.00462239	-0.166188	-0.117703	-0.257622	0.0181328	0.215295	0.165317	-0.0935536	0.0683886	-0.127705	0.0517548	0.765392	0.314636	-0.0778016	-0.0966729	-0.100617	-0.272073	0.307558	0.126629	-0.13034	-0.0445888	0.0118056	-0.0539022	0.248223	0.472562	0.117329	-0.0176864	0.180953	-0.0547554	-0.0626078
RPS10	NP_001005	0.108606	0.00689716	0.124048	0.0124274	0.168445	-0.0205194	0.551477	0.135913	0.177725	-0.0704251	-0.219115	0.058619	-0.00553984	-0.197048	-0.261831	0.378262	0.11825	-0.133521	0.149737	0.41319	-0.240545	-0.0111806	-0.0051717	0.154748	0.177264	0.275769	-0.0764119	0.177011	-0.397221	-0.0470623	-0.0731244	0.352895	-0.0667212	-0.0291194	-0.51128	0.0253136	0.246498	0.374525	-0.203679	0.199505	-0.0157182	0.18035	0.319254	-0.191839	-0.268202	-0.0676568	0.000763498	0.0833245
PKP2	NP_001005242	-0.923	-0.22505	0.0615725	0.195913	0.408162	-0.15267	-0.560235	0.643394	-0.541694	-0.65977	-0.49291	0.0369544	0.210807	-0.261783	0.224321	-0.394369	0.123233	0.0886555	0.355213	0.748358	0.528029	-0.0171611	-0.711956	0.495271	0.799249	0.118779	-1.36351	0.0261957	0.0855898	0.421191	-0.963656	-0.719931	-1.12593	0.077247	-0.305347	0.980138	-0.903333	-0.669163	-0.124471	-0.190869	-0.412132	-0.88506	-0.0425069	-0.501465	-0.900329	-0.398443	-0.26271	-0.30252
CHD3	NP_001005271	-0.172566	0.0330013	-0.282811	-0.112795	-0.298897	0.282051	-0.256853	-0.0303487	0.113816	0.0587951	0.239871	0.324852	-0.252277	0.0706483	0.113271	0.0765747	0.20126	0.0736824	0.251009	0.0896485	-0.0686013	-0.0211883	-0.0471242	-0.0902198	0.314947	0.621508	-0.132145	-0.566032	-0.78895	-0.26275	0.0479522	0.639928	0.420052	-0.289259	-0.465358	-0.103859	0.339573	0.398253	0.188414	-0.524454	-0.209064	0.0126958	0.244303	-0.012197	-0.182711	-0.11256	0.481135	-0.0273178
MAGED1	NP_001005332	-0.363082	0.0605596	0.198596	-0.326958	0.327225	1.29329	0.17771	0.00184546	-0.395223	-0.0422338	-0.511342	0.391507	-0.279338	-0.124971	0.45074	-0.137918	0.414933	-0.135641	0.142967	0.946852	-0.148042	0.159244	0.071845	-0.345566	0.395803	0.244681	-0.0106823	-0.235039	0.45721	-1.01993	-0.299291	0.39882	-0.25957	0.0871643	-0.0947161	-0.4251	0.0769729	-0.540524	-0.552108	-0.28781	0.111591	0.0996734	0.117324	-0.208235	0.244859	-0.369699	0.742766	0.377457
DNM1	NP_001005336	-0.192755	0.63536	-0.429458	0.249629	-0.181539	-0.145978	-0.41347	-0.140578	-0.0771018	-0.286946	-0.0894888	0.37328	-0.0852726	0.574186	0.570801	0.0833816	-0.314603	-0.00252419	-0.411242	-0.0470413	0.331999	0.215785	0.0678178	-0.292014	0.0826011	-0.00675109	-0.00834216	0.0459	-0.18269	0.85069	0.00939284	-0.444197	0.250395	-0.0153934	-0.754746	0.178723	-0.224939	-0.22907	0.0387373	-0.272741	0.111573	-0.663483	-0.0417935	0.60367	0.0898	-0.149978	-0.023288	-0.636641
RGS10	NP_001005339		-0.0712935	0.26681	-0.0925569	-0.414802	0.331472	0.537914	0.653732	0.5344	0.263496	-0.0695883	-0.463695	0.280327	0.289496	-0.218207	0.802156	-0.375527		0.0127988	-0.44592	-0.216522	0.426038	0.770394	-0.0721996	0.450871	0.635987		0.0670793	-0.644102	-0.875443		0.245771		0.271513	-1.30726	-0.17432	-0.256384	-0.414702	-0.188611	-0.31332	-0.272436	0.758465		-0.322807	-0.266172	-0.0876584	0.600354	-0.19691
GPNMB	NP_001005340	0.590539	-0.553914	-0.935164	-0.44476	0.083124	0.0312045	0.83202	-0.164582	0.356099	2.05644	2.18623	-0.364768	0.630353	-0.837074	-0.740836	0.0887777	-1.1269	0.12151	-0.295416	-0.163913	1.26843	0.373849	-0.266547	0.147818	-0.734448	0.258259	1.0189	-1.03798	0.29458	-0.767179	-0.100547	0.72921	-0.345903	-0.667779	0.8495	-1.48786	-0.309611	0.498293	-0.553921	1.09269	-0.343759	-0.308389	-0.483048	0.253126	0.525081	-0.17885	-0.131569	-0.274554
AK4	NP_001005353	-0.5438	0.000818896	0.100692	0.657987	0.514001	-1.41566	0.283003	0.720276	0.479954	-0.294737	0.138928	0.399794	-0.931672	0.00644691	0.280685	0.335226	0.356167	-0.88662	-0.168591	-0.734652	0.193446	-0.275184	-0.280364	-0.310354	0.587388	-0.0237741	-0.314407	-0.664954	-0.150415	1.29499	-0.722861	0.0106549	-1.71038	-0.651989	0.399374	-0.166194	-0.539957	-0.397952	-1.19964	-0.0604515	0.285914	-0.641676	0.184875	0.0977062	-0.628104	-0.76151	-0.255687	-0.0205385
PRR13	NP_001005354
DNM2	NP_001005360	-0.0974374	0.422281	-0.488967	0.0743615	-0.187975	-0.0395485	-0.127519	0.0104397	0.00731966	-0.105512	0.256413	-0.136762	-0.130694	0.452509	0.0811648	-0.0353746	-0.290079	0.103248	-0.217504	-0.0314623	0.0784894	0.035416	0.150957	-0.161383	0.373188	0.0856902	-0.0584448	0.0379583	-0.0971439	0.919279	-0.105473	-0.438222	0.46663	0.0922924	-0.443749	0.151292	-0.242499	-0.206384	-0.0204744	-0.0871033	0.329475	-0.440047	0.104177	0.40713	0.0424956	-0.16148	0.0335709	-0.313598
DNM2	NP_001005362	-0.0763134	0.426181	-0.507609	0.0606863	-0.18076	-0.043141	-0.128864	-0.0355344	-0.00264981	-0.111105	0.227422	-0.107699	-0.107256	0.435575	0.105501	-0.025768	-0.310676	0.101676	-0.219641	-0.0782462	0.137865	0.0437159	0.151675	-0.164653	0.37194	0.0874222	-0.0657663	0.00174612	-0.111714	0.930354	-0.0925411	-0.416761	0.468012	0.0852226	-0.386362	0.0900524	-0.223963	-0.208908	-0.0277232	-0.100766	0.328229	-0.440385	0.0974614	0.404322	0.0395526	-0.16668	0.0294295	-0.30988
KDM2B	NP_001005366	0.187598	0.0276844	-0.363181		-0.082455	0.259493	0.133592	0.185625	0.415176			-0.0847899	0.0605445	0.059117	-0.131243	0.492108	0.184581	0.0194319	0.174367	-0.0344205	0.202151		-0.346254	0.428999	-0.00343219		0.0836753	-0.462586	0.383191	-0.452996	0.0330141	0.227648	0.200422	-0.141015	0.0901391	-0.0502192	0.398722	0.368856		0.79889	-0.196033		0.295877	-0.188927			0.366624	0.0716281
MTIF2	NP_001005369	0.346929	-0.159121	0.285701	-0.0176378	0.277224	-0.137581	0.206299	-0.324512	0.348672	-0.186572	0.294533	0.0900771	0.042422	0.230116	0.000129033	-0.0320052	-0.112139	0.198872	-0.162754	-0.243754	-0.136814	0.0633523	0.383719	-0.0825994	0.0653237	0.0811263	0.0475792	-0.0319056	0.592492	0.290771	0.411375	-0.0166193	0.246549	0.614417	0.112422	-0.234055	0.0353615	0.0162653	0.0388057	0.094629	0.164623	-0.0466552	0.292716	0.132086	0.0132375	0.0142646	-0.114017	-0.0246379
LRSAM1	NP_001005373	-0.0456906	-0.0724922	0.106498	-0.189968	0.126048	0.042942	-0.112373	-0.151601	0.1948	-0.064329	-0.0985657	0.0298007	-0.0264125	-0.00618216	0.0593943	0.167789	0.0906008	-0.142484	-0.101033	0.10987	0.155422	0.440623	0.101219	0.0805417	-0.0353016	0.000835834	-0.243541	0.168413	0.478338	0.207346	-0.05279	0.49992	-0.0361845	-0.0662033	-0.013704	-0.106713	0.0251995	0.279288	-0.249789	0.21046	-0.0520604	-0.0374801	0.186457	0.209073	-0.0380883	-0.0378648	0.135192	0.0566805
PLAUR	NP_001005376	-0.0264253					0.209278	-0.2069					0.900008	1.66499			0.705393	0.973908	0.657605	-0.324075					-0.0675149	-0.306229		0.304061		1.67182		0.663789		0.568231					1.44259		0.774526	0.109731		0.440213	-0.0308879				0.266361
NFASC	NP_001005388	-0.299812	0.155737	1.2673	-0.219146	0.538353	0.0104514	-0.578356	-0.00473937	0.191934	-0.0635498	0.647847	-0.333159	0.74657	0.0705896	0.0899983	0.085029	0.521492	0.0951051	0.266923	-0.0776874	-0.299072	-0.416058	0.615655	0.674454	-0.535967	-0.464702	-0.308554	0.163031	0.823043	0.139088	0.802327	-0.447977	-0.274771	0.482382	0.503516	-0.263886	-0.273108	-0.35274	0.768464	0.815245	-0.123184	0.301925	-0.748813	-0.599435	-0.688627	0.612476	0.82714	1.46058
CACNA1H	NP_001005407														0.34463									-0.212962					0.0318529		0.47219				0.276285
B4GALT2	NP_001005417														0.215386									1.55286					0.63842		1.99185				1.36378
PLCXD3	NP_001005473	-0.531458	0.21693	0.4108					-0.475538							-0.0535278			0.969782		-0.201739	0.576077						-0.904028				1.07845		-0.565216										-0.205948
PKP4	NP_001005476	-0.436878	0.186813	0.297385	0.435557	0.414504	-0.35318	-0.0409035	0.218625	0.267549	-0.031335	0.169388	0.0168803	0.166197	0.436899	-0.171902	0.25174	0.207271	0.110211	-0.110695	-0.119465	-0.0192949	-0.0879272	-0.0945381	0.45013	0.437563	-0.0764536	-0.549994	0.375818	0.352202	-0.598971	-0.0982321	-0.201966	-0.361963	-0.518455	-0.110578	0.480334	-0.184219	-0.260098	0.0958081	0.165458	-0.5775	-0.350479	0.459197	-0.137145	-0.389751	-0.275216	0.311145	0.373402
RHBDF2	NP_001005498	0.0337539	0.263646	0.099108	-0.0185789	0.576828	-0.111678	-0.141331	0.118968	0.529429	-0.0950373	-0.326663	0.0473975	-0.169806	0.443709	-0.240218	0.275839	-0.0605796	-0.282477	-0.296387	-0.597416	-0.899889	-0.678191	0.13148	0.825379	0.201273	-0.463338	-0.30542	-0.246378	-0.119825	-0.8279	-0.00266915	-0.210889	0.179572	-0.524799	0.262818	0.277883	-0.117194	0.64101	-0.783658	0.699195	-0.388191	0.100414	0.0491274	0.00170064	-0.336078	-0.398003	0.254359	-0.376662
CPM	NP_001005502	0.254724				-0.600432	0.220758	0.456459		0.438466			-0.389219	0.658668	0.0458586		0.173783	-0.00304544	-0.0863732	-0.224196				-0.199133	0.265594	0.0795519		0.673511	-0.154776	0.0662002	-0.156361	0.638833	0.0115284	-0.49295	-0.0805702	0.247079	-0.109768	-0.0795852	-0.207762		0.300227	-0.30129		-0.546607	1.89083			-0.255075	-0.318592
CHEK2	NP_001005735		-0.361582	-0.46819	-0.500106		0.0438932	-0.116911	0.637754		0.661664	-0.113161	-0.380811	-0.751043		-0.297329	0.40212	-1.06325		-0.423449	-0.225674	0.0147531	-0.307316		-0.754694	0.856315	-0.160167			-0.174239									0.558399	0.0867832	-0.0931132	-0.00252479	-0.672404		0.126284	-0.225949	-0.437953		0.604305
FPR2	NP_001005738						-1.14016	-0.532268												-0.732987					0.545907	-0.0241678															-0.334905	1.44133							0.294383
NUMB	NP_001005743	-0.196718	0.199705	-0.0636768	0.424381	-0.0365954	0.188598	0.055775	0.249897	0.0209932	-0.0278639	0.479543	-0.139586	0.0773839	0.00149392	-0.130327	0.244989	0.523888	-0.0825173	0.279459	-0.141506	-0.0726443	0.0758369	0.0523914	0.324867	0.255269	-0.248669	-0.244373	0.328777	-0.411771	0.240784	0.211451	-0.0850589	-0.599221	0.607993	-0.0664837	-0.00405067	-0.156642	0.146375	-0.136032	0.191798	0.219709	-0.0846855	0.17599	0.947708	-0.29242	-0.0508631	0.304952	0.163622
SUMO1	NP_001005781	-0.277749	0.302619	0.164382	0.68052	0.688783	-0.13629	-0.841146	1.15833	0.437476	-0.806721	-0.700867	-0.214063	-1.24218	0.282286	-0.0683558	0.34473	-0.279868	-0.489257	-0.329477	-0.91948	0.0322403	0.269275	-0.556413	-0.803974	0.585647	0.199928	0.347461	-0.508116	-0.0915972	-0.280968	-0.679027	-0.144691	-0.298052	0.0817598	-0.155227	-0.117915	0.0182079	-0.0326467	0.0707704	-0.413852	0.201933	-0.331447	1.12328	-0.0287786	0.139072	-0.52283	0.0620799	0.149256
ERBB2	NP_001005862	-1.25207	-0.499896	-1.17273	-1.33348	0.419366	-0.717702	-0.347323	-0.539289	-0.636982	-0.802353	-1.5278	-0.82475	-0.894731	-0.382145	-0.984561	-0.770489	-0.500562	-0.941269	-0.802016	-0.976201	-0.942079	-0.915938	-0.462323	-0.873822	-0.654476	-1.00777	-1.15827	-0.446397	-0.905375	2.9261	-1.25336	2.62128	0.710706	0.0584769	-0.538217	-0.500305	-0.652265	-1.06937	-0.874586	-1.01399	-0.979404	-1.22468	-0.687447	-1.18749	-0.947518	-0.705005	-0.60639	-0.718019
SEMA3B	NP_001005914	-1.1533	-0.154923	-1.19217	-0.799163	0.0637425	-0.182065	-1.2752	1.01341	-0.807749	0.0417831	0.323303	-0.388632	1.578	-0.00552834	-0.802189	-1.04832	0.337923	-0.242154	0.257251	-0.0969273	-0.0153127	-0.587168	0.83289	-0.199939	-0.0506295	-0.527758	0.394558	-0.0122006	0.695147	0.393278	2.26759	-0.198748	0.333857	-1.051	0.237494	0.267305	-0.0464378	-0.807666	1.19455	1.47575	-0.12534	-0.636511	-0.362118	-1.45211	-0.767422	0.827445	-0.586299	1.02084
JMJD8	NP_001005920	0.708903	-0.170139	-0.0352636	0.048316	-0.0195456	0.369007	-0.0751744	0.672794	-0.0973843	-0.426572	-0.658849	-0.59898	-0.230833	0.0978011	-0.416549	-0.489134	0.0158069	-0.497612	0.449178	0.237507	-0.276996	-0.379404	0.39074	-0.490685	-0.779202	-0.0477629	0.181428	1.13383	0.0915566	0.34299	-0.00926808	0.638644	-0.0182021	-0.34991	-0.13635	0.098405	0.00420512	0.158734	-0.285145	0.0407414	-0.451988	0.310054	0.549158	0.472065	-0.0445907	-0.0476268	-0.513561	-0.0855627
RPS11	NP_001006	0.0077796	-0.0658003	0.171396	-0.0753444	0.116627	-0.00597043	0.312147	0.157699	0.288507	-0.00941404	-0.270085	-0.00363867	-0.209295	-0.188843	-0.34479	0.376085	0.146274	0.0396659	-0.00516866	0.23485	-0.182618	-0.0344317	-0.0808657	-0.300404	-0.049318	0.300899	-0.0840745	-0.0918375	0.291085	0.0294917	-0.446603	0.155786	0.0903529	-0.204493	0.204661	0.0449163	0.455312	0.713292	-0.109692	-0.248455	-0.325286	0.208438	0.229419	-0.120288	0.0347484	-0.194534	0.102647	0.0745293
HMCES	NP_001006109		-0.037482	-0.140698					0.233006							-0.19011					-0.667473	-0.283694
IP6K1	NP_001006115	0.384487	0.281303	-0.251934	0.141035	0.0934512	-0.0609879	-0.278983	-0.0442899	0.0768399	0.0176262	-0.799977	-0.0451378	-0.190783	-0.0322414	0.940209	0.104185	-0.00687434	0.492691	0.120902	-0.0323261	1.60024	-0.0564421	-0.0338977	0.0424822	-0.120656	-0.329382	0.618165	-0.229346	0.407249	0.261036	0.369737	-0.374735	-0.0617461	0.126488	0.142385	0.231558	-0.174923	0.368226	-0.0506734	-0.0646007	-0.135649	-0.261732	0.649685	0.247249	0.189837	-0.1716	0.13195	-0.319878
ERBIN	NP_001006600	-0.0225286	0.489689	0.0650361	0.150923	-0.32822	-0.00256546	0.223866	0.198094	-0.341396	-0.229638	0.315061	-0.346004	-0.399623	0.458045	0.168085	-0.602048	0.334963	0.0536244	-0.0332898	0.0358253	-0.338701	0.361651	0.0281207	0.097616	0.00444028	-0.118168	-0.167781	-0.00311157	-0.0448166	0.373314	0.272602	-0.250505	-0.011748	-0.242985	0.0739204	0.0616139	-0.387478	-0.119145	-0.0177143	0.066726	-0.233238	-0.142639	0.328869	0.250329	-0.362353	-0.0469776	0.0087456	-0.25229
SIAH1	NP_001006611														0.222124									0.272085					0.0889934		-0.06783				0.0678698
MAPKAP1	NP_001006618		0.150612	-0.560668	-0.280391	-0.199627	0.869384	0.279756	0.0791103	0.159506	0.170078	-0.0342955	-0.0965477	0.00602707	0.287043	-0.207386	0.0933103	0.268184		0.621915	-0.344533	-0.196433	0.380153	-0.0706178	0.684918	0.751011	0.339014		0.508245	0.589552	0.386295		0.290512		0.0204649	1.05911	0.0516952	0.285497	-0.135881	-0.263115	0.279875	0.5237	0.166991		0.310974	0.00801773	0.289437	0.301455	0.487673
ARHGAP17	NP_001006635	0.175633	-0.0598569	-0.058583	-0.0370458	0.35396	0.159236	0.110808	0.642747	-0.35395	-0.0583783	-0.212552	0.396526	0.258108	-0.0173359	-0.173009	-0.379274	0.0421581	0.134844	0.429477	0.283172	-0.520037	0.362437	0.398885	0.141066	0.0593597	-0.0712193	0.0227273	-0.105779	0.0528233	0.00655932	0.265095	0.363915	0.402618	-0.0334095	0.250378	-0.019951	-0.166281	0.171439	-0.000435466	0.597209	-0.278498	0.161826	-0.128081	-0.00478411	-0.117261	0.0840952	-0.503125	0.149744
GTDC1	NP_001006637				-0.225563						-0.0238385	0.2785											-0.219332				-0.256007													0.316102			0.0447569			-0.0697628	-0.17526
SLC25A25	NP_001006642		0.0122437	-0.0649451	0.146133	-0.0437523	-0.125937	0.696209	-0.207116	0.250762	-1.75265	0.075501	-0.182758	0.355736	-0.0241775	-0.191675	0.151045	0.354329		0.0433263	-0.0850098	0.699116	-0.846765	-0.0904692	0.152481	-0.146778	-0.407378		0.25436	0.402286	0.569106		0.021749		0.187873	0.391658	0.00644318	-0.29758	-0.066958	-0.0909134	0.525387	-0.38315	-0.547926		-0.297036	-0.289102	-0.901694	0.370052	0.181996
WDR35	NP_001006658	-0.28879	-0.51921	0.201933		-0.299176	0.130535	-0.322458	-0.560063	-0.542829			-0.263762	1.11764	0.00336846	-0.208258	-0.283181	-0.119227	0.703775	0.275997	0.0404415	-0.168294		0.142313	0.03288	-0.276146		-0.311075	0.399374	-0.178594	-0.309017	0.0960054	0.234601	0.289436	0.0604179	-0.199572	0.988029	-0.150163	0.082766		0.102762	0.0497711		-0.149497	-0.115738			-0.265017	-0.0437123
RPS6KA1	NP_001006666	-0.0268036	-0.0511521	-0.272229	-0.123012	-0.539802	0.16418	0.384037	-0.0981115	0.153724	-0.165419	0.19863	0.0496258	0.0424244	0.0322924	-0.207711	0.152054	-0.0413804	0.0418549	-0.342066	0.323803	-0.323509	0.311856	0.187518	0.122268	0.0543498	-0.00279546	0.172662	0.193006	-0.826142	1.43645	-0.171227	-0.0660328	0.285548	0.302085	-0.493437	0.34814	0.125524	-0.0791829	-0.416415	-0.39246	0.607402	-0.376374	0.246553	0.00574882	0.249114	-0.231488	-0.4345	1.00173
RPS6KA2	NP_001006933	0.00908586	-0.0748877	-0.231486	-0.225736	-0.52247	0.368602	0.333794	-0.10654	0.176052	-0.165921	0.170566	-0.179536	0.0282658	0.0171232	-0.157792	-0.0241559	-0.04656	0.0847733	-0.0359345	0.340232	-0.298422	0.206814	0.189951	0.397349	0.345913	0.0873341	0.189642	0.17569	-0.521524	1.35919	-0.223944	-0.0567819	0.138637	0.315758	-0.522031	0.343398	0.162963	-0.348049	-0.469593	-0.0813163	0.663982	-0.401655	0.194321	0.0343963	0.245322	-0.290734	-0.445405	1.21775
TCEAL3	NP_001006934	-0.713386	0.274784	0.943152	-0.0500035	0.883614	0.542512	-0.373686	-0.229268	-0.52006	0.0793699	-0.408903	-0.159321	0.345922	0.778486	-0.41539	-0.122015	0.300064	0.593894	0.348699	-0.393224	0.0594201	-0.257492	0.405575	0.245785	-0.326174	-0.0406468	-0.238803	1.46581	-0.152121	0.825323	0.728646	0.669413	-0.351195	0.638858	-0.258191	0.303602	-0.763138	-0.658023	0.0956634	0.255527	-1.34767	0.494165	-0.371254	-0.622919	-0.688559	-0.295853	-0.157748	0.277891
TCEAL4	NP_001006936	-0.483652	0.505794	0.284975	0.0572331	-0.122745	0.145147	-0.166882	-0.2057	-0.0543187	-0.115231	-0.479389	0.0873226	0.456672	0.327522	-0.19238	0.0706629	0.565312	0.311799	0.204808	0.175518	0.223988	0.0432074	-0.207744	0.247339	-0.138125	-0.192783	-0.268759	0.701711	0.29133	-0.50666	0.75018	0.070576	-0.227655	0.0648285	0.429135	-0.144175	-0.601398	-0.534159	0.379894	-0.1877	-0.627636	0.475918	-0.0855239	-0.229336	-0.545559	0.0205965	0.688195	0.219721
ALG3	NP_001006942		-0.0770956	-0.336818	0.571444	-0.0407538	0.508268	-0.151823	-0.795569	0.0945848	-0.446391	-0.865938	-1.14007	-0.972219	0.805775	-0.354838	-0.442891	0.159658		-0.490005	0.0970885	0.541583	-1.06619	0.445321	-0.778246	-0.0168514	0.154578			-0.493113	1.61557		-0.276396		0.388074	0.0589624	0.112242	-0.0417586	0.510592	0.194793	-1.58346	0.485369	-0.67477		0.149513	0.759573	-0.362219	-0.49615	0.107255
RPS6KA4	NP_001006945	-0.225319	0.299317	-0.0655823	0.581503	0.294334	-0.117593	0.05152	-0.158267	-0.0217479	-0.0606916	-0.421416	0.0560418	0.19078	0.0659446	0.194272	-0.0800254	0.36898	-0.100918	0.373384	0.0707008	1.25357	-0.0324255	-0.0891423	0.145937	-0.0857235	-0.328173	-0.292925	-0.0621281	0.412654	0.200017	0.398	-0.584086	-0.185393	0.349339	-0.286805	0.105389	-0.314528	0.0941453	-0.11837	-0.138786	-0.420481	-0.21776	0.0489872	-0.75111	-0.321651	-0.0204993	-0.383287	0.145503
SDC1	NP_001006947	0.444736	0.0960873	-0.0237807	-0.0174191	-0.040836	-0.404497	1.11816	-0.276736	0.464448	0.294025	0.0191971	1.02761	0.407419	0.188032	0.547874	0.180027	0.277192	-0.0740931	0.653164	0.633339	-0.314585	0.477271	-0.198851	-0.616783	-0.099056	-0.230515	0.330555	-0.512561	-0.633643	0.345083	-0.153944	0.0680481	-0.0900899	0.26149	0.256353	-1.07716	0.6741	0.419012	0.143663	-0.127616	0.0939878	0.300449	-0.0499846	0.052597	-0.399409	0.165112	0.273461	-0.537965
RPS12	NP_001007	0.161925	-0.291827	-0.224096	-0.570352	0.218652	-0.376649	0.143498	0.0905431	-0.247366	-0.3637	-0.83397	0.235559	-0.190605	-0.372508	-0.13018	-0.235924	-0.137022	0.0831605	-0.0710825	0.35032	-0.443473	0.25564	-0.0928968	-0.355496	0.23057	0.728686	0.464186	-0.0578734	-0.423321	0.216346	-0.42109	0.368856	-0.16695	-0.0728688	0.192262	-0.237593	0.267809	0.262978	-0.632544	-0.403415	0.0374599	0.255771	0.138607	-0.138441	-0.00172934	-0.42385	-0.214136	-0.0825073
GOSR1	NP_001007025	0.465088	-0.0877337	-0.255866					0.190366						-0.155175	0.0527004			0.679312		0.684338	0.0117407		0.0576154				0.720986	-0.390661		0.561269	0.215723		0.440798	-0.127672									-0.0889873
ATN1	NP_001007027		0.0459221	0.33027					-0.124339							0.462464					-0.0716865	0.225334
SDCBP	NP_001007068	0.28064	0.0216844	-0.312301	-0.346121	-0.560516	-0.220921	-0.179531	-0.79796	-0.417483	0.0108567	0.4416	-0.529254	-0.328832	-0.145997	-0.0315609	-0.580142	-0.561749	0.258749	-0.219742	1.47419	1.34133	-0.454318	-0.0646392	0.21753	-0.255109	0.259062	-0.0711681	-0.414584	0.354984	1.15064	0.171793	-0.126192	-0.00748705	0.0658017	-0.682346	-0.171423	-0.180861	-0.0388842	0.0724351	-0.309129	0.235702	0.215867	-0.175215	-0.117462	0.213077	0.242031	-0.297717	-0.518318
SDCBP	NP_001007070	0.320605	-0.0769405	-0.641049	-0.520616	-0.803049	-0.188165	-0.215458	-0.961432	-0.609512	0.173804	0.495699	-0.508541	-0.224816	-0.237267	0.00531218	-0.683805	-0.586657	0.279929	-0.313241	1.59387	1.32423	-0.412012	-0.175004	0.117044	-0.333371	0.269308	-0.0383635	-0.446098	0.35263	1.29237	0.157652	-0.0211193	-0.0493675	0.112694	-0.747255	-0.274911	-0.231958	0.0129333	0.142533	-0.226378	0.371843	0.434195	-0.166129	-0.0530565	0.353353	0.199706	-0.270264	-0.720016
ZSCAN2	NP_001007073	-0.756776																	-0.794744									-0.809267				1.96941		-0.268737										-0.580061
IGF2BP2	NP_001007226	-0.366953	-0.169205	-0.128338	-0.1659	-0.307288	0.964656	-0.267865	-0.798127	0.135534	-0.576493	-0.305658	0.366362	-0.768161	-0.315447	0.428639	0.0302238	0.260808	0.147623	0.664889	-0.761878	-0.181417	-0.689116	-0.588804	-0.161265	-0.103672	0.0494318	-0.241705	-0.680414	-0.709752	0.216059	-0.692851	-0.0822996	-0.47135	-0.0445991	-0.553874	-0.0402316	1.00498	0.522871	1.1937	-0.311079	0.518868	-0.0595185	0.605194	-0.816051	-1.09862	-0.0237839	0.54475	-0.252504
ARHGAP25	NP_001007232	0.56152			-0.00557145		0.423903	-0.172499			0.0352955	0.679082	-0.019826	0.24639	0.123465		0.326093	-0.197605	0.206114	0.136633			0.682934	-0.00839306	0.316509	0.00936189	0.0247322	-0.454482	-0.0562362	0.322011	-0.326958	0.339891		0.0789486	0.113575				0.584704	-0.462692	0.155591	0.391992	-0.0916129	-0.300593	-0.0409244	-0.310239	0.363756		-0.172383
GP2	NP_001007241														-0.478063									-0.992425					-0.593251		3.77178				0.849335
IFRD1	NP_001007246	-0.947562	0.234515	0.265364	0.484963		-0.0236687	-0.0801163	-0.0577602		-0.607314	0.0057117	-0.619198	0.414842	0.0183822	-0.533723	0.868798	-0.518861	0.242096	0.23	0.402203	-0.565128	-0.363498	0.385939	0.0391791	-0.268177	0.607063	0.316895	0.034107	1.26779	0.321739	0.426277		0.215102	-0.360542				-0.120325	0.630601	-0.348355	-0.0295402	0.091445	0.301735	-1.01826	-0.383194	0.595202		-0.64589
RWDD1	NP_001007465	0.335421	-0.953568	-0.688698	0.140696	-0.594755	0.119344	-0.465274	-0.639726	-0.395208	0.111222	-0.319929	0.61847	0.419333	-0.663071	-0.740163	-0.373255	-0.0500507	-0.395109	-0.314293	-0.753303	-0.858825	-0.0724163	0.466334	0.122234	-0.00931542	0.476007	-0.236894	0.28385	-0.655779	-0.130638	-0.446158	-0.396481	-0.19142	0.31679	-0.365569	-0.180514	-0.461873	-0.0457052	0.0339733	-0.174474	0.322819	1.83649	-0.364771	0.469517	0.220506	0.381704	-1.09509	-0.427295
SMARCB1	NP_001007469	0.0462339	0.632576	-0.120044	-0.0181921	-0.206995	0.0514879	-0.221226	0.601685	-0.170209	-0.336414	0.016295	-0.0553363	0.272536	0.177421	0.136339	-0.0381887	-0.00600811	0.059537	0.169208	-0.187399	0.238359	0.216466	-0.0195813	-0.10031	-0.152065	-0.0685149	-0.078767	0.0267677	0.190364	-0.179252	0.0519204	0.507802	0.0373613	-0.0642873	-0.127571	-0.0953698	0.0982974	0.611276	0.501086	0.0384386	-0.10729	-0.157615	0.17292	0.0960711	-0.332808	-0.0979819	0.357389	-0.217884
F8A2	NP_001007524	0.0936159	-0.171922	0.152479	0.0723333	0.202367	0.0832503	0.375349	0.0121135	0.135689	-0.435721	-0.0103829	0.0653427	-0.445149	-0.367269	0.423041	0.0334078	-0.252596	-0.110918	0.109446	0.18431	0.107452	-0.0229223	-0.171096	0.0415353	0.0431188	-0.22167	0.203573	0.00483382	0.445301	0.0496639	-0.230939	0.32346	0.0141874	-0.167095	-0.144487	-0.119998	0.213539	-0.288473	-0.254379	0.202221	0.0110273	-0.457952	0.294538	0.120952	0.160443	0.135945	-0.185228	-0.102918
NKAPL	NP_001007532				-0.0463246	0.489293				0.397305	0.393721	0.375384	0.511601	0.196453	0.224596		0.747178	0.163463					0.158262	-0.300187			0.125336		0.0561505	1.33388	-0.63087		0.693596		0.374484	1.35887	-0.0407692	0.347614	1.09386	-0.0132081			0.355132		-0.146774	-0.0105674	-0.29362	0.453228
CT45A5	NP_001007552	1.05633			-0.685984	-0.33052				-1.12751	0.595497	-1.27205	-1.10391	2.19636			-1.45621	-2.45799	-0.396737				-0.253136				-0.811559	0.718163		0.69492		1.29922	2.22718	-0.360305		-1.24687	-1.7483	-0.834328	2.68411	0.06376			-1.58797	-0.761915	-1.43335	-0.0252645	0.771645	-0.890313
CSDE1	NP_001007554	0.252101	-0.00155847	-0.0501694	0.0103788	0.0566887	0.216565	0.190929	0.126427	0.192935	-0.24942	0.0956077	-0.029402	-0.129041	0.0647341	-0.108996	0.24315	0.0447153	-0.391899	-0.489603	-0.156595	-0.216828	0.372434	-0.00793539	-0.282741	0.137213	0.0228069	0.136046	0.0184767	-0.621019	0.243852	-0.192562	0.538046	0.119287	-0.0766421	-0.0416702	0.0744928	0.329454	0.372431	-0.255804	-0.147841	0.10449	0.990422	-0.114619	0.0341722	-0.205381	-0.128238	0.0391572	0.160491
SS18	NP_001007560	-0.14828	-0.00158595	0.158724	-0.162571	0.229094	0.109762	-0.123468	0.191129	0.0199813	0.92201	0.223615	0.655863	0.0395775	0.00185538	0.162314	0.41979	0.397918	-0.304412	0.13616	-0.335089	0.213208	0.155668	-0.16315	0.0604785	0.534836	-0.0955863	-0.333268	-0.312957	0.892254	-0.248428	-0.12947	0.649581	0.0609762	-0.282489	-0.308729	0.365708	0.0293464	0.367083	0.532471	0.253752	0.36312	-0.281247	-0.117936	0.606172	-0.00298764	0.452782	-0.0973851	-0.0401293
IRGQ	NP_001007562	0.250482	0.178157	-0.0614562	0.0439197	1.20776	-0.31698	0.220306	-0.110811	-0.0812598	0.240761	-0.373448	0.151768	-0.244368	0.220485	0.282858	0.149253	-0.312822	-0.111675	0.10135	-0.1858	0.195808	0.0794495	-0.0927121	0.266209	-0.30345	0.0754249	0.166655	0.0976792	-0.428108	0.118185	-0.0206641	-0.530908	-0.558961	-0.167852	0.392375	0.226386	0.00750935	-0.066836	0.601482	0.341234	0.795919	-0.0564492	-0.141629	-0.0900781	0.299691	0.225694	-0.189468	0.20427
TFG	NP_001007566	-0.216193	0.181992	-0.254121	-0.19116	0.0750962	0.121828	0.276716	0.590578	-0.127139	0.265696	0.153382	0.0310668	-0.0339611	0.191286	-0.17624	-0.15623	0.272516	-0.0344038	0.18659	-0.401036	0.751927	0.372148	-0.217674	-0.201289	0.224299	0.282109	0.0906404	-0.0533714	-0.132899	1.00346	-0.615369	0.0846364	-0.126981	0.269255	-0.0283229	-0.245041	0.41936	0.569581	-0.391699	-0.0944603	0.113618	0.135291	0.346987	-0.151489	-0.0692749	-0.0366821	0.346642	0.0474641
BUB3	NP_001007794	-0.214037	0.239541	-0.0833839	0.267179	-0.0752432	0.308148	-0.0104013	-0.00735389	0.100165	-0.020574	-0.236461	-0.0541748	0.167995	0.220197	-0.170614	0.12828	-0.0580306	-0.177474	0.209374	0.0847851	0.21933	0.111552	-0.0746192	0.129041	0.0922875	-0.102252	-0.0835222	0.0291554	-0.100629	-0.227223	-0.0182527	0.144891	0.307286	-0.273568	-0.232186	0.135033	0.255901	0.483585	0.158122	0.251557	-0.286635	0.0462048	-0.210526	0.0597478	-0.0172106	-0.297226	0.488136	0.0963247
CEPT1	NP_001007795	0.315998				0.132665				-0.1198			-0.662443	-0.372641	0.0940392		-0.346753	-0.369817	0.550262					0.168992				0.391658	-0.060224	-0.779179	1.02331	0.0537806	-0.229879	0.139943	0.169455	-0.287919	0.646045	0.372447	0.255341					0.403879	0.327363			-0.346929
RPS13	NP_001008	0.047593	-0.297848	-0.0668001	-0.123158	-0.030703	-0.232354	0.309364	0.0340901	0.151495	-0.0991889	-0.109688	-0.0616892	0.00586327	-0.224278	-0.174614	0.0357503	-0.0519309	-0.0174899	0.126669	0.346096	-0.145611	0.657164	-0.141035	-0.065356	0.0844198	0.157853	0.137502	0.703358	0.527634	0.116254	-0.39296	0.134781	-0.200853	-0.258133	0.543034	0.178649	0.292566	0.268975	-0.342202	-0.259403	-0.0483517	0.272341	0.298837	0.0684753	-0.146272	-0.292133	0.103301	-0.0983845
OPTN	NP_001008212	0.377613	0.324937	0.131201	0.419102	-0.402697	0.0941457	-0.190704	0.214526	-0.12783	0.282126	0.214729	-0.0840844	0.255698	0.311007	-0.0601	0.0575008	0.160641	0.114388	0.400306	-0.47902	0.418564	0.466921	0.247509	0.686758	-0.078825	0.516529	-0.326536	0.173471	-0.47583	0.284076	0.447366	-0.322235	-0.0951903	0.0471732	-0.18735	-0.277433	-0.285426	0.0536018	0.0519749	0.235233	0.225992	-0.143708	-0.550789	-0.130768	0.543836	0.08856	0.0856644	-0.224793
COA5	NP_001008216		0.179973	0.245278			-0.104225	1.36955	-0.577061				0.472782	-0.178688	0.0755475	0.296226	-0.475831	-0.280854		0.225073	-0.15608	0.315728		0.415529	-0.0564054	-0.137018			-0.468896	0.728244	0.365355				-0.0144275				-0.333607		-0.215542	-0.492738			0.125647				0.450161
AMY1B	NP_001008219						-0.975238	1.87793							-0.245932					-1.06744				-0.450861	-0.905998	1.3624			-0.211907		-1.19876				-0.30821						-0.726446	-1.27509							0.353136
UACA	NP_001008225	-0.23752	0.236293	0.112162	0.293866	0.0681907	0.174958	-1.05308	0.364916	-0.107025	-0.247999	-0.654901	0.197124	0.10649	0.0914917	0.338357	-0.00683613	0.21868	0.515395	0.12323	0.415194	0.144809	-0.280533	0.21683	0.38272	-0.07511	-0.187413	-0.43146	0.531306	-0.666523	0.263044	0.365661	-0.341653	-0.0906867	0.274858	-0.313095	0.292991	-0.243604	-0.0876617	0.159933	-0.0447925	-0.244893	-0.411271	-0.399994	-0.427103	-0.192294	0.117176	-0.0816746	-0.453991
CNOT4	NP_001008226				0.0357837						-0.38403	-0.4101											-0.131449				-0.0291433													-0.190329			0.0126413			-0.272887	0.0666461
TAGLN3	NP_001008273	0.204672	-0.225563	0.102987	-0.30281		-0.294559	-0.336287	0.903544		0.699623	-0.134071	0.0184682	-0.220919	0.362928	-0.303662	0.0872499	-0.117115	0.334009	-0.0419694	-0.540478	-0.5908	0.330168	0.649362	0.262289	-0.284341	0.158134	0.619683	-0.0857758	-0.862769	0.675987	1.12696		0.391981	0.832754				-0.294108	-0.144311	0.477307	0.265591	0.203633	0.320966	0.0318127	0.372998	0.452012		-0.345904
CISD2	NP_001008389	0.834874	-0.373266	-0.244477	0.250726	-0.19221	0.000485424	-0.20427	-0.167808	0.422606	-0.28764	0.168127	-0.298881	0.406882	-0.397189	0.149796	0.654668	-0.189117	-0.233773	-0.043063	0.353785	-0.118874	-0.247067	0.00599523	-0.128905	-0.533807	-0.258706	0.205868	-0.716893	-0.978318	0.177138	0.306209	-0.108495	0.130893	0.0262243	-0.151532	0.0865045	0.0247936	0.50536	-0.268304	0.213252	0.463653	-0.391323	0.371452	0.136704	0.710199	-0.0556088	-0.78023	0.204087
CGGBP1	NP_001008391	0.122463	0.220768	-0.0501638	-0.0293124	-0.310069	0.366537	-0.0117476	-0.175168	-0.103254	-0.150097	-0.287588	0.475995	0.19111	0.225549	0.164985	0.106957	0.074665	0.047502	0.637865	-0.452113	0.479445	-0.0543854	-0.0716303	0.492812	0.505157	0.421535	-0.123088	-0.0642264	-0.205576	-0.224602	0.39295	0.154801	-0.108422	-0.311509	-0.343555	-0.118782	0.326408	0.162873	0.351449	0.547724	0.178634	-0.464653	-0.183518	-0.117667	-0.607939	0.200613	0.769721	0.186271
CTDSPL	NP_001008393												-0.298991	0.115048	0.0456235		-0.535763	0.218889						0.0307011					0.181278	-0.280175	0.381138				-0.158995				-0.261339						-0.458704
GPX8	NP_001008398	-0.455258	0.320659	0.155529	-0.470629	0.0613532	-0.0159638	-0.941107	0.232827	-0.630669	0.141512	-0.404171	0.766767	-0.233207	0.39514	0.86086	-0.512608	0.250615	0.1588	0.370263	-0.133198	-0.292453	0.466692	0.993868	-0.0107584	-0.388768	0.534398	0.7627	0.162495	0.349833	-0.804594	-0.202277	-0.0343203	0.030962	0.202622	-0.173419	-0.161514	0.31929	-0.278609	0.118284	0.305322	-0.200383	-0.478082	0.0757715	0.0973537	-0.26635	0.0378042	-0.189287	-0.0169661
STEAP3	NP_001008410	-0.581415	0.209778	-0.170499	0.556903	0.192033			-0.636929	-0.482177	-1.00825	0.652003	-0.249323	-0.5359	0.284278	-0.804934	-0.463185	-0.426892	0.0752181		-0.39434	-0.0519492	0.0134779	-0.0451174			-0.43769	-1.0386	0.118476	-0.189796	-0.364565	-0.06947	-0.761963	-1.24312	-0.429631	-0.577753	1.13544	-0.460159	-0.159586	-1.97851			-0.269055	0.370952	0.73992	-0.150729	-1.2666	-0.548982
2017-09-02	NP_001008491	-0.209395	-0.0715034	0.279458	0.157925	-0.143996	0.0779433	-0.171613	0.197003	-0.325515	-0.0363742	-0.286042	-0.0972442	0.27158	-0.0654036	-0.101433	-0.314586	0.106157	0.716353	0.22195	-0.0155953	-0.511377	0.547162	0.273809	0.354937	0.162933	0.240146	0.0798779	0.973016	0.116351	-0.0821303	0.49795	-0.241585	0.341992	0.256776	0.433385	-0.145127	-0.0105733	-0.212443	-0.208839	0.265284	-0.147036	0.387321	-0.531186	0.100851	-0.032241	0.275574	0.175122	-0.0487831
ENAH	NP_001008493	0.0414447	0.57498	0.285426	0.149293	-0.261224	-0.330866	-0.163485	0.0911012	-0.164232	-0.0833116	-0.711663	0.323474	-0.243996	0.109881	0.529794	-0.120112	0.100805	0.308585	0.434602	0.191975	-0.212324	-0.466402	0.19989	0.282093	-0.0693857	0.326114	0.160311	-0.386933	-0.176101	-0.263261	0.666101	0.437023	-0.0704945	0.3725	-0.850102	0.144406	0.19244	-0.408909	0.150943	0.209114	0.047096	0.0241176	0.151461	0.316618	0.045109	0.423899	0.0397995	-0.728444
MXRA7	NP_001008528	0.660097	0.0295261	0.331024	-0.388881	0.416259	0.00846324	-0.301328	-0.452836	-0.498397	0.600037	-1.39888	0.679689	0.579236	0.168529	1.34565	-1.40229	0.824622	0.829581	0.443184	-0.231454	0.791506	-0.944994	0.54163	1.50337	-0.196404	-0.719958	0.230566	0.286382	-0.627117	-0.590055	0.845878	-0.45148	-0.189691	0.0156774	-0.559142	1.04677	-0.206663		0.939177	0.7974	0.795879	0.00821483	-0.291988	-0.479157	-0.396098	0.964851	0.181706	-0.464573
MXRA7	NP_001008529	-0.0750689	0.0557236	0.0827745	-0.0358477	0.49768	-0.227527	-0.119315	-0.679083	-0.132804	0.97582	-0.289226	0.293952	0.252808	0.101986	0.423778	-0.328532	0.63029	0.458444	0.0473648	-0.41639	0.0768654	-0.597155	0.42544	0.698261	0.0364188	-0.185566	0.288241	-0.704889	-0.375473	-0.109601	0.409108	-0.424336	-0.0870825	0.0378783	-0.475575	0.150341	0.225682	-0.841023	0.702564	0.348031	0.0864011	0.196597	-0.165592	-0.120218	-0.360793	0.558221	0.191075	0.00807042
LGMN	NP_001008530	0.716521	-0.464442	-0.0706763	0.103931	0.58252	0.181518	-0.289698	-0.0454913	0.0855245	0.189429	-0.0344617	0.406086	0.196471	-0.161196	0.299443	-0.0434643	-0.301483	-0.00635029	-0.0381995	0.0954101	-0.00239855	0.138685	0.384674	0.425663	-0.545866	0.462323	0.1559	-0.311852	1.80925	-0.714669	0.393163	0.353154	-0.312211	-0.065794	0.0451959	-0.183929	0.320293	-0.0473198	-0.846765	-0.209466	0.47395	0.305022	-0.219335	0.734742	0.0265071	0.142599	-0.626019	-0.761166
CXCR4	NP_001008540					0.158604				0.886926																							1.34594			0.145017	1.20379	1.25958										1.82779
NUP58	NP_001008564	0.0794998	-0.104538	-0.077974	0.150841	-0.07013	0.444547	-0.00369981	0.351284	-0.135624	0.590807	0.535994	-0.0823338	-0.175179	-0.0747727	-0.0774582	-0.289429	0.040489	-0.0745333	0.179352	-0.0232373	-0.169971	-0.00930612	0.00667432	0.173224	0.244063	0.428224	-0.118062	0.28257	0.0505165	-0.282666	0.0803839	0.382984	-0.0970261	-0.0118541	0.0280078	-0.0138055	-0.0538613	-0.108805	0.104451	0.339983	0.0934261	0.364193	-0.14742	-0.27846	0.330134	0.238093	0.285291	0.132285
PICALM	NP_001008660	-0.126673	0.0326073	0.11791	0.354685	0.102806	0.390055	-0.444176	-0.110496	0.435786	0.172513	-0.209395	0.0504444	-0.231893	0.286915	0.0144008	0.452162	0.273356	0.363002	0.0323085	-0.419407	-0.136335	-0.178791	0.404192	0.269095	-0.176831	-0.0339472	0.682274	0.241587	-0.381245	0.190844	0.117207	-0.300373	-0.192289	0.142567	-0.13055	0.0830758	0.116046	-0.0351834	0.0932152	0.176676	0.169727	-0.191742	-0.159852	-0.148903	0.232508	0.120158	-0.0810883	-0.26876
KYAT3	NP_001008661	0.699049	0.122483	0.166477	-0.534685	-0.142504	-0.497113	-0.185316	-0.271176	-0.979338	-0.0693421	0.569171	0.273362	0.563977	-0.597083	0.248015	-0.936463	0.158451	0.454404	-0.260273	-0.21409	0.535676	-0.461144	-0.732763	-0.0586919	-0.0422197	-0.0581736	-0.0447853	0.350239	0.251226	-0.0591455	0.368368	-0.772917	-0.123902	0.524693	0.291937	0.269355	0.0571025	-0.451071	0.154334	0.174884	-0.139156	-0.0659764	0.424529	-1.08654	1.2664	-0.635872	-0.200382	0.0704829
TFIP11	NP_001008697	-0.36174	-0.0335019	-0.10512	0.143337	0.22833	0.0499541	0.0129805	0.0360443	0.380362	0.225923	0.741718	0.345739	0.918622	0.022125	-0.261883	0.331271	0.152921	-0.243044	-0.11702	-0.175215	-0.132906	0.341538	-0.0769347	-0.22612	-0.122816	-0.46517	-0.103241	-0.547118	1.39204	-0.0336725	-0.160802	0.47891	-0.392958	-0.131778	-0.318839	0.170685	0.0718555	0.300131	0.225655	-0.251026	-0.10079	-0.132668	0.050321	-0.0639049	-0.595961	0.20829	-0.0582466	-0.157116
ADGRL1	NP_001008701		0.641335	0.708013		0.336272			0.0751874	-0.530806					0.541612	0.0473478					-0.16499	-0.341512		0.185076					0.27435		-1.1247		0.07146		-0.0305078	-0.17598	0.338485	-0.144271										0.620172
EML1	NP_001008707	0.324394	-0.224359	-0.123456	-0.19614	-0.289917	0.158522	-0.0756191	-0.13603	-0.152204	0.679575	-0.271291	0.184809	0.0906567	-0.10008	0.370671	-0.186456	0.563139	0.156634	0.315438	0.376395	0.312786	-0.302095	-0.0405704	0.570629	-0.381485	-0.0605197	0.0189184	-0.11693	-0.531663	-0.235054	0.528309	0.33967	-0.252537	0.0131082	0.193151	0.0919241	-0.11968	-0.876476	0.582193	0.662196	-0.266912	0.262175	-0.246628	-0.219843	0.250998	0.720914	0.265874	0.649968
RBPMS	NP_001008710	-0.0555746	0.0781408	-0.0312504	-0.0420263	0.13123	-0.140943	0.609574	-0.410357	-0.316261	0.518565	0.596018	0.160284	0.361845	0.245923	0.476977	-0.150583	0.668973	0.499856	0.671243	0.0965928	0.311598	-0.746788	1.09755	0.92036	-0.422028	-0.467785	-0.261235	0.137964	0.0936505	-0.367043	1.07454	-0.559835	0.317628	0.0287247	-0.244321	0.160845	-0.296761	-0.212764	0.613356	0.580673	-0.238639	0.146066	-0.294966	-0.381488	-0.195028	0.628995	-0.394751	0.0910966
WDR89	NP_001008726	-0.161531					-0.132173	-0.402738							0.0731466				-0.11304	0.198181				0.536151	-0.102349	0.505467		-0.750064	0.755733		-0.386434	-0.295228		0.89613	-0.323685						0.185741	-0.136827		-0.617818					0.416236
TDP1	NP_001008744	0.659706				0.753714				0.272339					0.421963				1.30788					0.271825					-0.421521		-0.221423	3.02566	-0.0645514	1.00134	0.482278	-0.257724	0.406872	-1.3045										-0.186602
CUL4A	NP_001008895	-0.0623098	-0.0161637	0.230453	0.0747793	0.123127	-0.0182103	0.359313	-0.144008	-0.311957	-0.0798467	0.238325	-0.271996	-0.345985	0.0558476	-0.067158	-0.487254	-0.0396718	0.0698583	-0.1521	0.0912222	0.191606	-0.483048	-0.00431291	-0.121449	0.328619	0.127845	0.654752	-0.108435	0.275573	-0.257685	-0.0244155	-0.0145692	0.12589	0.544992	-0.127948	0.0906411	0.0691234	0.244123	-0.0679472	-0.109699	0.0199454	-0.192008	0.135315	-0.0514645	0.419888	-0.354123	0.0664113	0.200382
CKAP5	NP_001008938	0.222828	-0.0457167	-0.110237	-0.0693879	0.0223459	-0.0852938	-0.0398072	0.308924	-0.10445	0.208293	-0.160955	0.37089	-0.19519	0.0146628	0.322598	-0.0204758	-0.129593	0.0649443	-0.102759	0.0285463	0.412732	-0.221154	-0.0698269	3.65482e-05	0.253842	0.182323	0.20197	0.37146	-0.282052	-0.492649	-0.0176415	0.201331	0.192633	0.11112	-0.0356499	-0.121991	-0.0984061	0.427447	-0.313253	-0.257922	0.160711	-0.138593	-0.02032	-0.343541	0.133462	-0.089459	0.426445	-0.0439081
RPS15	NP_001009	0.484201	-0.922098	1.22186			-0.014878	-1.04889	-0.0841717						-0.0801301	0.884683			0.33683	0.118203	1.40022	1.47612			0.303956	0.227437		-0.0883234	-1.17151		0.147135	-0.218645		0.487703	-0.527305						0.142592	0.150041		0.460111					-0.100166
GEMIN2	NP_001009182		0.714008	0.50993		0.392453	0.134298	0.124795	0.724013	0.298465			-0.369352	-0.174133	0.663971	0.257211	-0.076857	0.218894		0.119548	1.01884	0.487454		-0.252279	-0.0586063	0.00179344			-0.467137	0.209163	-0.12212		0.234859		-0.0675079	0.647184	0.0136737	0.401823	1.45892		-0.20726	-0.323713			-0.163437			-0.273555	0.121026
ACSL6	NP_001009185	-1.82275	-0.311425	-0.934717	-1.23924	-0.0670026	-1.3137	-1.44124	-0.213358	-0.877226	-1.40986	-1.41667	-2.30881	-1.37814	-0.2041	-0.805412	-0.819815	-1.72843	-1.49314	-1.39897	3.64559	-0.161156	-0.944776	-1.1161	-1.04067	-0.724778	-0.931697	-1.52474	-0.830599	-1.40498	2.89434	-1.63886	-2.17898	-1.71789	-0.614353	-1.58444	-1.32524	-1.64045	-0.847692	-1.49903	-1.22581	-1.12466	-1.73051	-1.73147	-1.12325	-0.914047	-1.58078	-1.52829	-1.24369
PPP2CB	NP_001009552	-0.0518246	0.0797546	0.0120301	0.102927	-0.193022	-0.237978	-0.110316	-0.142699	-0.166626	0.0144507	0.59269	-0.0394795	-0.0943955	0.0894611	0.108249	-0.286451	0.038187	0.218949	0.178449	0.269275	-0.173753	-0.265381	0.0688036	0.131921	-0.0667498	-0.1934	-0.19077	-0.151334	0.580065	0.382073	0.0623991	-0.292069	-0.190523	0.0484569	-0.0846215	0.0238379	0.0126936	-0.0969686	0.0790393	0.488913	0.0292147	-0.158938	-0.0164752	-0.0587174	0.132409	0.0516335	-0.202855	-0.105169
SH3D19	NP_001009555	0.0538223	0.109931	0.262783	0.222338	-0.104817	0.149469	-0.537027	-0.254386	-0.139313	0.391482	-0.102062	0.175953	-0.00928842	0.353505	0.22745	-0.0465249	-0.0433295	0.774413	0.3871	-0.233108	0.110067	-0.083279	0.567336	0.699953	-0.504607	-0.152877	0.091493	0.795041	-0.372465	0.227636	0.856892	-0.36022	0.416257	0.523284	0.212805	0.0463067	0.253987	-0.0396305	0.745196	0.933488	-0.265574	-0.168661	-0.226006	-0.0564528	-0.266695	0.261822	-0.0224068	-0.00164216
CADPS2	NP_001009571		0.535109	0.336704					0.562155							0.117778					0.473592	0.604198
KIAA0930	NP_001009880	0.293535	-0.277453	0.416651	0.58292	-1.42728	-0.543551	0.222453	-0.0975753	0.3474	-0.132467	-0.584946	-0.0344102	0.0402705		0.382747	0.809307	-0.0520158	-1.71538	-0.423	0.69671	0.644582	-0.783541		-0.166466	-0.446735	-1.6059	-0.305977		0.0664513		0.227471	-1.42424	0.00567894		-0.566839	0.474146	-0.506953	0.545016	-1.35587	-0.065558	0.0126528	-0.0391987	-0.162119	0.52224	0.112716	-1.15397	-0.463709	-0.00721399
ZCCHC11	NP_001009881	-0.100904	0.0487753	0.200266	0.628048	-0.248958	-0.308494	0.226966	-0.371954	-0.192975	-0.0902571	0.328901	0.123646	0.192938	0.179655	0.236043	1.01342	0.681328	-0.278715	0.215437	0.212784	-0.0135487	0.448131	0.276083	0.107645	-0.210675	0.149431	-0.0368665	0.0143694	0.985436	0.339695	-0.699241	0.379568	-0.0454608	0.0316252	-0.070796	-0.0777924	0.0515601	0.660629	-0.112989	-0.177807	0.0755106	0.251893	0.00771907	1.21091	0.0152298	0.0376965	-0.0905203	-0.300537
B3GNTL1	NP_001009905				0.0117536						-0.0700729	0.327919	1.14019	0.0374996			-0.751794	0.255893					-0.16426				-0.513084			1.04851									-0.162346	0.618451			-0.183749		0.0769754	0.191133	-0.0451029
VPS8	NP_001009921	0.154361	-0.0508332	0.204973	0.231251	-0.289157	0.306936	-0.514123	-0.183936	-0.117303	-0.248902	-0.30622	-0.259099	0.193733	0.0444769	0.11502	-0.104157	-0.146858	0.274128	-0.239673	0.241194	0.0902714	-0.177632	0.155307	0.363667	-0.0149831	-0.0390668	0.324186	0.191915	-1.20131	0.135761	0.83998	-0.530768	-0.241713	0.0717701	-0.542183	0.288576	-0.192995	-0.391048	0.581753	-0.00157917	0.512629	-0.343129	0.160741	0.399048	0.388663	0.223088	-0.218205	-0.120524
TMEM230	NP_001009923	-0.108459	0.773728	0.626855	0.568692	0.432036	-0.226653	-0.401077	1.56831	-0.555051			-0.0631509	0.0864118	-0.0607538	-1.16187	-0.22645	0.235366	0.496783	0.274794	1.57459	1.35595	0.79274	-0.790253	-0.79455	0.324245	-0.391746	0.252499	-0.299188	-1.71865	-1.56119	-0.0621905	0.662805	-0.631567	0.0261915		-0.752143	0.945079	1.01401	0.38882	-0.240959	-0.836892	0.614958	-0.182656	0.996091	-1.68035	-0.869969	2.53107	-0.350551
2017-09-05	NP_001009939	-0.294894	-0.269747	0.450212	0.0375723		-0.0209392	-0.336885	-0.215912		0.629588	-0.332108	-0.0878948	0.595062	-0.260468	0.182979	-0.00906664	-0.0317144	0.244161	0.0730782	-0.0709838	-0.117855	-0.0168281	0.420127	0.657475	-0.553974	-0.578011	0.146805	0.600269	-0.505556	-0.274362	0.689373		-0.237521	0.225503				-1.81618	0.0302422	0.37022	-0.214534	1.31282	-0.662538	-0.579124	-0.402022	0.275776		-0.279052
SSBP3	NP_001009955	0.0360342	0.726869	-0.19834	0.188032	-0.452098	0.537317	-0.063949	0.388478	0.330174	-0.376458	0.549381			0.41914	0.146776			-0.023648	0.137707	-0.31255	0.0777082	0.256044	-0.0675776	0.314957	0.309851	0.154882	0.224916	0.119438		-0.479417	0.24017	-0.178225	-0.299741	-0.0851185	-0.358879	0.334129	0.732207		0.320354	0.0995783	0.487231	-0.0200795	0.640088		-0.253771	0.202906	0.682291	0.453921
DALRD3	NP_001009996												0.13653	-0.227452			0.218587	-0.540762												-0.0745697									-0.488865						-0.494806
KDM1A	NP_001009999	-0.0311788	0.143499	-0.298401	0.1574	-0.335056	-0.0415892	-0.140679	-0.00439503	0.0413984	-0.29026	-0.28682	0.218435	-0.185534	0.420835	0.00444828	0.0283306	0.22289	-0.0704185	0.0761241	0.0134859	-0.127244	-0.234218	-0.347559	-0.114171	-0.0930748	0.25932	0.0427685	-0.209858	-0.0659069	-0.252778	-0.145854	0.55663	0.169332	-0.232736	0.0115202	-0.175877	0.181016	0.340177	0.158377	-0.305822	-0.0489488	0.0876871	0.143868	-0.0319171	-0.0155235	-0.0436306	0.704978	-0.00619624
RPS15A	NP_001010	0.141324	0.279794	0.281523	0.237807	0.0102032	0.0754067	-0.119124	0.220814	0.428392	-0.385826	-0.581458	-0.215578	-0.197874	0.0127452	-0.0208259	0.29254	0.0667491	0.00417475	-0.158634	0.739117	0.0348811	-0.0407852	-0.0799893	-0.357117	-0.211674	0.276394	0.262123	-0.00457413	0.143205	0.700842	-0.265298	-0.218753	-0.0184481	-0.0550782	-0.0722807	0.427798	0.306613	0.0400801	-0.072652	-0.480935	-0.142182	-0.0918783	0.719483	-0.0213485	0.0638432	-0.129074	0.0581813	0.165721
PM20D2	NP_001010853	-0.495131	-0.235282	0.315373	-0.201884	0.324076	0.0167316	0.200344	-0.0632038	0.152425	0.138215	1.15439	0.696252	0.300715	-0.588312	0.457467	0.42376	0.191843	-0.165802	0.175579	-0.0332046	0.166077	-0.167155	-0.452	0.419204	0.659962	-0.414034	-0.868821	-0.180215	0.389856	0.318703	0.238969	-0.0932501	0.233119	-0.554518	0.380211	0.402708	0.0572188	0.565135	-0.0210739	0.59007	0.729185	-0.20501	-0.395543	-0.267277	-0.260682	0.177265	-0.178894	0.566341
TTC7B	NP_001010854	-0.207728	0.299396	0.357465	0.045214	0.600761	-0.105605	-0.305163	-0.274733	0.537637	0.185593	0.110291	0.181283	0.171311	0.544647	0.354626	-0.188883	-0.0947496	0.130748	-0.206364	0.151121	0.236938	-0.180295	0.208292	0.137964	-0.274243	-0.00178438	-0.498216	0.616747	0.216396	-0.0457576	0.288844	-0.694813	-0.0996782	0.819955	0.133478	-0.252363	-0.0996064	-0.221399	0.413971	0.460301	-0.144847	0.549275	-0.413894	-0.369355	0.455012	0.18831	0.0712688	-0.387679
RNF187	NP_001010858												-0.561208	-0.163017			-0.133222	-0.547533												0.509937									-0.0781217						-0.147521
IBA57	NP_001010867	0.127905	-0.0127786	0.110637	-0.205781	0.0230819	-0.172373	-0.0545157	-0.174364	-0.0211937	0.00533167	0.633204	0.0606708	0.165031	-0.286153	-0.0900138	0.327569	0.464104	-0.0348749	0.206375	-0.291147	-0.237376	-0.0832853	-0.11431	0.218748	0.473662	0.03804	0.402852	-0.213442	0.0416771	-0.279669	0.193206	0.01087	-0.239289	-0.0257853	0.368022	-0.236482	0.170084	-0.278044	0.219297	0.266412	-0.112139	0.365658	0.604703	0.235264	0.0587224	0.457151	0.234449	0.0274154
TDRD6	NP_001010870														0.358667									-0.136872					-0.28806		0.287973				0.214932
MTX3	NP_001010891					0.1358	-0.272569	1.64542		-0.193269										0.289359					-0.123549	-0.0629421							-0.0557855			-0.184138	0.479717	0.189598			0.202953	-0.71138						0.186575	-0.0476008
HACD4	NP_001010915				0.934134	-0.535636				-0.153298	0.526148	0.182861	0.011115	0.129958	-0.689398		0.392061	0.320342					0.520384	0.0455136			-0.0497805		-0.771846	-0.516593	-0.0545377		0.146053		1.45087	-0.932208	0.056037	-0.737732	0.0127401	0.557026			-0.430501		0.977762	0.612159	-0.0855557	-1.18452
BCL2L15	NP_001010922	-1.06889													0.267255				0.697178					-0.315393				-0.163237	0.460916		2.71095	-0.630996		0.0662077	0.319543									-1.09177
FAM171A1	NP_001010924														0.596773									-0.0146314					-0.226057		-0.132691				0.255841
RAP1A	NP_001010935	0.274961	-0.0194896	-0.188495	-0.160551	-0.0246369	0.222719	0.0347889	-0.109169	-0.116409	0.76527	0.485762	0.246885	0.319477	0.090259	-0.138526	-0.311481	-0.00903709	0.238412	-0.0491993	0.342642	-0.310698	-0.376622	0.334228	0.0704454	0.158288	0.487776	-0.0418222	0.273553	0.0311211	0.127926	0.642972	-0.0267495	0.222458	0.105915	0.00473745	-0.277845	-0.191874	0.247808	-0.0159089	-0.100782	-0.168773	0.491829	-0.630518	-0.0620676	-0.093015	0.337022	-0.297806	-0.297841
ZYX	NP_001010972	0.104188	-0.116461	0.283924	0.0913324	0.156857	-0.0771551	-0.636343	-0.259926	0.184874	0.51698	-0.49392	0.737417	0.158972	-0.32577	0.83968	0.269621	0.162279	0.148442	0.262471	-0.563329	-0.416952	0.585901	0.463861	0.746857	0.16308	0.287087	-0.0243614	0.622301	-0.911035	-0.716849	0.458734	-0.429872	0.00249847	-0.0394091	-0.172246	0.0577578	0.445543	-0.298639	0.377625	0.979416	0.0754737	-0.249488	-0.0149186	-0.0262122	-0.180496	0.535506	0.504467	-0.152094
AFMID	NP_001010982					0.490784	-0.182087	-0.00311505		0.0768112										-0.438054					0.113934	0.0586064							-0.0190405			0.405819	1.05911	0.215931			0.151874	-0.343364						-0.454059	0.127934
GLT8D1	NP_001010983		-0.0540575	0.233953	0.495	0.209994			0.0457565	0.0315239	-0.0332793	-1.13545			-0.132778	-0.00489967					0.440519	0.00668059	-1.36599	-0.0697078			-1.27864		0.496283		-0.485116		0.129125		0.281866	0.799675	0.373828	-0.0150487		-0.210509			0.0838653			-0.25363	0.166047	0.138781
ATP11C	NP_001010986	-0.0216137	-0.131399	0.314342	0.147529	0.0843773	0.00776156	-0.272732	-0.470107	0.234463	0.0676288	0.317218			-0.137797	0.0675401			0.134868	0.253519	0.639335	-0.19835	-0.141016	0.290662	-0.228767	-0.154521	0.117231	-0.0456215	0.364907		0.0718997	0.262536	-0.517234	-0.00386666	0.241103	-0.762035	0.294135	-0.26457		0.130495	0.179792	0.315962	0.12664	0.499237		0.629889	0.145618	-0.870017	0.314326
HERPUD1	NP_001010989				-0.533347	0.235828				-0.284595	0.177668	0.936352	-0.2627	-0.133912			-0.183436	0.00191522					-0.199822				-0.179373			0.231466			-0.160938			-1.23362	-0.172944	0.111986	0.384321	0.208837			-0.154268		-0.0891243	-0.360318	0.143447	0.0162083
RPS16	NP_001011	0.190557	-0.0341572	0.146515	0.120202	0.214788	0.0263183	-0.367532	0.11506	0.34363	-0.31943	-0.624761	-0.0693559	-0.0900164	-0.135518	-0.219246	0.362743	0.0895561	-0.00498944	-0.109591	0.511677	-0.137913	-0.490772	-0.0554394	-0.404341	-0.32061	0.160373	0.0323052	-0.0435297	0.164465	0.490555	-0.230439	0.137861	0.100133	-0.0355535	0.288484	0.232554	0.352532	0.0865766	-0.102193	-0.447754	-0.309021	-0.262428	0.474938	-0.0840804	-0.147052	-0.292685	0.186399	-0.0250257
MAGEA10	NP_001011543	1.34118			-0.340075		-1.34477	-1.3451			1.08385	-0.043932			0.603738				-0.11789	-1.02228			-1.42145	-1.48723	-1.39446	-2.39134	-0.886118	1.90822	-1.99267		-2.12654	0.698096		0.651469	-1.76822					-0.708386	-0.935871	2.15769	0.54019	-0.491047		1.39487	-0.715795		2.62818
DSTN	NP_001011546	0.0869465	-0.27188	-0.0269442	-0.0620016	-0.307538	-0.142363	-0.078299	0.0928275	-0.233448	0.654692	0.118756	0.184609	0.217477	-0.0178964	0.0797908	-0.489987	0.276698	0.191359	0.207335	0.435189	-0.162622	0.0899586	0.479963	0.804427	-0.176585	0.468158	0.376617	0.451514	-0.543686	0.62386	0.593687	-0.444497	-0.123648	-0.0294693	-0.177948	-0.259917	-0.311413	-0.413985	0.334398	0.662587	-0.175195	0.243348	-0.0667839	-0.458209	-0.142074	0.933827	-0.0980048	-0.30282
MAGEA4	NP_001011548		0.504301	-0.111038	-0.476302	-1.03599	-1.29723	-1.42787	-0.954002	-2.0825	1.57335	0.00628043	-1.41273	0.265878	0.567582	-1.4104	-1.9116	-2.2282		-1.09564	-1.53062	1.98843	-1.44953	-1.74449	-1.35173	-2.25613	-0.949816		-2.2205	0.251627	-2.31655		2.315		-1.86146	-1.17608		-0.678955	2.39016	-0.786389	-0.837572	1.94119	0.836595		-1.40031	1.23908	-0.726601	-2.15933	2.61739
2017-09-07	NP_001011553	-0.115169	-0.054144	0.0636855	-0.157166	-0.179431	0.141799	-0.335766	-0.00929249	-0.328586	0.596735	-0.255065	0.284674	0.29056	-0.0152735	0.109065	-0.148788	0.012234	0.455474	-0.05608	-0.197968	-0.303744	0.0542187	0.447257	0.469944	0.174367	-0.0624793	0.0194895	0.665529	-0.445377	-0.208413	0.334772	-0.155926	0.162207	0.28005	-0.0658664	-0.0310022	-0.303241	-0.38534	0.0575036	0.263092	0.0150001	0.49587	-0.473358	-0.183626	-0.105137	0.165492	0.1913	-0.331835
CDK5RAP2	NP_001011649		0.495775	0.0285186		0.277627			-0.118485	0.0643414			0.125295	-0.121726	0.239322	0.236616	-0.0191789	0.222122			0.0133342	0.510792		0.178695					-0.190982	0.423687	-0.265345		-0.0807791		-0.213516	0.596719	0.28667	0.203278	0.100367						0.245262			0.583226
TRAPPC2	NP_001011658	0.174767	-0.552572	-0.176257	-0.0427113	-0.0612571			0.454004	0.311718	-0.317129	-0.127929	-0.0110285	-0.0886025	0.0687692	-0.263466	-0.150179	-0.291404	0.453924		-0.183563	-0.809035	-0.507058	0.33734			-0.00561688	0.30847	0.0125599	-0.35965	0.479113	0.132491	0.667976	-0.063452	0.332447	0.419647	-0.160559	-0.249558	-0.237342	-0.0703398			-0.304207	0.0917401	0.4267	0.366728	-0.0142592	-0.173323
PCGF6	NP_001011663
CHCHD7	NP_001011668
HAUS8	NP_001011699	0.304936			0.0678262	0.162584				0.299591	0.249753	0.707095			-0.00421577				0.29967				0.173411	0.268555			0.244022	0.157794	1.08528		-0.466732	0.418397	-0.0913254	0.499085	-0.295488	0.252233	-0.23966	0.350845		0.190653			-0.167681	-0.259861		0.377799	0.018733	-0.0609174
NAA30	NP_001011713		-0.333912	0.0517579		0.537737			-0.119876	0.130687			-0.667753	0.125472	-0.244633	-0.215664	-0.612597	-0.262434			0.327699	-0.200114		-0.114218					-0.213197	0.220425	0.0430222		0.0557518		-0.212131	0.0963449	0.340448	0.165866	-0.242533						-0.274209			0.0234579
ARHGEF10L	NP_001011722				0.52869						0.838692	1.02474	-0.166992	0.800225	0.340704		-0.247866	0.229087					0.411167	0.947681			-0.127359	0.29717	-0.184025	-0.045926	1.93595				1.13478				0.163328	0.316203			0.680999	0.0393518	-0.0748773	-0.462954	0.440244
BTBD1	NP_001011885														0.115737									-0.209887					-0.161386		-0.019413				-0.029593
RPS17	NP_001012	0.0805087	-0.0303302	0.0678569	-0.152832	0.211252	-0.197015	0.0480291	0.0836164	0.295339	-0.110238	-0.0828081	0.0761974	-0.342434	-0.0877114	-0.0528516	0.246465	0.0755502	0.0138801	-0.214157	0.141742	-0.0958685	0.212015	0.07764	-0.2829	-0.0898866	0.303067	0.114333	-0.10517	1.03092	0.0615104	-0.168087	0.307754	0.0373986	-0.135053	0.300163	0.0224807	0.355141	0.502763	-0.233377	-0.267043	-0.174592	0.021389	0.11841	0.0309095	0.261222	-0.116107	-0.072495	0.0435035
MDK	NP_001012333	-0.041769	0.277319	0.0102909	0.391603	-0.553428	-0.382729	0.700054	0.317782	-0.481519	0.394612	0.73669	0.479592	0.114853	0.322888	-0.059651	-0.627378	-0.345631	-0.122991	-0.184168	-0.880939	0.665798	-1.09344	-1.1026	-0.401927	-0.913529	-0.149056	-0.0905392	-0.21172	0.996148	-1.10089	-0.185439	1.03562	0.541867	0.113549	1.05105	0.212184	-0.181364	1.00622	0.561961	-0.22062	-0.285886	0.0685141	-0.615293	-0.460218	-0.729454	-0.0826081	0.147224	-0.0271095
DNAJC21	NP_001012339	0.213858					0.688683	-0.155511											0.803366	0.784977					2.36262	0.92301		-0.153099				0.726833		-0.0120071							0.48827	1.11137		0.101532					-0.104714
AKTIP	NP_001012398	0.278096	0.203032	0.202087	0.230832	0.913383	0.149605	0.00764901	0.106204	-0.0592727	-0.101975	-0.191393	-0.072907	-0.123662	0.113925	0.00452461	-0.23636	0.341428	0.0903095	0.0877794	0.522443	-0.00656586	-0.529689	0.0540204	0.0615877	-0.51819	-0.425229	0.171439	-0.252015	0.235403	-0.126187	-0.170299	0.459928	-0.258563	-0.190594	0.469839	0.597999	0.361311	-0.352096	-0.228427	-0.193174	0.248207	0.11624	0.154744	-0.30991	-0.177282	-0.0709454	0.34629	-0.0739732
MYLK4	NP_001012418	0.337127	-0.435821	0.127607	0.30643	-0.478279	-0.146582	-1.22363	-0.523939	-0.0155974	0.899091	-0.868452	-0.315104	0.800403	-0.666171	0.267322	0.157759	0.0785612	0.131052	0.147863	-0.218818	0.0573835	0.328493	0.531282	1.25479	-1.13553	-0.11264	-0.55606	1.36546	-1.85584	-0.313926	1.78922	-1.14217	0.0867822	0.682853	-0.736934	-0.153382	-0.31954	-0.936343	1.53106	1.70059	-0.144664	-0.410807	-0.13996	-0.493891	-0.241606	1.33263	0.249134	0.254666
SEC61G	NP_001012474	0.0143931			-0.284872	0.0959232				-0.175876	-0.000914416	-0.347374	-0.339939	-0.607201	-0.249691		-0.0571661	0.0638838	0.476707				1.67967	-0.225015			0.0108562	-0.219387	-0.956685	-1.89485	-0.225109	-0.248983	0.202274	-0.441945	-0.283399	-0.513755	-0.430787	0.177146	0.504137	-0.432856			-0.421452	-0.506099	0.086997	0.136377	-0.777543	0.383086
U2AF2	NP_001012496	0.0763351	0.150477	-0.107074	0.384798	-0.581157	0.00195889	-0.224238	-0.0871799	0.516473	-0.272029	-0.255457	-0.0551131	-0.232732	0.158126	0.121192	0.308326	0.0121757	0.0656081	-0.0508316	0.500344	0.0892619	-0.367063	-0.213702	-0.0716579	0.451509	0.0128554	0.0042171	-0.464531	-0.414318	0.0123774	-0.100051	0.154592	-0.189303	0.158136	-0.788477	0.236137	0.270381	-0.159229	0.0653347	-0.463356	0.014284	-0.077617	0.111007	0.480209	0.301601	0.175894	0.347983	-0.0847356
GOSR2	NP_001012529	0.242446	-0.100062	-0.118621	-0.198059	0.168209			-0.405642	-0.218797	0.216312	0.045371	0.139933	-0.191627	-0.136552	0.468657	-0.157477	-0.000334416	-0.0504177		0.728871	0.114054	-0.0576494	0.404753			-0.124703	0.125481	0.408415	0.195792	0.860048	-0.0868579	-0.0983804	0.22593	0.281779	0.178552	-0.0704533	0.0696334	-0.140325	-0.0754231			-0.142329	-0.160685	-0.203755	0.160323	0.0759561	0.250123
ITM2C	NP_001012532	1.08523				0.134059	0.135826	-0.164026		-0.317339					-0.173966				-0.0128704	-0.467701				-0.171115	-0.417853	-0.118778		-1.19196	-0.555083		-0.049821	-0.115588	-0.0133033	0.275747	-0.0352695	0.128043	-0.595048	-0.761243			0.148125	0.278177		-1.07512				-0.136525	-0.116463
CTBP1	NP_001012632	-0.188996	0.0121999	0.136002	0.10806	-0.126553	0.0325307	-0.0361601	0.0486056	0.379542	-0.20226	-0.265537	0.303946	0.255404	-0.0507711	0.242606	0.507777	0.254799	0.177715	-0.0956049	0.0923534	0.10355	-0.0934187	-0.273046	-0.179	0.0298791	-0.42659	0.0148011	0.148209	0.131901	-0.508601	0.145214	0.039379	0.0468172	-0.431687	0.390457	0.0247809	0.459507	-0.00941131	-0.0326322	0.784741	0.180403	0.302062	0.451726	-0.167915	-0.0533247	0.0243286	0.310851	0.458341
MYPOP	NP_001012661				0.569706						0.57542	0.650118											0.440428				0.978785													0.620497			0.974399			0.17558	1.24526
SLC3A2	NP_001012680	0.486192	-0.503092	-0.285542	-0.191584	-0.0825928	-0.154537	0.345281	0.202485	0.604167	-0.143013	0.452364	-0.09673	-0.23749	-0.499386	0.108249	0.406477	0.231726	-0.458465	-0.0691932	0.264452	-0.0937885	0.454497	0.281716	-0.469959	-0.266971	-0.0924641	0.387256	-0.654751	-0.106983	0.0385908	-0.337649	-0.252147	-0.114587	-0.113983	-0.535172	-0.679519	0.130716	0.281732	-1.01468	-0.305204	0.426039	1.12623	0.0163471	-0.0200554	-0.12387	-0.589126	-0.164749	0.163742
DCTD	NP_001012750		-0.280835	-0.00212953					-0.298522						0.0700318	0.40222					0.17832	-0.0982112		0.22249					0.3828		0.626882				0.277959
ABI1	NP_001012768	-0.218827	0.348646	0.0561391	0.252393	0.230056	-0.299714	-0.203627	0.291253	0.00480545	-0.532711	-0.390171	-0.100969	0.0822604	0.45958	-0.0249314	0.0599566	0.196559	0.110773	-0.251796	0.646593	-0.194206	0.0404636	0.0773584	0.238897	0.00146465	-0.304307	-0.405234	0.153131	0.432873	0.633081	-0.163285	0.0223959	-0.578253	-0.134392	0.488044	-9.36416e-05	-0.298423	0.131219	-0.478778	0.184063	0.255364	-0.20935	0.0532032	0.337837	-0.0589927	-0.222972	0.185108	0.0716351
NHLRC3	NP_001012772	0.508638	-0.711648	-0.645983	-0.0446515	0.383952	0.119213	0.734879	0.905994	-0.22415	-0.317628	-0.343585	-0.137692	-0.160885	-0.346176	-0.14392	-0.442883	-0.143086	0.0238134	0.402878	0.0672262	-0.861229	-0.324084	0.182651	0.237824	-0.115978	-0.251526	0.0432739	0.194176	0.719224	0.291106	0.166925	0.792799	-0.254951	-0.209214	0.286807	0.23476	-0.0116048	-0.251842	-0.312347	0.595514	0.0291205	-0.112473	-0.0297173	0.209072	0.204642	-0.143249	0.0227184	0.364833
CTU2	NP_001012777	-0.089882	-0.268492	-0.112919	-0.256511	0.0753616	-0.306719	-1.95438	0.243814	0.164859	0.405791	0.450277	0.00998354	-0.0198146	-0.122818	-0.0294581	-0.364429	0.233723	-0.414735	-0.0646139	0.826089	-0.383643	-0.696026	-0.0701096	0.00915806	-0.381895	-0.147777	0.128495	-0.235676	0.587362	0.0113806	-0.35528	-0.45982	-0.623981	-0.229512	0.0344434	0.578486	0.344241	0.163837	-0.335188	-1.59356	-0.403414	-0.297965	0.536624	0.432804	0.438363	0.240685	0.449543	-0.469136
DISC1	NP_001012975												-0.0919145	0.0244392			-0.0560045	0.0903827												1.09257									-0.112157						-0.358132
KLK6	NP_001012982	-0.302091	-0.396325	0.85392	0.0583507	-1.22255	-0.544085	-1.56997	1.45598	-0.496173	-0.121855	-0.696466	-1.34765	-2.16149	0.427305	0.267017	-1.5979	-0.856818	0.548659	-2.84235	-1.49542	0.0100872	-0.45557	-2.23233	-0.000913788	-0.0336073	-0.740145	0.721421	1.06554	1.65888	-2.97205	-1.22698	0.182301	-1.51887	-1.18856	0.231407	1.26069	-1.59792	-1.92513	-1.30334	0.995501	0.628686	-1.71259	-0.478685	1.23238	-1.12624	0.17406	0.266346	-0.0341765
DDX60L	NP_001012985		0.445567	0.234858		-1.10168			0.243451	-0.220358			0.0355498			-0.201655	0.283026	-0.11555			-0.988595	0.423951								0.501438			-0.335227			0.473806	-0.116227	-0.555057	-1.08811						-0.0974187			0.620323
ADAL	NP_001012987	0.389899																	0.096859									0.096202				0.102721		0.0864833										0.0978369
RPS19	NP_001013	0.325276	-0.247394	-0.287855	0.233924	-0.263171	-0.0538442	0.0171195	0.291032	0.342518	-0.229751	-0.62061	-0.0253566	0.0198685	-0.212988	-0.115741	0.385946	0.108188	-0.101263	0.254444	0.0404679	-0.170727	-0.205607	-0.108278	0.0024233	-0.058583	0.0946268	0.0365521	-0.120834	-0.30329	0.158171	-0.366762	0.232859	0.118961	0.0346418	0.141619	0.252077	0.23736	-0.0486433	0.0961324	-0.295193	0.238218	-0.142038	0.51663	0.0181699	0.102608	-0.065096	0.00249181	0.0764319
COA6	NP_001013003	0.458263	-0.87205	0.716548	-0.163073	-0.42314	-0.0247821	1.04139	0.124682	0.143274	0.06981	0.638367	0.395727	0.134001	-0.284148	0.427921	0.26088	0.393216	-0.301964	-0.338222	-0.42349	0.0897348	-0.133299	0.14901	0.172346	0.622015	0.893134	0.650497	0.00855807	0.312403	-0.16615	-0.548908	0.565859	0.248306	0.0337247	-0.603652	0.158455	-0.215936	0.0984433	-0.424969	0.343346	0.0501869	0.73707	-0.0178169	0.335341	-0.0575232	-0.0646128	-0.642769	0.0303768
KNOP1	NP_001013009	0.51435	-0.155231	-0.594123	0.162635	0.357339			-0.0287192	-0.350912	-0.11811	-0.296715	0.333706	-0.650744	0.189379	0.470873	-0.239848	0.0717608	-0.0261434		0.526731	-0.481838	0.286063	0.110589			-0.403683	0.164684	-0.228823	-0.213701	-0.169104	0.88879	0.413922	0.89113	-0.15913	0.438403	0.0886104	0.0721619	0.635452	0.35415			-0.242685	-0.201467	0.350495	-0.886204	0.453996	0.684943
SNX30	NP_001013012		-0.349716	-0.0505682	-0.151292	0.0652185			-0.157271	-0.114913	0.254619	0.398442	0.131853	-0.0770594	-0.174269	0.0724942	-0.0629336	0.102146			0.553032	-0.384826	-0.370043	0.412039			-0.323319		-0.477253	0.35491	-0.119493		0.0143056		0.22514	0.460301	-0.312083	-0.148161	0.561357	-0.0572717			-0.0829097		-0.245879	-0.184017	-0.315593	0.35419
BCAM	NP_001013275	-0.795429	0.566394	0.346327	-0.12368	2.48187	-0.558241	-0.782272	1.38603	-0.579326	-0.230695	-0.274969	-0.476613	-0.227576	0.747472	-0.305144	-0.570827	1.33574	-1.18466	-0.0956152	-1.13873	-0.759781	-0.246858	-0.888159	-0.192548	-0.390627	0.506595	-0.418805	-1.00156	0.798796	-2.28526	-0.511239	-0.392114	-0.615866	-1.79179	0.270936	-0.328228	0.0285521	0.730081	0.243264	0.344651	-0.160334	-0.612175	1.25255	-0.597401	-0.619391	0.662134	-0.4358	0.277707
CCNC	NP_001013417												-0.351221	0.271588	0.18466		-0.145228	-0.481102						3.80231e-05					-0.418164	0.0916226	0.404815				-0.0102732				0.715133						-0.210721
KRIT1	NP_001013424		0.17796	0.0435906	0.25207		-0.111035	-0.0302977	0.198771		-0.011668	0.0507115	0.0308628	-0.16453	0.310204	0.0291615	-0.0319237	0.143168		0.185533	0.0558333	0.211721	0.290013	-0.229071	0.0591753	-0.216641	0.238909		-0.332282	0.0810488	0.24909				-0.0154935				0.140106	0.413421	0.163962	0.263517	-0.166229		0.0264271	-0.112145	0.198507		0.410268
PAGE5	NP_001013453		-0.399228	-0.513968					0.297557							-0.809853					-0.0585523	3.1329
MPST	NP_001013454	-0.474819	-0.188835	0.136021	0.0586404	0.19926	-0.362353	0.69115	0.515432	0.143242	0.079732	0.0570909	0.0678772	0.358556	-0.0680937	0.0252073	0.311363	-0.00336034	0.323069	0.312301	0.389669	-0.781175	0.467387	-0.122733	0.391612	-0.240868	-0.0869876	-0.0466626	0.569563	-0.456462	1.1298	0.422603	-0.45454	0.0407242	0.99096	-0.483537	0.117145	-0.257374	-0.507557	0.579294	-0.0156092	0.149364	0.145634	-0.13811	0.314021	-0.0281488	0.222224	0.23524	-0.00827632
SEH1L	NP_001013455	-0.157464			-0.414475		-1.1981	0.0572445			0.150278	0.188718	0.344702	0.204654	-0.338428		0.206796	0.300796	0.0593841	0.0439597			0.515785	-0.668238	-0.917842	-0.128702	-0.329858	-0.393364	-0.744476	-0.242717	-0.257894	-0.180362		0.125908	-0.168187				-0.0216578	-0.465591	-1.17814	-0.233097	-0.328849	-0.231502	0.363617	-0.316169	-0.541973		-1.74889
FXR1	NP_001013456	-0.337119	0.456582	0.201815	0.0644819	0.0784441	0.36562	-0.0340651	0.116263	-0.104487	0.346047	0.449365	-0.133952	-0.128	0.20099	-0.0919462	-0.115124	0.107032	-0.234663	0.121344	-0.017912	-0.115901	0.422428	-0.0605785	-0.281364	0.0437354	0.0801831	-0.0393255	-0.164986	0.0494995	-0.443022	-0.432702	0.503055	-0.0625431	-0.280686	0.307272	-0.258809	0.332435	0.793364	0.0827679	-0.109205	-0.40291	0.341385	0.24152	0.315052	-0.25418	-0.142371	0.335148	0.521088
NHSL2	NP_001013649	-0.0755107	-0.314818	0.351554		0.156589	0.0747299	-0.040656	-0.347486	-0.140347			0.0457799	0.376357		0.00391332	-0.0936774	-0.210447	-0.145434	0.399635	1.61809	-0.3046			0.454751	-0.391596		-0.0514486		1.04002		0.727275	-0.160873	-0.126006		0.139394	-0.0410274	-0.010334	-0.283795		0.664001	0.508406		-0.854059	-0.19858			-0.0603928	-0.101704
DCAF12L2	NP_001013650					1.02746				-1.26394																							-1.40624			-0.684373	-0.0706358	-1.0294										-0.802679
GDPGP1	NP_001013679	-0.0476702	1.1488	0.201571	0.295418	0.309401	0.274436	0.299128	-0.852274	0.19702	0.286621	0.417743	-0.325199	-0.268126	0.856898	0.426313	-0.190002	-0.101257	-0.245183	0.293008	0.0265085	-0.249399	-0.403995	-0.191362	-0.651966	-0.493283	0.617798	-1.17992	-0.072376	0.350852	-0.356312	-0.809638	-0.900601	0.0735855	0.014673	0.186283	-0.403656	0.181008	-0.664619	0.0786499	0.528634	0.624858	0.425241	0.735199	-0.277389	1.32594	-0.019721	-0.0517003	0.318054
FRRS1	NP_001013682	0.500622																	0.229548									0.458538				0.476931		0.00399872										0.272604
PTRHD1	NP_001013685	0.164108	0.0113885	-0.127635	-0.325595	0.413359	0.0554695	0.33076	-0.545874	-0.030872	-0.0667515	0.69825	0.0413798	-0.0878929	-0.0653443	-0.372802	-0.291341	0.250561	-0.0749289	-0.109036	0.344087	-0.202257	-0.471223	0.0055761	-0.0899816	0.335659	0.79169	-0.544826	-0.0302571	-0.938256	0.973133	-0.419307	0.901357	0.397574	-0.171486	-0.554708	0.0183908	-0.124644	0.687753	0.0545538	-0.29838	-0.569298	0.698153	-0.0449239	0.474843	-0.524634	0.265797	-1.11563	-0.617413
C17orf97	NP_001013694		0.01539	-0.550813					0.485488						0.11346	-0.310394					0.188526	0.549585		-0.214486					0.832401		0.0428178				-0.373836
EIF2AK4	NP_001013725	-0.00940524	-0.265086	0.196685	0.142177	0.411391	-0.244805	0.0740993	0.123342	0.238929	-0.355495	0.132046	-0.125006	-0.31796	-0.19738	0.025193	-0.0193259	-0.251421	0.0730164	-0.147851	0.0705332	0.150743	-0.130223	0.339563	-0.193094	0.180623	-0.0169162	0.118452	-0.507729	0.176841	-0.233848	-0.0337815	-0.0868003	0.1659	0.0271136	0.17598	0.321055	0.0591912	-0.154294	0.289643	-0.0899304	0.0140302	-0.109325	0.321922	0.0879212	0.0982465	-0.142418	0.100491	0.251294
MAD1L1	NP_001013858	-0.058473	0.241827	0.00746318	0.0525267	-0.271038	0.186609	-0.0162093	0.188304	0.100109	0.109582	-0.184666	0.00214235	0.110444	0.0880406	-0.022229	0.220631	0.276101	0.0328484	0.200067	0.0240588	0.123201	0.139458	-0.145417	0.0823509	0.251587	0.372927	-0.142579	0.208514	0.103473	-0.725503	-0.157518	0.161662	0.197886	0.257934	-0.461707	-0.207705	-0.103114	0.255408	0.0617292	0.0464244	-0.370383	0.146476	0.0728284	-0.207517	0.0263687	0.034698	-0.0516449	0.0518586
CARMIL2	NP_001013860												-0.0552407		-0.550729		0.0697295	0.539549												4.70128	-0.834394				-0.925419				0.90534						1.70463
EXOC7	NP_001013861	0.0797678	-0.0252601	0.077163	-0.311739	-0.0617011	0.169895	0.174558	0.00737838	-0.0177513	0.394479	0.652422	0.166005	0.371539	-0.145855	0.0998039	-0.0407805	-0.152446	0.241044	0.216596	0.743092	-0.201682	-0.346572	0.0895393	0.358834	0.20128	-0.134177	0.0663282	0.347759	-0.0938052	-0.0700223	0.150599	-0.0492024	-0.107856	0.0365402	0.118037	0.131668	-0.0327937	-0.211729	0.168715	0.062605	0.0232884	0.475899	-0.160538	0.0645484	0.104883	0.226585	0.0297794	-0.0179716
STAP2	NP_001013863					-0.562343				0.177882					-0.336658									-0.223134					0.0187862		1.91138		0.693899		-0.528207	0.0748414	0.490049	-0.271848										-0.0623326
SLTM	NP_001013865	0.174176	0.311636	-0.00132792	-0.422036	0.901139	0.40085	0.650986	0.0254883	-0.205407	0.176235	-0.237711	0.583817	-0.19985	0.241789	0.278649	-0.123639	-0.279091	0.0190999	-0.231901	-0.239753	-0.249288	-0.00722865	0.278016	-0.0777141	0.25997	-0.303858	-0.0240829	-0.201923	-0.172869	-0.86629	0.0105863	-0.399424	0.0349014	0.0291609	0.301046	0.45528	0.195419	-0.01303	-0.617789	0.558729	0.225332	0.135289	-0.153261	0.468609	0.566879	-0.234743	0.0271197	-0.131905
EXOC6	NP_001013870	0.225343	0.0668081	-0.211986	-0.316687	-0.0589317	-0.11525	0.301456	0.363487	-0.0108257	-0.193686	-0.0631998	-0.330013	0.00373279	-0.0252548	0.426718	0.0163578	-0.382907	0.700332	-0.183758	0.453299	0.244377	-0.0576975	-0.539344	-0.185891	-0.0691099	-0.02298	-0.0780193	-0.297926	-0.325014	-0.0536352	0.525823	-0.396529	0.639092	-0.587445	0.217951	0.10831	0.0703785	0.377938	0.0995431	-0.361752	-0.0101506	-0.0281985	-0.168416	0.00630319	0.287705	0.212306	0.248946	-0.435029
RPS20	NP_001014	0.101047	-0.116502	0.03427	-0.141617	0.0759192	0.0612449	0.208927	0.905705	0.231077	-0.356559	-0.166017	-0.407924	-0.0886547	-0.304476	-0.388345	0.117582	-0.154002	-0.00936167	0.390565	0.323464	-0.186213	0.0686432	-0.0937236	0.0525296	0.102882	0.0561431	0.0146806	0.271905	0.223634	0.00157842	-0.174597	0.1446	0.289858	-0.181083	0.154383	-0.0413096	0.191394	-0.254874	-0.123294	-0.254213	0.0209036	0.0594534	0.207236	-0.34258	-0.218521	-0.292702	-0.0235196	0.186264
KATNAL1	NP_001014402														0.502139									0.723673					0.543463		-0.125469				0.116316
AKT1	NP_001014431	0.0348751	0.0450042	-0.0589541	-0.0327773	-1.32181	-0.0607834	-0.360155	-0.144894	-0.104758	0.11538	0.0487004	0.672126	-0.253549	0.40074	0.302133	0.356276	0.0262623	0.237779	0.0271495	-0.129163	-0.0789356	0.0767288	0.440381	0.194786	-0.172008	0.55441	0.348454	0.387195	-0.929959	-0.0613072	-0.0153701	0.239194	0.320894	0.432907	0.00794952	0.298158	0.979699	-0.35159	-0.0511874	0.214515	-0.0687985	-0.215985	-0.302893	0.377166	0.357313	0.370917	0.254092	0.185918
CUTA	NP_001014433	0.301473	-0.270342	0.532951	0.0432417	0.165713	0.324031	-0.248735	0.462045	0.00689806	0.0106502	-0.105962	0.0350761	0.151552	-0.281324	0.303897	-0.120501	-0.0476504	-0.29151	-0.112671	-0.329139	0.527055	0.467746	0.00476177	-0.120003	-0.335156	0.153273	-0.271518	-0.199218	-1.02558	-0.312265	0.553533	-0.186769	-0.299544	-0.133617	-0.461213	-0.089046	-0.0665886	-0.289995	0.219224	0.178496	-0.323794	-0.11873	0.804909	-0.106665	0.187142	0.129751	-0.388084	0.39763
DBNL	NP_001014436	0.114414	0.140125	0.0942795	0.0866726	0.305404	-0.0300936	-0.0430093	0.273038	0.0602803	0.239348	-0.152632	0.325526	-0.0797163	0.329063	0.126499	0.127235	-0.0483185	0.263995	-0.0889101	0.721452	-0.0852915	-0.307476	0.161994	0.00444915	0.192252	0.269312	-0.00181552	0.222953	-0.132841	-0.149961	0.243382	0.252785	-0.0488505	0.0455716	-0.759486	0.142467	-0.461508	0.176557	-0.0653163	-0.0716296	0.396148	0.182062	-0.386661	-0.228921	0.00176816	0.0540511	-0.165999	-0.0600311
CARS	NP_001014437	0.302303	0.0105843	-0.116222	0.0430181	0.380727	0.037264	0.197482	0.297884	-0.15962	-0.141184	0.104228	-0.428037	-0.0338833	0.0238932	-0.316077	-0.325011	-0.351471	0.110603	0.189763	-0.0876044	0.057209	-0.202475	-0.0465802	-0.0813338	-0.174855	0.459845	0.484765	-0.0864373	-0.0707374	-0.0968292	-6.90543e-05	-0.0799244	-0.341903	0.0990119	0.156946	0.0200712	0.776863	0.590888	-0.227631	-0.0363369	0.0084637	0.0542903	0.0513509	-0.419127	0.5878	-0.00499989	-0.114319	-0.314012
ODF3B	NP_001014440		-1.37248	-0.968758		-0.586178	-0.231413	-0.260064	-0.89594	-1.27766					-0.785437	-0.359148				0.74527	-0.419999	-0.869273		-0.708372	0.300448	-0.586361			1.33116		-0.898824		-1.13264		-0.595672	-0.98502	2.84544	-1.07415			-0.0998317	-0.0666717						-0.694486	-0.178162
OCIAD2	NP_001014446	0.101398	-1.15098	-0.0450472		-0.91419	-0.542554	0.460033	-0.0152319	-0.232517			-0.13099	0.275398	-0.761814	-0.475404	-0.915774	-0.824442	0.620805	-0.603361	-0.242441	-1.17262		0.00128086	-0.897003	-0.274073		1.69349	0.753313	-0.636241	1.52367	-0.301882	0.529024	0.459675	-0.0305584	-0.179729	0.0512763	0.0985838	-0.625508		-0.241823	-0.391966		0.0999383	-0.0659693			-0.392497	-0.11789
CPZ	NP_001014447	-0.177094			-0.40414		-0.0580574	-0.950364			-0.23037	-0.850097	0.0697709	2.39235	-0.444781		-0.342959	-0.0174329	-0.0391377	0.534062			-0.170236	0.477262	0.188172	-1.15045	-0.973835	0.0870989	-0.0468928	-0.13399	-1.04166	0.68331		-0.173096	0.77469				-0.795305	2.19615	1.51468	-0.417013	-0.890957	-0.157462	0.159831	-0.938688	0.520048		-0.318079
DDX19B	NP_001014451	0.276789	-0.278484	-0.11154	0.000633519	-0.0467727	0.168584	-0.105865	0.42885	0.0666516	-0.185742	-0.0260536	-0.21395	0.0821853	-0.191072	-0.0532624	-0.365392	-0.0369931	-0.0613366	0.0218953	0.332386	-0.403224	0.201428	0.123906	0.0561683	0.0886716	0.00215759	-0.208669	0.389548	-0.567506	0.260659	0.190071	0.340066	0.322187	0.226254	-0.147168	0.186635	0.24158	0.0125023	-0.0399572	-0.00891588	0.075482	0.714607	0.334754	0.175882	-0.226123	-0.134145	0.115613	-0.406111
EMC6	NP_001014764	0.112562	0.132809	0.044085	-0.0162062	0.383098	0.149897	0.259717	-0.00724553	0.205657	-0.0514119	0.267448	-0.0886679	0.0235131	-0.0116249	0.00991332	0.172231	0.0515236	0.0784287	0.124688	0.350033	-0.0670445	0.727446	0.164236	0.118662	-0.0866648	-0.089016	0.250309	0.0561552	0.125714	0.494384	0.0107165	-0.00660391	0.263767	-0.0180081	-0.110304	-0.23449	0.129219	0.259163	-0.145155	0.386618	-0.0357437	0.269706	-0.23195	-0.193074	0.374651	-0.118449	0.453166	0.300871
ILK	NP_001014794	0.0434949	0.0987179	0.248338	-0.292439	-1.64111	0.0447128	-1.11947	-0.0532966	0.101571	0.345682	0.258954	0.316948	0.440988	-0.0237682	0.584458	0.147445	0.161101	0.368686	0.310281	-0.146116	0.571957	-0.0991843	0.400833	1.11099	-0.65157	0.146368	0.0106336	0.924017	-0.951456	-0.311271	1.18226	-0.909907	-0.0247927	0.089234	-0.795112	0.116859	-0.100011	-0.221567	0.691573	0.996752	-0.20453	-0.251266	0.0318943	-0.188908	-0.317738	0.875021	0.0136377	-0.198613
KCNMA1	NP_001014797												-0.242481	0.142116	-0.213255		-0.128999	-0.456366						0.251184					0.274257	0.357406	-0.227049				0.299349				-0.352074						-0.74021
ME3	NP_001014811	0.139952	0.00339523	-0.00169031	-0.28464	0.135902	0.45367	0.364512	0.216734	0.624041	0.742768	0.857205	0.011586	0.0292128	-0.0828778	-0.145655	0.639419	0.0702311	-0.223861	-0.00546056	0.0679004	1.23734	-0.556543	-0.232481	0.468514	-0.264198	-0.358203	-0.176377	0.262169	-0.893602	-0.59126	0.587831	-0.210662	-0.273589	1.12713	0.518597	0.0655606	-0.68973	-0.114067	-0.283335	0.313986	-0.188098	0.116304	-0.480157	-0.300404	-0.617233	-0.334048	0.19496	0.978084
PAK4	NP_001014831	-0.438334	-0.0808419	-0.320225	-0.098937	0.492913	-0.0847431	0.158072	0.0248313	-0.0434016	-0.29495	-0.416086	-0.586303	-0.126377	-0.034895	-0.479689	0.279795	0.0685146	-0.242418	-0.0224956	-0.14088	0.0811135	-0.390941	-0.429786	-0.280811	0.0412653	-0.106118	-0.457294	-0.135621	-0.666758	0.203336	-0.224357	-0.191583	-0.394358	1.03852	-0.292269	0.106859	1.4518	-0.362498	0.288421	-0.358381	0.0553976	-0.35301	-0.0941616	-0.647477	-0.621432	-0.230797	0.234165	-0.067138
NCDN	NP_001014839	0.0611722	-0.0778048	-0.0322367	0.281469	0.186613	0.263058	-0.473368	0.33184	-0.0172287	-0.170807	0.179315	0.301498	0.00169488	-0.0941847	0.365194	0.120827	-0.076652	0.0708434	-0.000998411	-0.329069	0.457081	0.0885201	0.422703	0.154392	-0.399221	-0.212989	-0.0607309	0.363506	0.141961	-0.179362	0.14071	0.0039624	0.0648267	0.0700915	-0.0787103	0.16189	-0.0574992	-0.0138724	0.0869979	0.114811	0.128374	0.105175	0.516865	0.177901	0.156798	0.0386046	-0.0312659	0.175183
TM9SF1	NP_001014842		0.436159	-0.128564	-0.49142	0.03808	-0.289891	0.0246883	-0.382852	-0.150574	0.5768	0.19663	-0.24852	0.0604322	0.35613	-0.122666	-0.135405	-0.149029		-0.309611	0.813911	0.130995	0.274171	0.0264144	-0.192919	0.549491	-0.093361		0.532528	-0.138138	-0.0835096		0.115284		-0.137121	0.0143318	0.0813485	-0.300913	-0.0253672	-0.565003	-0.157993	-0.170451	0.448583		0.361814	0.295505	-0.121248	-0.0601822	0.116656
ZNF638	NP_001014972	0.0196359	0.125396	-0.0589584	-0.203323	-0.29403	0.320006	-0.149503	0.142978	0.278306	0.0812741	0.379829	0.155814	0.0526689	-0.0189317	-0.0986174	0.310041	0.113117	-0.0467338	0.0981101	-0.0516031	-0.0866422	0.926517	-0.122371	-0.238451	0.231093	0.102767	-0.0399412	0.266624	-0.374869	-0.255221	-0.166285	0.298251	0.0305718	-0.323381	-0.277567	-0.0209986	-0.101497	0.362543	0.188077	-0.14179	-0.266991	0.603926	0.0636171	-0.14164	-0.544785	-0.0749912	0.0020576	0.0427004
RPS21	NP_001015	0.0443944	-0.0367513	0.119987	0.120812	-0.243634	0.03492	-0.102396	0.434297	0.222198	0.164397	-0.128118	0.165672	-0.218106	0.0148612	-0.226187	0.340382	-0.327641	0.0475515	-0.134413	0.475871	-0.28064	-0.127273	0.00814861	-0.127267	0.170784	0.205071	-0.0218635	0.352683	0.852447	0.27894	-0.404377	0.148207	-0.193947	0.0786683	0.335916	0.127166	0.49923	-0.0817368	-0.205738	-0.274349	0.0139776	0.202142	0.18854	0.112261	0.220156	-0.24359	0.101073	0.0279108
CKMT1A	NP_001015001	-1.53183	-0.266965	0.0911507	0.320287	0.406741	1.02485	0.607844	-0.252774	-1.44727	-0.518796	0.498148	-1.00229	-0.51835	-0.338997	-1.28554	-0.851479	-0.632383	-0.670647	-0.898373	0.0673116	-0.334665	-0.381152	-0.117807	-0.635709	0.0920349	-0.616487	-1.05282	-0.61956	0.855546	2.13874	-0.726644	0.299448	-1.39128	1.38431	-0.391691	-0.828416	-0.177312	0.272915	-0.845741	-0.366475	-1.15479	1.71418	-1.40598	0.309026	-1.24619	-0.732505	-0.725491	-0.590616
PAGE2B	NP_001015038	1.91877	1.02419	-0.185286	1.13547				0.859971			0.385864				1.03474			0.124852		1.50739	1.47654	-1.84102					-0.156659				0.22075		-0.186455						1.54985			1.24464	-0.669824		1.16789	0.56994
FAM13A	NP_001015045												0.0811029	0.710821			0.90757	0.46006												-0.189542									0.247044						0.529585
BAG5	NP_001015048		0.164199	0.442648	-0.173358	1.11894	-0.215331	-0.382258	0.507476	0.987311	0.0983903	-0.976855	0.0868565	-0.100557	1.51089	0.227888	0.150519	0.223174		0.0148012	0.343815	0.478592	-1.28956	1.55342	-0.460881	0.395928	-0.188884		-0.397629	0.0162045	-0.75821		1.16264		1.46	0.89333	1.02081	0.785088	-0.56329	-0.669708	-0.243165	-0.190353	-1.05835		0.256511	0.203348	-0.27432	1.74108	-0.449444
RUNX2	NP_001015051												0.513384	0.0847835			0.461544	0.342381												1.02245									0.817134						0.0986972
MPG	NP_001015052	-0.0296993	-0.337213	-0.282018	0.176813	-0.202109	0.0836343	0.427087	0.520492	-0.194171	-0.299905	0.134015	-0.241185	0.184559	-0.277198	-0.1289	-0.102067	0.334875	0.162805	0.161016	0.132651	-0.175475	-0.249064	-0.0745936	0.283867	0.258961	-0.362385	-0.311483	0.33478	-0.139268	-0.606395	0.127675	0.0912498	-0.190825	-0.619559	0.0253433	0.0559447	-0.631506	-0.22326	0.454136	0.439921	0.543115	0.229272	0.307039	-0.0262596	-0.254192	0.080202	0.277714	0.857739
HDAC5	NP_001015053	0.295535	-0.172294	0.205398	0.0199946	-0.0844705	0.236323	-0.0932944	0.169345	-0.348848	0.0899219	-0.197865	0.212098	0.823193	0.207781	0.0645814	-0.327494	0.173071	0.395042	0.0679271	0.0723455	0.050378	0.100399	0.145069	0.53117	0.0543872	0.0964221	-0.0280854	0.489694	-0.345533	0.161251	0.917245	-0.11787	-0.10638	0.268844	-0.209391	-0.0890406	-0.182371	-0.267654	0.601381	0.290822	-0.225125	0.0232575	-0.354771	-0.112473	-0.375205	0.286992	0.113673	0.453531
RTKN	NP_001015055	0.00633657	-0.26859	-0.0410082	0.248119	-0.191927	0.338187	0.0813005	-0.181848	-0.16617	0.187724	0.341766	-0.126764	-0.292169	0.00867037	-0.146053	0.0115621	0.269594	-0.0922556	0.0669106	-0.00346852	-0.0856557	0.39188	0.0886821	0.302564	0.301241	-0.174583	0.0271219	0.188624	0.148054	0.060302	-0.103132	0.014251	-0.107077	-0.832343	0.111904	0.346093	-0.209385	-0.00909421	-0.17844	0.0924385	0.48413	-0.467708	0.0709804	-0.0632311	0.0461165	0.109528	0.0697152	0.238233
UFSP1	NP_001015072				0.03797	0.896945				0.342314	-0.1874	0.0408851	-0.352013	-0.686685	-0.303108		-0.724709	-0.110551					0.211292	-0.295567			-0.203656		0.468877	-0.124126	-1.05779		1.04123		-0.878346	0.798123	0.674427	0.29086	-0.595225	-0.489011			-0.751154		-0.855295	-0.899995	-0.382248	0.875485
PHF6	NP_001015877	-0.797147	0.34612	-0.0549402	-0.409039	-0.106368	0.149169	-0.30582	0.487226	-0.129828	-0.121067	-0.476932	0.298077	-0.187535	0.0773926	0.101909	0.0283478	0.081941	-0.508472	0.473255	0.499113	-0.0529319	1.26653	-0.517804	-0.507553	0.199164	0.277022	-0.00661194	0.253702	-0.186723	0.664903	-0.201462	0.189829	-0.0330706	-0.345044	-0.362563	-0.49872	0.429146	0.0911212	0.104109	-0.399283	0.132279	0.613213	0.00896739	-0.247857	-0.00530839	-0.30192	0.889803	0.974122
PAPSS2	NP_001015880	-0.503578	0.0765805	0.0542947	-0.303806	0.0556333	-0.086025	0.43743	-0.338928	-0.0803316	-0.193497	-0.099717	-0.096007	-0.193626	0.125654	-0.106197	0.039685	0.177027	-0.0603054	0.107033	-0.274397	-0.25209	-0.437013	0.488031	0.312975	-0.314611	-0.538761	0.10935	0.606547	-0.278354	1.94788	-0.220629	-0.273628	-0.107717	0.37013	0.05675	-0.215746	-0.0133857	-0.358714	-0.105514	0.159006	0.474531	0.885709	-0.297547	-0.461203	-0.396261	-0.194518	-0.0886065	-0.14779
TSC22D3	NP_001015881		0.219522	-0.0254473	-0.429829	0.852093	0.482126	-1.00922	-0.0746853	-0.758912	0.770527	-0.250688			0.57119	-0.219103				0.150841	-0.0214304	-0.011634	-0.0619284	-0.00197669	0.129329	-0.3712	0.337868		0.788682		-0.841875		-0.0337736		0.201466	-0.674849	-0.103163	0.0505414		0.690198	0.089521	0.117402	0.648053			-0.00733995	0.789285	0.229144	-0.421998
DNAJC25	NP_001015882						0.201812	0.62081					0.342473	0.17846			0.142678	0.335454		0.0537574					0.336975	0.497053				0.154037									0.800057		0.434142	0.656452			-0.103858				0.104038
RAE1	NP_001015885	-0.173131	-0.0535039	-0.130583	0.0214125	-0.314718	-0.0401052	-0.49122	0.128981	-0.0288648	0.0836425	0.262159	0.259911	0.00249553	0.136076	-0.226202	0.424324	0.278092	0.0443057	-0.331997	-0.291683	0.089687	-0.0626893	-0.0602737	-0.359217	0.423845	0.216913	-0.0221047	-0.0521009	0.999573	-0.347059	0.114427	0.07283	0.166102	0.0625725	0.138319	0.147555	-0.034826	0.561574	0.15935	-0.421121	-0.376935	0.0876005	0.190141	0.164532	0.102003	0.085251	0.774764	-0.257404
AK6	NP_001015891	-0.0834084			-0.167555	-1.02374	-0.0129616	0.100353		-0.343435	-0.0345867	-0.439732	0.235878	-0.576044	0.0724671		-0.151602	0.315682	-0.147331	-0.419035			0.585709	0.671646	-0.30738	-0.16298	-0.287408	0.0157199	-0.122447	-0.445183	0.321551	-0.160189	-0.901927	0.310274	-0.54536	-0.547537	-0.209716	0.152905	0.0418953	-0.34513	-0.08774	-0.0658929	-0.395546	-0.0547955	0.579772	0.0112994	-0.291778	0.274828	-0.234203
TAF9	NP_001015892	-0.309112	0.483643	0.0437447	0.262646	-0.018267	-0.180178	0.104638	-0.24617	0.390974	-0.251747	-0.202054	0.340084	0.101102	0.394942	0.144956	0.90795	0.133513	-0.393379	0.00386415	0.23706	0.588343	-0.365802	-0.459562	-0.244737	-0.323079	-0.0380353	-0.605823	-0.280622	-0.0134953	-0.228398	0.133177	0.00472984	0.0208578	-0.50258	-0.199355	-0.18552	0.348123	0.391464	0.563465	-0.130299	-0.0959436	0.136343	0.0453096	0.180292	-0.0271195	0.272199	0.737269	0.226833
RPS23	NP_001016	0.154158	-0.130855	0.248501	0.50935	0.286959	0.375271	-0.0154456	-0.154837	0.378041	-0.0123636	0.264393	-0.433607	-0.0312148	-0.000810406	-0.19141	0.395661	0.304209	-0.418576	-0.0508143	0.716195	-0.519877	0.24568	0.00163638	-0.0673153	0.26083	0.468851	0.18477	-0.596529	0.66956	0.461807	-0.950045	0.108408	-0.145106	-0.23253	0.245207	0.612885	0.491418	0.419216	-0.0177213	-0.206715	-0.0392048	0.146371	0.583142	0.00933114	0.48841	0.168079	0.326465	0.04884
RPS24	NP_001017	0.323848	-0.184034	-0.000281804	0.227771	0.124496	0.199546	0.0891604	0.0762081	0.371611	-0.306161	-0.0456723	-0.567117	-0.390316	-0.18213	0.0155876	-0.0357931	-0.227551	0.00326117	0.176263	0.261044	-0.0210529	-0.221218	-0.0278169	0.224277	0.0940983	0.166796	0.210268	-0.347904	0.314292	0.194789	-0.0317571	0.155942	0.0232083	0.045408	0.372785	0.322361	0.195117	-0.0535189	0.111222	-0.122932	0.241965	-0.0688407	0.543729	-0.143511	0.175821	0.102328	-0.0737248	0.137614
SLC27A6	NP_001017372	-0.941382	-0.137846	-0.10448		1.33386	-0.0599462	0.347675	1.53076	-0.688844					-0.0307258	0.414348			0.39221	0.392653	-0.913165	-0.0348183		-0.322577	0.608464	0.569115		-0.360196	0.406234		-0.698601	-0.375814	-0.155725	-1.37285	-0.161763	-0.0961225	1.13406	-0.50053			0.529278	-0.134303		-1.11659				-0.122505	0.956584
SULT1A4	NP_001017390	-0.261043	0.135364	0.0650674	-0.214416	0.376713	-0.231608	-0.612833	0.12316	-0.894217	0.460655	0.197356	0.192261	0.145948	0.00997341	-0.0717517	-1.14155	-0.467369	-0.2811	-0.0172369	-0.0596083	-0.584978	-0.526888	0.00739482	0.511138	-0.0218192	-0.343906	0.972715	0.186982	-0.83659	1.88311	0.151851	1.27218	0.942896	-0.193219	0.393894	0.292252	-0.38403	0.0496893	0.0118289	0.208595	-0.0811678	0.653592	1.05488	1.0896	-0.076506	0.329198	-0.822653	-0.314978
SUGP2	NP_001017392	-0.100376	0.473973	0.0743121	-0.204187	-0.00593071	0.380947	-0.0996461	-0.310715	-0.270467	-0.0904999	-0.0907797	0.538362	0.123727	0.304305	0.478436	-0.161019	-0.0942869	0.208144	0.179162	-0.298726	-0.315242	1.1335	0.0627684	-0.181244	-0.0622495	0.0665689	-0.237507	-0.104691	0.70067	0.118958	0.349687	0.457039	0.769668	0.154467	-0.0757111	0.00723151	0.239387	0.512748	0.842086	-0.246159	-0.627199	-0.0692208	0.0684319	0.0104624	-0.418013	-0.11329	-0.0264838	-0.167195
TMCC1	NP_001017395					0.638697				-1.04564			0.0236247	0.736707			-0.836002	-0.0628667												-0.398274			0.119118			0.157517	0.116887	-0.335728	-0.0777341						-0.651809			-0.235438
MAEA	NP_001017405	0.144151	-0.109384	0.0145984	0.532659	0.0613199	0.28528	-0.221778	0.142392	0.28824	-0.481565	-0.321178	0.176083	-0.128548	0.0352333	0.385804	0.44818	0.419037	-0.289303	-0.238504	0.216887	-0.0784139	0.0947685	-0.114882	-0.219848	-0.37408	-0.116074	0.61698	-0.249611	0.341081	0.14921	0.0131804	0.417698	0.0942895	0.272834	0.489848	0.121108	0.421319	0.585367	-0.0209425	-0.484901	-0.0762556	-0.349509	0.707581	0.140525	0.378205	0.192754	0.00315573	-0.389249
GOPC	NP_001017408	-0.0715701	-0.0615909	0.089914	0.863618	-0.129573	-0.21121	0.0458409	-0.677045	-0.154146	0.453328	-0.0381211	0.723501	0.107597	0.104189	0.557774	-0.172805	0.548617	-0.0851704	0.00802237	0.288744	-0.147486	-0.110237	0.194841	0.366213	-0.237417	-0.408501	-0.0977368	0.472619	-0.0705639	-0.154213	0.436232	-0.841229	0.153055	0.0287387	-0.182783	0.101282	-0.306017	0.248931	0.105046	0.586874	0.406916	-0.234192	0.0804142	0.218127	-0.465715	0.218434	-0.518441	-0.317497
ALDH18A1	NP_001017423	0.0687346	-0.025121	0.00754632	-0.211578	0.0627049	-0.422127	0.417875	-0.327504	-0.184679	-0.279457	-0.59578	-0.487435	-0.536513	-0.248296	-0.147663	-0.227157	-0.105955	-0.704586	-0.0551599	0.752443	0.0476169	0.0276282	-0.834323	-0.434444	-0.761695	0.351819	0.314067	-0.638458	-0.284005	1.70849	-0.754184	1.06485	-0.471984	0.467487	-0.00913417	-0.713933	-0.0761924	-0.372411	-0.560297	-0.356061	0.670951	0.0821034	-0.148512	-0.00737886	-0.311118	-0.619055	0.256943	0.0441539
PRR5	NP_001017528						-0.0484227	0.119815							0.213204					0.548558				0.411667	-0.156971	-0.182803			0.488888		0.279044				-0.0469643						0.182801	0.420836							0.0775373
INPP5D	NP_001017915	0.690685	-0.248144	-0.0821714	0.101713	0.0529388	0.302684	-0.0762336	0.158119	0.276604	0.160235	0.614716	-0.40597	-0.18896	-0.0778092	-0.171677	-0.0669302	-0.549106	-0.183728	0.0142709	-0.586547	-0.435183	0.858347	0.181449	0.24349	0.169146	0.17312	0.296164	-0.37023	0.0547473	0.364256	0.0654746	-0.350947	0.412739	0.0264934	0.400861	-0.319333	-0.176189	0.527958	-0.201756	0.211066	0.809569	-0.134046	-0.333131	0.348434	0.391203	-0.0276565	-0.794431	0.00366641
RCCD1	NP_001017919					0.134093				-0.0462498			0.400637	0.461251	0.173166		0.25476	0.267671						0.280801					0.812394	0.0598357	-0.325832		-0.383215		-0.217475	0.532668	0.153601	0.0922987	0.0113388						0.361671			0.107823
DAPL1	NP_001017920	-0.736631	-0.811043	-0.0429853	0.729717	0.876384	-0.353392	-1.3121	0.138361	-1.27619	0.265859	-0.0815531	0.361603	0.0526495	-1.2616	0.310336	-0.952832	0.895624	-1.0169	-0.232497	-1.30895	-1.31385	-0.2491	-0.86099	-0.463916	0.0998921	-0.282735	0.143547	-1.49087	-0.28225	-2.21169	-0.435307	-0.5943	0.289863	-1.88889	-0.537416	1.31406	-0.195118	-0.638741	-0.713632	-0.573686	-1.53018	-0.674106	0.712141	-0.382293	-0.829198	-1.02298	1.34743	0.803389
VMAC	NP_001017921	-0.226411	0.0567591	-0.394708	0.283972	0.129013	1.56209	0.718716	-0.216896	-0.435989	0.744046	0.248931	-0.0620801	0.685395	-0.0482751	-0.216084	-0.0991373	-0.144877	0.0148961	-0.257865	-0.53161	0.120988	-1.14326	-0.440546	-0.189085	0.717801	-0.926485	-0.648825	0.522411	0.5496	-1.54382	-0.0215613	-0.63997	-0.426366	-0.54482	-0.139608	-0.211183	-0.612714	-0.180753	-0.17773	0.0873792	-0.507553	0.299469	-0.466732	-0.607415	0.412083	-0.281814	0.240847	0.56017
CCDC58	NP_001017928	-0.330706	-0.30581	0.199686	-0.117679	0.125006	-0.345457	0.0575737	0.372507	0.137106	-0.387085	0.0652447	-0.12312	-0.159509	-0.501864	-0.227061	-0.00948673	-0.159605	-0.6148	0.164371	-0.558805	0.109928	0.729483	-0.146346	-0.440171	0.132006	0.716134	-0.00489664	-0.222172	0.517996	0.510615	-0.393446	0.384465	0.219681	0.173007	-0.0487956	-0.0587838	0.185762	-0.0892073	0.00183396	-0.0940266	-0.61786	1.24807	0.440435	-0.131561	-0.324356	0.215047	0.0575575	-0.701331
OS9	NP_001017956	0.555483	-0.1312	-0.0542915	-0.0705935	0.370157	0.365843	0.0732627	-0.484007	0.164198	0.198188	-0.0575654	-0.325121	-0.295661	-0.048969	-0.0145475	0.0579223	0.0375165	-0.0451312	0.343044	-0.140361	-0.353043	-0.3555	0.137914	0.134292	0.568114	0.489488	0.0477814	-0.847906	-0.0988307	1.01324	0.896813	0.124765	-0.0473564	0.412448	-0.0509978	-0.0512925	0.501871	0.122145	-0.171302	0.0168941	-0.0963009	0.117386	0.0161447	0.041237	0.251997	0.233393	-0.436182	0.0500166
P4HA1	NP_001017962	-0.267845	0.0298987	-0.0506037	-0.7042	0.385901	0.27005	0.302732	0.0200392	-0.181417	-0.26914	-0.319667	0.385	-0.230307	0.0588437	0.179156	-0.207381	0.0458267	-0.260101	0.198924	0.671705	-0.267909	-0.236923	0.701579	-0.254661	0.384468	0.900396	0.596037	-0.395767	0.207669	0.276715	-0.430469	0.512772	-0.389406	-0.169628	0.258931	-0.26181	0.362786	-0.0734509	-0.918011	0.112187	0.824597	-0.372413	0.120784	0.171993	0.164684	-0.401815	-0.0436462	-0.40397
HSP90AA1	NP_001017963	-0.0935955	0.0351833	-0.232835	0.0441303	-0.0991196	-0.275151	-0.0654815	0.395099	0.346057	0.0162164	-0.278385	0.36172	-0.0563234	-0.0318567	0.167374	0.296432	0.132891	0.0806266	-0.370426	0.0481775	0.454413	0.442303	-0.0445982	-0.789117	-0.237887	-0.0345748	-0.254058	0.00628145	0.412076	0.230045	-0.390159	0.462359	0.118673	0.0684027	0.532364	-0.0238003	0.594033	0.585481	-0.146644	-0.604299	-0.0507093	0.157531	-0.0423105	0.240008	0.5446	-0.163723	0.178786	0.0031093
YDJC	NP_001017964						-0.28232	-0.314677					-0.403071	0.0351035			0.369072	-0.0604861		0.0898579					0.435648	-0.269861				1.15786									-0.0194704		-0.129399	0.998516			0.356161				-0.0142633
KIAA2026	NP_001017969																		0.0879015																									-0.335977
TMEM30B	NP_001017970		0.364594	-0.0526819	0.304323	0.216918			-0.268341	-0.061932	-0.202248	0.422234	-0.352696	-0.0535399	-0.0125302	-0.237124	-0.297243	0.0291447			0.67707	0.271221	0.159348	0.0278389			-0.268805		0.192252	-1.30935	1.64475		-0.30163		-0.218266	0.0373976	0.683387	-0.667137	-0.139564	-0.743737			-0.308386		0.587834	0.766904	0.0282148	-0.518363
P4HA2	NP_001017973	-0.582944	0.129978	0.302399	-0.258507	0.240598	0.247471	0.255145	-0.335188	-0.457194	0.24541	-0.377973	0.779815	-0.250722	0.144135	0.989493	-0.306687	-0.233316	-0.159482	0.347886	0.201824	-0.990754	-0.163453	0.418666	-0.348936	-0.360975	0.636739	1.20639	-0.515099	0.178826	0.675994	-0.883459	0.237381	-0.2382	0.0314182	0.337065	-0.397072	0.46643	0.136179	-0.583152	0.19532	0.235241	-0.515707	-0.0167927	0.089158	0.0118264	-0.113886	0.00128781	-0.739645
DCAF6	NP_001017977		-0.0627913	-0.0437396		-0.0700758			0.242539	-0.150938			-0.280024	-0.115099	-0.0103076	-0.0500626	-0.0562529	0.15407			-0.399919	0.0220902		0.0042239					0.496987	-0.19918	-0.263156		-0.145271		-0.157926	0.0831961	-0.114615	-0.174873	0.277689						-0.219601			0.161031
RAB28	NP_001017979	0.432591	0.147744	0.513636		-0.457731	0.297128	-0.0448001	-0.0227439	0.00289306			0.24333	0.422314	-0.0961207	0.285825	0.227263	0.0410041	0.254832	0.189031	0.324953	0.326119		0.441934	0.345691	-0.288545		0.146372	0.576454	-1.42899	-0.0552709	0.305969	0.0787164	0.422692	0.230433	-0.524001	0.313746	0.496446	-0.440193		-0.0814305	0.186285		0.115887	0.225182			-0.13291	0.346548
VMA21	NP_001017980	-1.30716	-0.98317	0.242886	0.127823	-0.00767078	-0.692537	0.456622	-0.0166395	0.0557321	0.0280473	0.519715			-0.132507	0.0052876			0.10676	1.12557	1.00731	0.111132	0.0728934	0.222486	0.246782	-0.234039	0.620446	-0.35204	0.353902		-0.052449	0.138384	0.320248	0.147594	0.0492837	-0.200629	0.124557	0.192976		0.0184445	-0.716753	0.539889	0.218277	0.395816		0.768586	0.592517	0.612314	0.427819
ACTBL2	NP_001017992	0.0827199	-0.125265	0.0257944	-0.37459	0.442782	0.197207	-0.79979	0.145348	0.0344412	0.906656	-0.385073	0.517478	0.254019	-0.185151	0.136263	0.0212986	0.10544	0.231298	-0.354157	-0.255021	-0.379162	1.20571	0.493758	0.414542	-0.2692	0.491585	0.165876	1.07745	-0.797075	-0.140687	0.487162	0.0612298	0.440789	0.308103	0.328418	-0.312977	0.171135	0.0239936	0.207115	0.562715	-0.279705	0.357788	-0.568535	-0.358057	0.144321	0.764906	-0.2705	-0.61655
SH3PXD2B	NP_001017995	-0.241393	0.400058	-0.0725962	0.026486	0.128975	0.09332	0.219133	0.160751	-0.465813	0.511753	-0.708493	0.740488	0.132853	0.362728	0.433245	-0.193349	-0.0429538	0.0862424	0.374136	-0.103471	0.42822	0.54757	0.561896	0.218799	-0.249238	0.00173763	0.304534	0.202892	-0.567572	-0.650737	0.0871966	-0.509678	0.207176	-0.28579	0.13591	-0.321436	0.750409	-0.46825	0.000769795	0.298023	0.294534	0.281282	-0.109663	0.304464	-0.0203647	0.0362005	0.458443	0.356586
KAZN	NP_001018000	-0.106569	0.633379	-0.0303459		-2.01359	0.352907	0.267812	0.825259	-0.724077			-0.871246	-0.219185	0.557107	-1.12602	-0.434085	0.416861	0.73259	0.0909449	-0.395541	-0.848792		-0.378746	0.160159	-0.082596		-0.653506	0.597881	-0.00617592	-1.16413	-1.67447	-0.671427	-0.0927562	-0.0862437	-0.831738	0.738769	-1.03542	0.565901		-0.898278	0.277123		1.06629	0.322963			0.672736	1.0235
TPM1	NP_001018007	0.306218	-0.202219	0.077438	-1.12829	0.180134	-0.259034	-1.24472	0.433892	-0.425596	1.40153	-0.964337	0.428278	0.701721	-0.402494	0.00201929	0.0211226	0.0461783	0.0233573	0.404296	-0.8585	-0.757828	1.75591	0.65624	0.998546	-0.919548	0.114908	-0.310591	2.09316	-0.680331	-0.867503	1.41857	-0.569469	0.66881	0.293747	0.252438	-1.06309	0.0565622	-0.615873	0.638064	2.60762	-0.955937	0.0549432	-0.801754	-0.928348	-0.822394	0.781063	0.257866	0.0575844
TPM1	NP_001018008	0.252557	-0.153989	0.107723	-1.13191	0.191092	-0.26609	-1.2384	0.487849	-0.413211	1.30755	-0.951584	0.43551	0.684874	-0.364549	0.0315972	0.0464473	0.0645919	0.0258302	0.425332	-0.830865	-0.727756	1.80418	0.640988	0.830617	-0.907213	0.0807365	-0.270411	2.11751	-0.628051	-0.838933	1.36962	-0.536839	0.669593	0.301584	0.293878	-1.03457	0.0885984	-0.581927	0.609214	2.61964	-0.971476	0.0775827	-0.802284	-0.90738	-0.818703	0.756445	0.286023	0.0923775
[truncated: 7,745 more rows]
[truncated: 12 more columns]

## Sheet: Phosphopeptides
Gene	RefSeq	Peptide	RTR3_1	RTR2_118849	RTR3_15	RTR3_2	RTR2_264251	RTR2_292997	RTR2_303714	RTR2_390636	RTR3_4	RTR2_412701	RTR3_6	RTR3_8	RTR1_01	RTR1_05	RTR1_09	RTR1_10	RTR1_15	RTR1_16
[truncated: 8,073 more rows]
