# Supplementary material for: Residual tissue repositories as a resource for population-based cancer proteomic studies
Source: Clin Proteomics. 2018 Aug 3;15:26. doi: 10.1186/s12014-018-9202-4 (PMC6074037; doi:10.1186/s12014-018-9202-4)
Supplement: Supplementary file 7 — Additional file 7: Table S6. Significantly affected GO terms. [file 12014_2018_9202_MOESM7_ESM.xlsx]

## Sheet: GSEA
pathway	comparison	pval.gsea	padj.gsea	size	Share.Counts.SEER	Share.Counts.TCGA_PNNL	Share.Counts.TCGA_JHU	Log2 Fold Change
negative regulation of gene expression, GO:0010629	SEER vs TCGA_JHU	1.95214e-07	0.000120279	940	0.0983602	0.125725	0.125722	0.782353
negative regulation of nitrogen compound metabolic process, GO:0051172	SEER vs TCGA_JHU	1.9524e-07	0.000120279	926	0.100355	0.127913	0.129183	0.780685
negative regulation of biosynthetic process, GO:0009890	SEER vs TCGA_JHU	1.95275e-07	0.000120279	910	0.097332	0.12592	0.127682	0.767596
negative regulation of cellular biosynthetic process, GO:0031327	SEER vs TCGA_JHU	1.95293e-07	0.000120279	891	0.0903922	0.119398	0.121273	0.75117
negative regulation of macromolecule biosynthetic process, GO:0010558	SEER vs TCGA_JHU	1.95355e-07	0.000120279	865	0.0905981	0.118414	0.120379	0.758801
negative regulation of cellular macromolecule biosynthetic process, GO:2000113	SEER vs TCGA_JHU	1.95406e-07	0.000120279	815	0.0841666	0.111802	0.113875	0.745904
negative regulation of nucleobase-containing compound metabolic process, GO:0045934	SEER vs TCGA_JHU	1.95429e-07	0.000120279	811	0.0838952	0.108601	0.109131	0.770629
negative regulation of RNA metabolic process, GO:0051253	SEER vs TCGA_JHU	1.9548e-07	0.000120279	731	0.0755026	0.0995021	0.0991161	0.760279
negative regulation of RNA biosynthetic process, GO:1902679	SEER vs TCGA_JHU	1.95489e-07	0.000120279	693	0.0682541	0.0922189	0.0926182	0.738532
negative regulation of nucleic acid-templated transcription, GO:1903507	SEER vs TCGA_JHU	1.95539e-07	0.000120279	682	0.0680779	0.0919881	0.0923643	0.738563
negative regulation of transcription, DNA-templated, GO:0045892	SEER vs TCGA_JHU	1.95548e-07	0.000120279	661	0.0658623	0.088875	0.0897233	0.737547
nucleic acid binding transcription factor activity, GO:0001071	SEER vs TCGA_JHU	1.9559e-07	0.000120279	563	0.0149078	0.0211606	0.0204204	0.717049
transcription factor activity, sequence-specific DNA binding, GO:0003700	SEER vs TCGA_JHU	1.9559e-07	0.000120279	563	0.0149078	0.0211606	0.0204204	0.717049
negative regulation of transcription from RNA polymerase II promoter, GO:0000122	SEER vs TCGA_JHU	1.95789e-07	0.000120279	452	0.0287696	0.0341771	0.0359548	0.820441
intermediate filament, GO:0005882	SEER vs TCGA_JHU	2.05185e-07	0.000120279	83	0.0404728	0.017007	0.0177082	2.33171
nucleic acid binding transcription factor activity, GO:0001071	SEER vs TCGA_PNNL	2.06964e-07	0.000904642	500	0.0149078	0.0211606	0.0204204	0.717049
transcription factor activity, sequence-specific DNA binding, GO:0003700	SEER vs TCGA_PNNL	2.06964e-07	0.000904642	500	0.0149078	0.0211606	0.0204204	0.717049
positive regulation of RNA biosynthetic process, GO:1902680	SEER vs TCGA_JHU	3.90746e-07	0.000214739	833	0.060453	0.0656589	0.0677679	0.90616
sequence-specific DNA binding, GO:0043565	SEER vs TCGA_PNNL	4.13185e-07	0.00120402	458	0.041429	0.0511408	0.0411397	0.897894
positive regulation of transcription, DNA-templated, GO:0045893	SEER vs TCGA_JHU	7.816e-07	0.000381812	814	0.0597474	0.0649954	0.0671735	0.904107
positive regulation of nucleic acid-templated transcription, GO:1903508	SEER vs TCGA_JHU	7.816e-07	0.000381812	814	0.0597474	0.0649954	0.0671735	0.904107
RNA polymerase II transcription factor activity, sequence-specific DNA binding, GO:0000981	SEER vs TCGA_PNNL	1.22727e-06	0.00268221	266	0.00875289	0.012272	0.0118351	0.726166
peptidyl-lysine modification, GO:0018205	SEER vs TCGA_JHU	1.37091e-06	0.000634444	316	0.0229192	0.0290551	0.0290194	0.789302
positive regulation of RNA metabolic process, GO:0051254	SEER vs TCGA_JHU	1.56291e-06	0.000687132	867	0.0704598	0.0737104	0.0763444	0.939121
positive regulation of transcription from RNA polymerase II promoter, GO:0045944	SEER vs TCGA_JHU	2.54253e-06	0.00106459	593	0.0441896	0.0480734	0.0493595	0.907079
intermediate filament, GO:0005882	SEER vs TCGA_PNNL	2.98065e-06	0.00521137	78	0.0404728	0.017007	0.0177082	2.33171
chromatin modification, GO:0016569	SEER vs TCGA_JHU	3.52486e-06	0.00140882	429	0.0225626	0.0270224	0.0279924	0.820235
chromatin, GO:0000785	SEER vs TCGA_PNNL	3.89927e-06	0.00568124	318	0.0519755	0.0909342	0.0753399	0.625179
sequence-specific DNA binding, GO:0043565	SEER vs TCGA_JHU	4.69671e-06	0.00179557	507	0.041429	0.0511408	0.0411397	0.897894
histone binding, GO:0042393	SEER vs TCGA_JHU	6.45319e-06	0.00236429	134	0.0127794	0.031189	0.0322107	0.403139
chromatin organization, GO:0006325	SEER vs TCGA_JHU	6.84764e-06	0.00240845	537	0.053771	0.0934662	0.0797859	0.620725
extracellular space, GO:0005615	SEER vs TCGA_JHU	8.8074e-06	0.00297859	823	0.248397	0.222314	0.221758	1.11872
regulatory region nucleic acid binding, GO:0001067	SEER vs TCGA_PNNL	9.06687e-06	0.0113232	404	0.0341407	0.0433455	0.0334778	0.888811
intermediate filament cytoskeleton, GO:0045111	SEER vs TCGA_JHU	1.02383e-05	0.00333426	119	0.0623444	0.0379354	0.0358518	1.68984
regulatory region DNA binding, GO:0000975	SEER vs TCGA_PNNL	1.13333e-05	0.0123845	403	0.0341051	0.0430116	0.0333449	0.893313
chromatin, GO:0000785	SEER vs TCGA_JHU	1.25314e-05	0.00393531	324	0.0519755	0.0909342	0.0753399	0.625179
regulatory region DNA binding, GO:0000975	SEER vs TCGA_JHU	1.89958e-05	0.00575967	444	0.0341051	0.0430116	0.0333449	0.893313
transcription regulatory region DNA binding, GO:0044212	SEER vs TCGA_PNNL	2.16351e-05	0.0199176	401	0.0341019	0.0429855	0.0333156	0.893878
regulatory region nucleic acid binding, GO:0001067	SEER vs TCGA_JHU	2.23235e-05	0.00654303	445	0.0341407	0.0433455	0.0334778	0.888811
sequence-specific double-stranded DNA binding, GO:1990837	SEER vs TCGA_PNNL	2.27838e-05	0.0199176	327	0.0281631	0.0393044	0.0293087	0.820923
histone modification, GO:0016570	SEER vs TCGA_JHU	2.38872e-05	0.0067755	342	0.0186619	0.0209685	0.0216064	0.87666
nucleosomal DNA binding, GO:0031492	SEER vs TCGA_PNNL	3.03346e-05	0.0235284	31	0.0126781	0.0234295	0.0125848	0.704057
transcription regulatory region DNA binding, GO:0044212	SEER vs TCGA_JHU	3.4072e-05	0.00936234	441	0.0341019	0.0429855	0.0333156	0.893878
nuclear chromatin, GO:0000790	SEER vs TCGA_PNNL	3.5261e-05	0.0235284	203	0.0370045	0.0648233	0.0482238	0.654675
negative regulation of RNA biosynthetic process, GO:1902679	SEER vs TCGA_PNNL	3.7278e-05	0.0235284	659	0.0682541	0.0922189	0.0926182	0.738532
peptidyl-amino acid modification, GO:0018193	SEER vs TCGA_JHU	4.06311e-05	0.0108263	860	0.0711721	0.0743369	0.0757583	0.94836
chromatin DNA binding, GO:0031490	SEER vs TCGA_PNNL	4.29916e-05	0.0235284	63	0.0198807	0.0282084	0.018137	0.857938
double-stranded DNA binding, GO:0003690	SEER vs TCGA_PNNL	4.30332e-05	0.0235284	385	0.0351966	0.0485745	0.0384391	0.808992
positive regulation of macromolecule biosynthetic process, GO:0010557	SEER vs TCGA_JHU	4.44961e-05	0.0115075	998	0.0824101	0.0846716	0.0858757	0.96642
core promoter proximal region DNA binding, GO:0001159	SEER vs TCGA_PNNL	4.63288e-05	0.0235284	167	0.0151468	0.0208245	0.0131933	0.89052
negative regulation of RNA metabolic process, GO:0051253	SEER vs TCGA_PNNL	4.67146e-05	0.0235284	696	0.0755026	0.0995021	0.0991161	0.760279
RNA polymerase II regulatory region sequence-specific DNA binding, GO:0000977	SEER vs TCGA_PNNL	4.84456e-05	0.0235284	256	0.0233538	0.0312864	0.0218731	0.878631
RNA polymerase II regulatory region DNA binding, GO:0001012	SEER vs TCGA_PNNL	5.37622e-05	0.0247363	257	0.0233685	0.0312926	0.0218776	0.879008
core promoter proximal region sequence-specific DNA binding, GO:0000987	SEER vs TCGA_PNNL	5.85041e-05	0.0255721	164	0.0151374	0.0208062	0.0131747	0.890938
negative regulation of nucleic acid-templated transcription, GO:1903507	SEER vs TCGA_PNNL	6.183e-05	0.0256065	649	0.0680779	0.0919881	0.0923643	0.738563
transcription regulatory region sequence-specific DNA binding, GO:0000976	SEER vs TCGA_PNNL	7.09286e-05	0.0256065	299	0.0249111	0.0340328	0.0243671	0.853123
negative regulation of macromolecule biosynthetic process, GO:0010558	SEER vs TCGA_PNNL	7.18679e-05	0.0256065	829	0.0905981	0.118414	0.120379	0.758801
DNA packaging complex, GO:0044815	SEER vs TCGA_PNNL	7.42722e-05	0.0256065	45	0.0218624	0.0553545	0.0468784	0.427697
negative regulation of cellular biosynthetic process, GO:0031327	SEER vs TCGA_PNNL	7.61215e-05	0.0256065	857	0.0903922	0.119398	0.121273	0.75117
negative regulation of biosynthetic process, GO:0009890	SEER vs TCGA_PNNL	7.61574e-05	0.0256065	876	0.097332	0.12592	0.127682	0.767596
transcription cofactor activity, GO:0003712	SEER vs TCGA_JHU	8.37912e-05	0.0210508	376	0.0242344	0.0301785	0.0305723	0.79783
nucleosome, GO:0000786	SEER vs TCGA_PNNL	8.935e-05	0.0289296	39	0.0216242	0.0549756	0.0464212	0.426527
RNA polymerase II transcription factor activity, sequence-specific DNA binding, GO:0000981	SEER vs TCGA_JHU	9.22179e-05	0.0225242	294	0.00875289	0.012272	0.0118351	0.726166
chromosomal part, GO:0044427	SEER vs TCGA_PNNL	0.000119078	0.0367066	595	0.0816137	0.122556	0.107774	0.708666
negative regulation of cellular macromolecule biosynthetic process, GO:2000113	SEER vs TCGA_PNNL	0.000124211	0.0367066	776	0.0841666	0.111802	0.113875	0.745904
positive regulation of transcription from RNA polymerase II promoter, GO:0045944	SEER vs TCGA_PNNL	0.000125966	0.0367066	565	0.0441896	0.0480734	0.0493595	0.907079
negative regulation of transcription, DNA-templated, GO:0045892	SEER vs TCGA_PNNL	0.000131251	0.0370127	624	0.0658623	0.088875	0.0897233	0.737547
membranous septum morphogenesis, GO:0003149	SEER vs TCGA_PNNL	0.000136503	0.0370587	6	4.0757e-05	8.93096e-05	0.000118501	0.392251
negative regulation of nucleobase-containing compound metabolic process, GO:0045934	SEER vs TCGA_PNNL	0.000139892	0.0370587	773	0.0838952	0.108601	0.109131	0.770629
regulation of hepatocyte proliferation, GO:2000345	SEER vs TCGA_PNNL	0.000164882	0.042394	8	6.6537e-05	0.000173274	0.000161631	0.397349
transcription factor activity, protein binding, GO:0000988	SEER vs TCGA_JHU	0.000179754	0.0423159	402	0.0248306	0.0308779	0.0313151	0.7985
transcription factor activity, transcription factor binding, GO:0000989	SEER vs TCGA_JHU	0.000182873	0.0423159	400	0.0247741	0.030808	0.0312573	0.798324
hepatocyte proliferation, GO:0072574	SEER vs TCGA_PNNL	0.000185358	0.0450112	10	0.000189839	0.00029735	0.000354172	0.582755
epithelial cell proliferation involved in liver morphogenesis, GO:0072575	SEER vs TCGA_PNNL	0.000185358	0.0450112	10	0.000189839	0.00029735	0.000354172	0.582755
extracellular matrix, GO:0031012	SEER vs TCGA_JHU	0.000205828	0.0456248	398	0.221076	0.188341	0.187557	1.17626
transcription regulatory region sequence-specific DNA binding, GO:0000976	SEER vs TCGA_JHU	0.000207551	0.0456248	340	0.0249111	0.0340328	0.0243671	0.853123
negative regulation of nitrogen compound metabolic process, GO:0051172	SEER vs TCGA_PNNL	0.000207767	0.0479101	886	0.100355	0.127913	0.129183	0.780685
negative regulation of gene expression, GO:0010629	SEER vs TCGA_PNNL	0.000208257	0.0479101	899	0.0983602	0.125725	0.125722	0.782353
